# Supplementary material for: Comparative metagenomic analysis reveals the adaptive evolutionary traits of siboglinid tubeworm symbionts
Source: Front Microbiol. 2025 Apr 17;16:1533506. doi: 10.3389/fmicb.2025.1533506 (PMC12045306; doi:10.3389/fmicb.2025.1533506)
Supplement: Supplementary file 1 [file Table_1.xlsx]

## Sheet: Supplementary table S1
Genomic information of tubeworm symbionts from the NCBI public database
GenBank assembly accession:	host	Organism name:	Isolate:	geographic location	Lat lon	Date:	Assembly level:	RefSeq assembly accession:	RefSeq assembly and GenBank assembly identical:	Expected final version:	Genome coverage:	Total sequence length	Total ungapped length	Gaps between scaffolds	Number of scaffolds	Scaffold N50	Scaffold L50	Number of contigs	Contig N50	Contig L50	GC percent	Total number of chromosomes and plasmids	Number of component sequences (WGS or clone)
GCA_008642435	Paraescarpia echinospica	gamma proteobacterium symbiont of Paraescarpia echinospica (g-proteobacteria)	HM06	China: cold seep area situated on the northern continental slope of the South China Sea(1147m)	22.11619 N 119.2856 E	2019-09-23	Scaffold	n/a	n/a	yes	50.0x	4064761	3970137	0	14	381676	4	118	51930	25	53.5	0	14
GCA_003349935	Seepiophila jonesi	endosymbiont of Seepiophila jonesi (g-proteobacteria)	A1423	USA: Mississippi Canyon,deep sea(754m),cold seep	28.11 N 89.73 W	2018-07-31	contig	n/a	n/a	yes	18x	3528536	3528536		323				20651	57	54	0	323
GCA_003349875	Lamellibrachia luymesi	endosymbiont of Lamellibrachia luymesi (g-proteobacteria)	A1422	USA: Mississippi Canyon(754m)	28.11 N 89.73 W	2018-07-31	contig	n/a	n/a	yes	20x	3525981	3525981		337				20613	57	54.4	0	337
GCA_011947365	Lamellibrachia barhami	endosymbiont of Lamellibrachia barhami (g-proteobacteria)	D756_A12_LB11	Pacific Ocean: Gulf of California, Pescadero Transform Fault (cold seep 2381m)	23.63 N 108.38 W	2020-07-08	Scaffold		yes	no	137.0x	4169104	4123172	0	19	4148554	1	196	37262	34	54.5	0	19
GCA_003660235	Escarpia laminata	bacterium endosymbiont of Escarpia laminata (bacteria)	MRB-2015-B	Mexico: Campeche Knolls, Gulf of Mexico(3106m)	22.02 N 93.25 W	2018-10-15	Scaffold	n/a	n/a	yes	100.0x	4253989	4253949	0	71	124966	9	72	124966	9	54.5	0	71
GCA_003349915	Escarpia spicata	endosymbiont of Escarpia spicata (g-proteobacteria)	A1462	USA: Mississippi Canyon(754m)	28.11 N 89.73 W	2018-07-31	Scaffold	n/a	n/a	yes	121.x	4062513	4062351	0	23	313559	5	26	313559	5	54.2	0	23
GCA_000224455	Riftia pachyptila	endosymbiont of Riftia pachyptila (vent Ph05) (g-proteobacteria)		Ph05 vent at 13 N East Pacific Rise	13N 104.17w	2011-08-25	contig		yes		25x	3481040	3481040					197	29688	40	58.8	0	197
GCA_001443665	Ridgeia piscesae	endosymbiont of Ridgeia piscesae (g-proteobacteria)	ind11	Pacific Ocean (hydrothermal vents 2190m) （14-15℃）the Hulk vent in the Main Endeavour Field	47.95 N 129.1 W	2015-11-13	Scaffold		yes	yes	180.0x	3442017	3440917	0	86	98883	12	97	83967	14	58.65	0	97
GCA_001443675	Ridgeia piscesae	endosymbiont of Ridgeia piscesae (g-proteobacteria)	ind10,12,13,14,15	Pacific Ocean (trophosome of five individuals (short-fat and long-skinny morphotypes) collected from the Hulk vent in the Main Endeavour Field (-2190 m) and the Axial Volcano (-1516 m))	47.93 N 129.96 W	2015-11-13	Scaffold		yes	yes	17.0x	3510797	3417427	0	249	25176	45	693	7630	135	58.5	0	693
GCA_003349885	Galathealinum brachiosum	endosymbiont of Galathealinum brachiosum (g-proteobacteria)	A1464	USA: Mississippi Canyon (754m)	28.11 N 89.73 W	2018-07-31	Scaffold	n/a	n/a	yes	75.6x	3770634	3770421	0	14	726641	3	17	726641	3	38.9	0	14
GCA_022530855	Sclerolinum sp.	Candidatus Vondammii sp. HM_W22 (g-proteobacteria)	HM_W22	South China Sea	18.91 N 113.21 E	2022-03-09	Contig		yes	yes	30.0x	3175457	3175457					9	643301	2	50.5	0	9
GCA_003934985	Lamellibrachia satsuma	Gammaproteobacteria bacterium (ex Lamellibrachia satsuma) (g-proteobacteria)	1368-G	not applicable (marine cold seep)	not applicable	2018-12-11	Scaffold	n/a	n/a	yes	not applicable	3909762	3907866	0	102	73080	18	119	69273	21	54	0	102
GCA_003934925	Lamellibrachia satsuma	Epsilonproteobacteria bacterium (ex Lamellibrachia satsuma) (e-proteobacteria)	1368-E	not applicable（marine cold seep)	not applicable	2018-12-11	Scaffold	n/a	n/a	yes	not applicable	2003023	2002979	0	70	51521	13	71	51521	13	39.5	0	70
GCA_003934975	Lamellibrachia satsuma	Gammaproteobacteria bacterium (ex Lamellibrachia satsuma) (g-proteobacteria)	1371_Tw1	not applicable (marine cold seep)	not applicable	2018-12-11	Scaffold	n/a	n/a	yes	not applicable	3930205	3929865	0	118	69373	18	121	62854	19	54	0	118
GCA_019623805	Lamellibrachia satsuma 1372_Tw2	Gammaproteobacteria bacterium (ex Lamellibrachia satsuma) (g-proteobacteria)	1371_Tw2	Japan: Kagoshima Bay (cold seep)	31.663611 N 130.774722 E	2021-08-16	Complete Genom	n/a	n/a	yes	167.0x	4323754	4323754								53.5	1
GCA_023733635	Riftia pachyptila	Candidatus Endoriftia persephone (g-proteobacteria)	Tica-EPR-9o50.N	Mexico: Tica hydrothermal vent (2514m)		2022-06-15	Complete Genome		yes	yes	2000.0x	3604761	3604761								58.6	1
GCA_000224925	Tevnia jerichonana	endosymbiont of Tevnia jerichonana (vent Tica) (g-proteobacteria)		Tica vent at 9deg 50' N East Pacific Rise	9°50.404 N 104°17.495 W	2011-08-31	contig		yes		15x	3637102	3637102					184	92701	13	58.2	0	184
GCA_003660225	Escarpia laminata specimen F	bacterium endosymbiont of Escarpia laminata (bacteria)	MRB-2015-A	Mexico: Campeche Knolls, Gulf of Mexico (3106m)	22.02 N 93.24 W	2018-10-15	Contig	n/a	n/a	yes	100.0x	4201122	4201122					72	106195	14	54.5	0	72
GCA_016756955	Lamellibrachia anaximandri	gamma proteobacterium endosymbiont of Lamellibrachia anaximandri (g-proteobacteria)	Palmahim 1	Israel: Palmahim disturbance, hydrocarbon seep (1036m)	32.16 N 34.17 E	2021-01-26	Scaffold	n/a	n/a	yes	100.0x	4219341	4219145	0	169	46585	27	171	46585	27	54	0	169
GCA_016756865	Lamellibrachia anaximandri	gamma proteobacterium endosymbiont of Lamellibrachia anaximandri (g-proteobacteria)	Palmahim 3	Israel: Palmahim disturbance, hydrocarbon seep (1036m)	32.16 N 34.17 E	2021-01-26	Contig	n/a	n/a	yes	50x	4197130	4197130					243	33035	38	53.5	0	243
GCA_016756895	Lamellibrachia anaximandri	gamma proteobacterium endosymbiont of Lamellibrachia anaximandri (g-proteobacteria)	Palinuro 1	Italy: Palinuro seamounts, hydrothermal vent (618m)	39.54 N 14.70 E	2021-01-26	Contig	n/a	n/a	yes	100x	4258931	4258931					219	51298	27	54	0	219
GCA_016756855	Lamellibrachia anaximandri	gamma proteobacterium endosymbiont of Lamellibrachia anaximandri (g-proteobacteria)	Palinuro 2	Italy: Palinuro seamounts, hydrothermal vent (618m)	39.54 N 14.70 E	2021-01-26	Contig	n/a	n/a	yes	50x	4263387	4263387					205	53420	23	54	0	205
GCA_016756835	Lamellibrachia anaximandri	gamma proteobacterium endosymbiont of Lamellibrachia anaximandri (g-proteobacteria)	Eratosthenes 1	Cyprus: Eratosthenes, hydrocarbon seep (947m)	33.63 N 32.79 E	2021-01-26	Contig	n/a	n/a	yes	50x	4142607	4142607					263	32524	42	54	0	263
number	host	source	Lat lon	geographic location
HMS1_CP099567	Sclerolinum annulatum.	Gao ZM, Xu T, Chen HG, Lu R, Tao J, Wang HB, Qiu JW, Wang Y. Early genome erosion and internal phage-symbiont-host interaction in the endosymbionts of a cold-seep tubeworm. iScience. 2023 Jun 7;26(7):107033. doi: 10.1016/j.isci.2023.107033. PMID: 37389180; PMCID: PMC10300362.		Haima cold seep (depth 1,425 m) in the South China Sea
Hai6C03	Paraescarpia echinospica	this study	110°27′5310″E, 16°43′5017″N	Haima cold seep(depth 1,385m) in the South China Sea
SCTW1H	Sclerolinum sp.	this study		Haima cold seep(depth 1,428m) in the South China Sea

## Sheet: Supplementary table S2
CheckM2 Genome quality assessment
Name	Completeness (%)	Contamination (%)	Completeness_Specific (%)	Completeness_Model_Used	Translation_Table_Used	Coding_Density	Contig_N50	Average_Gene_Length (bp)	Genome_Size(bp)	GC_Content	Total_Coding_Sequences	Additional_Notes	estimated genome size(bp)	gene(prodigal)	gene density				Hai6C03 and SCTW1H genome characteristics
GCA_003934925	100	0.13	100	Neural Network (Specific Model)	11	0.913	51521	296.23	2003023	0.4	2061	None	2.00042e+06	2060	1.02845				Assembly	Hai6C03	SCTW1H
GCA_003349885	99.53	0.05	99.99	Gradient Boost (General Model)	11	0.888	726641	322.501	3770634	0.39	3463	None	3.78655e+06	3461	0.917883				# contigs (>= 0 bp)	86	291
GCA_022530855	99.61	1.27	100	Gradient Boost (General Model)	11	0.805	643301	224.539	3175457	0.51	3812	None	3.1474e+06	3346	1.05371				# contigs (>= 1000 bp)	86	291
HMS1_CP099567	100	2.79	100	Gradient Boost (General Model)	11	0.805	3352437	218.343	3352437	0.5	4140	None	3.2589e+06	3667	1.09383				# contigs (>= 5000 bp)	79	194
SCTW1H	98.38	0.48	99.99	Gradient Boost (General Model)	11	0.785	13781	234.95	2832488	0.5	3169	None	2.86531e+06	2894	1.02172				# contigs (>= 10000 bp)	72	99
GCA_000224455	96.14	0.62	98.75	Gradient Boost (General Model)	11	0.892	29688	300.655	3481040	0.59	3456	None	3.59835e+06	3488	1.002				# contigs (>= 25000 bp)	45	15
GCA_000224925	99.08	0.92	99.99	Neural Network (Specific Model)	11	0.875	92701	315.934	3637102	0.58	3367	None	3637102	3460	0.951307				# contigs (>= 50000 bp)	27	1
GCA_001443665	99.64	0.4	100	Neural Network (Specific Model)	11	0.892	98883	324.409	3442017	0.59	3161	None	3.44064e+06	3183	0.924748				Total length (>= 0 bp)	4171724	2832488
GCA_001443675	91.88	0.3	92.88	Neural Network (Specific Model)	11	0.824	25176	270.232	3510797	0.59	3579	None	3.8096e+06	3503	0.997779				Total length (>= 1000 bp)	4171724	2832488
GCA_023733635	99.06	0.25	100	Neural Network (Specific Model)	11	0.892	3604761	333.27	3604761	0.59	3223	None	3.62987e+06	3239	0.898534				Total length (>= 5000 bp)	4149820	2467585
GCA_003349875	98.18	0.11	100	Neural Network (Specific Model)	11	0.883	20613	267.989	3525981	0.54	3887	None	3.58739e+06	3785	1.07346				Total length (>= 10000 bp)	4102180	1827744
GCA_003349915	99.63	0.33	100	Neural Network (Specific Model)	11	0.896	313559	327.361	4062513	0.54	3715	None	4.06414e+06	3650	0.898459				Total length (>= 25000 bp)	3669637	546521
GCA_003349935	99.6	0.12	100	Neural Network (Specific Model)	11	0.884	20651	269.172	3528536	0.54	3874	None	3.53846e+06	3769	1.06815				Total length (>= 50000 bp)	3009627	67946
GCA_003660225	99.44	0.4	100	Neural Network (Specific Model)	11	0.892	106195	336.045	4201122	0.54	3725	None	4.20788e+06	3663	0.87191				# contigs	86	291
GCA_003660235	99.39	0.39	100	Neural Network (Specific Model)	11	0.893	124966	331.799	4253989	0.55	3822	None	4.26341e+06	3740	0.879175				Largest contig	211867	67946
GCA_003934975	98.95	0.58	100	Neural Network (Specific Model)	11	0.894	69373	333.547	3930205	0.54	3516	None	3.94887e+06	3487	0.887231				Total length	4171724	2832488
GCA_003934985	100	0.46	100	Neural Network (Specific Model)	11	0.893	73080	332.876	3909762	0.54	3502	None	3.89178e+06	3466	0.886499				GC (%)	54.43	50.46
GCA_008642435	95.99	0.36	100	Neural Network (Specific Model)	11	0.874	381676	336.959	4064761	0.55	3521	None	4.21932e+06	3431	0.844084				N50	105583	13781
GCA_011947365	97.32	3.73	99.96	Neural Network (Specific Model)	11	0.859	4148554	306.393	4169104	0.55	3904	None	4.12412e+06	3747	0.898754				N90	22109	4548
GCA_016756835	99.54	0.2	100	Neural Network (Specific Model)	11	0.888	32524	318.727	4142607	0.54	3854	None	4.15343e+06	3740	0.902813				auN	102517	17108
GCA_016756855	99.67	0.31	100	Neural Network (Specific Model)	11	0.889	53420	323.44	4263387	0.54	3913	None	4.26424e+06	3894	0.913358				L50	15	65
GCA_016756865	99.55	0.22	100	Neural Network (Specific Model)	11	0.888	33035	317.278	4197130	0.54	3924	None	4.20683e+06	3817	0.909431				L90	49	212
GCA_016756895	99.69	0.44	100	Neural Network (Specific Model)	11	0.889	51298	323.663	4258931	0.54	3908	None	4.25338e+06	3891	0.91361				# N's per 100 kbp	0	0
GCA_016756955	100	0.32	100	Neural Network (Specific Model)	11	0.893	46585	325.705	4219341	0.54	3863	None	4.20584e+06	3783	0.896586
GCA_019623805	100	0.33	100	Neural Network (Specific Model)	11	0.895	4323754	341.092	4323754	0.54	3789	None	4.30949e+06	3716	0.859438
Hai6C03	99.31	0.3	100	Neural Network (Specific Model)	11	0.893	105583	337.224	4171724	0.54	3688	None	4.18811e+06	3619	0.867507

## Sheet: Supplementary table S3
user_genome	gtdb_taxonomy	fastani_reference
GCA_000224455	d__Bacteria;p__Proteobacteria;c__Gammaproteobacteria;o__Chromatiales;f__Sedimenticolaceae;g__Endoriftia;s__Endoriftia persephone	GCA_000168735.1
GCA_000224925	d__Bacteria;p__Proteobacteria;c__Gammaproteobacteria;o__Chromatiales;f__Sedimenticolaceae;g__Endoriftia;s__Endoriftia persephone	GCA_000168735.1
GCA_001443665	d__Bacteria;p__Proteobacteria;c__Gammaproteobacteria;o__Chromatiales;f__Sedimenticolaceae;g__Endoriftia;s__Endoriftia persephone	GCA_000168735.1
GCA_001443675	d__Bacteria;p__Proteobacteria;c__Gammaproteobacteria;o__Chromatiales;f__Sedimenticolaceae;g__Endoriftia;s__Endoriftia persephone	GCA_000168735.1
GCA_003349875	d__Bacteria;p__Proteobacteria;c__Gammaproteobacteria;o__Chromatiales;f__Sedimenticolaceae;g__QGON01;s__QGON01 sp003349915	GCA_003349915.1
GCA_003349885	d__Bacteria;p__Proteobacteria;c__Gammaproteobacteria;o__SZUA-229;f__SZUA-229;g__SZUA-229;s__SZUA-229 sp003349885	GCA_003349885.1
GCA_003349915	d__Bacteria;p__Proteobacteria;c__Gammaproteobacteria;o__Chromatiales;f__Sedimenticolaceae;g__QGON01;s__QGON01 sp003349915	GCA_003349915.1
GCA_003349935	d__Bacteria;p__Proteobacteria;c__Gammaproteobacteria;o__Chromatiales;f__Sedimenticolaceae;g__QGON01;s__QGON01 sp003349915	GCA_003349915.1
GCA_003660225	d__Bacteria;p__Proteobacteria;c__Gammaproteobacteria;o__Chromatiales;f__Sedimenticolaceae;g__QGON01;s__QGON01 sp003660235	GCA_003660235.1
GCA_003660235	d__Bacteria;p__Proteobacteria;c__Gammaproteobacteria;o__Chromatiales;f__Sedimenticolaceae;g__QGON01;s__QGON01 sp003660235	GCA_003660235.1
GCA_003934925	d__Bacteria;p__Campylobacterota;c__Campylobacteria;o__Campylobacterales;f__Sulfurovaceae;g__Sulfurovum;s__Sulfurovum sp003934925	GCA_003934925.1
GCA_003934975	d__Bacteria;p__Proteobacteria;c__Gammaproteobacteria;o__Chromatiales;f__Sedimenticolaceae;g__QGON01;s__QGON01 sp003934985	GCA_003934985.1
GCA_003934985	d__Bacteria;p__Proteobacteria;c__Gammaproteobacteria;o__Chromatiales;f__Sedimenticolaceae;g__QGON01;s__QGON01 sp003934985	GCA_003934985.1
GCA_008642435	d__Bacteria;p__Proteobacteria;c__Gammaproteobacteria;o__Chromatiales;f__Sedimenticolaceae;g__QGON01;s__QGON01 sp011947365	GCF_011947365.2
GCA_011947365	d__Bacteria;p__Proteobacteria;c__Gammaproteobacteria;o__Chromatiales;f__Sedimenticolaceae;g__QGON01;s__QGON01 sp011947365	GCF_011947365.2
GCA_016756835	d__Bacteria;p__Proteobacteria;c__Gammaproteobacteria;o__Chromatiales;f__Sedimenticolaceae;g__QGON01;s__QGON01 sp016756835	GCA_016756835.1
GCA_016756855	d__Bacteria;p__Proteobacteria;c__Gammaproteobacteria;o__Chromatiales;f__Sedimenticolaceae;g__QGON01;s__QGON01 sp016756855	GCA_016756855.1
GCA_016756865	d__Bacteria;p__Proteobacteria;c__Gammaproteobacteria;o__Chromatiales;f__Sedimenticolaceae;g__QGON01;s__QGON01 sp016756835	GCA_016756835.1
GCA_016756895	d__Bacteria;p__Proteobacteria;c__Gammaproteobacteria;o__Chromatiales;f__Sedimenticolaceae;g__QGON01;s__QGON01 sp016756855	GCA_016756855.1
GCA_016756955	d__Bacteria;p__Proteobacteria;c__Gammaproteobacteria;o__Chromatiales;f__Sedimenticolaceae;g__QGON01;s__QGON01 sp016756855	GCA_016756855.1
GCA_019623805	d__Bacteria;p__Proteobacteria;c__Gammaproteobacteria;o__Chromatiales;f__Sedimenticolaceae;g__QGON01;s__QGON01 sp003934985	GCA_003934985.1
GCA_022530855	d__Bacteria; p__Proteobacteria; c__Gammaproteobacteria; o__Chromatiales; f__Sedimenticolaceae; g__Vondammii; s__Vondammii sp022530855	GCF_022530855.1
GCA_023733635	d__Bacteria;p__Proteobacteria;c__Gammaproteobacteria;o__Chromatiales;f__Sedimenticolaceae;g__Endoriftia;s__Endoriftia persephone	GCA_000168735.1
HMS1_CP099567	d__Bacteria; p__Proteobacteria; c__Gammaproteobacteria; o__Chromatiales; f__Sedimenticolaceae; g__Vondammii; s__Vondammii sp022530855	GCF_022530855.1
Hai6C03	d__Bacteria;p__Proteobacteria;c__Gammaproteobacteria;o__Chromatiales;f__Sedimenticolaceae;g__QGON01;s__QGON01 sp011947365	GCF_011947365.2
SCTW1H	d__Bacteria; p__Proteobacteria; c__Gammaproteobacteria; o__Chromatiales; f__Sedimenticolaceae; g__Vondammii; s__Vondammii sp022530855	GCF_022530855.1
	Note: The NCBI taxonomy for GCA_022530855 is ( d__Bacteria; p__Pseudomonadota; c__Gammaproteobacteria; o__; f__; g__Candidatus Vondammii; s__),therefore, the use of Candidatus Vondammii as the genus name in the text is appropriate.The NCBI taxonomy for GCA_023733635 is (d__Bacteria; p__Pseudomonadota; c__Gammaproteobacteria; o__Chromatiales; f__Sedimenticolaceae; g__Candidatus Endoriftia; s__Cand…

## Sheet: Supplementary table S4
Protein families of genes in the three partitions of the pan-genome
KEGG	shell_protein_families	cloud_protein_families	persistent_protein_families	This column indicates the number of partitions in which this gene is present.
ko00010	Glycolysis / Gluconeogenesis				note: The presence of a gene in multiple partitions indicates that the gene is involved in a specific metabolic process within those partitions.
K00845	1	1	0	2	glk; glucokinase [EC:2.7.1.2]
K01810	1	4	0	2	GPI, pgi; glucose-6-phosphate isomerase [EC:5.3.1.9]
K21071	1	0	1	2	pfk, pfp; ATP-dependent phosphofructokinase / diphosphate-dependent phosphofructokinase [EC:2.7.1.11 2.7.1.90]
K03841	0	2	0	1	FBP, fbp; fructose-1,6-bisphosphatase I [EC:3.1.3.11]
K01623	1	0	0	1	ALDO; fructose-bisphosphate aldolase, class I [EC:4.1.2.13]
K11645	0	2	0	1	fbaB; fructose-bisphosphate aldolase, class I [EC:4.1.2.13]
K01624	0	3	1	2	FBA, fbaA; fructose-bisphosphate aldolase, class II [EC:4.1.2.13]
K01803	1	3	0	2	TPI, tpiA; triosephosphate isomerase (TIM) [EC:5.3.1.1]
K00134	0	4	1	2	GAPDH, gapA; glyceraldehyde 3-phosphate dehydrogenase (phosphorylating) [EC:1.2.1.12]
K00927	0	2	1	2	PGK, pgk; phosphoglycerate kinase [EC:2.7.2.3]
K01834	0	1	0	1	PGAM, gpmA; 2,3-bisphosphoglycerate-dependent phosphoglycerate mutase [EC:5.4.2.11]
K15633	1	4	0	2	gpmI; 2,3-bisphosphoglycerate-independent phosphoglycerate mutase [EC:5.4.2.12]
K15635	1	1	0	2	apgM; 2,3-bisphosphoglycerate-independent phosphoglycerate mutase [EC:5.4.2.12]
K01689	0	3	1	2	ENO, eno; enolase [EC:4.2.1.11]
K00873	1	3	1	3	PK, pyk; pyruvate kinase [EC:2.7.1.40]
K01006	1	3	0	2	ppdK; pyruvate, orthophosphate dikinase [EC:2.7.9.1]
K01007	1	5	0	2	pps, ppsA; pyruvate, water dikinase [EC:2.7.9.2]
K00163	1	1	0	2	aceE; pyruvate dehydrogenase E1 component [EC:1.2.4.1]
K00627	1	3	0	2	DLAT, aceF, pdhC; pyruvate dehydrogenase E2 component (dihydrolipoamide acetyltransferase) [EC:2.3.1.12]
K00382	1	3	0	2	DLD, lpd, pdhD; dihydrolipoamide dehydrogenase [EC:1.8.1.4]
K00169	0	1	0	1	porA; pyruvate ferredoxin oxidoreductase alpha subunit [EC:1.2.7.1]
K00170	0	1	0	1	porB; pyruvate ferredoxin oxidoreductase beta subunit [EC:1.2.7.1]
K00172	0	1	0	1	porC, porG; pyruvate ferredoxin oxidoreductase gamma subunit [EC:1.2.7.1]
K00171	0	1	0	1	porD; pyruvate ferredoxin oxidoreductase delta subunit [EC:1.2.7.1]
K03737	1	5	1	3	por, nifJ; pyruvate-ferredoxin/flavodoxin oxidoreductase [EC:1.2.7.1 1.2.7.-]
K00174	1	4	1	3	korA, oorA, oforA; 2-oxoglutarate/2-oxoacid ferredoxin oxidoreductase subunit alpha [EC:1.2.7.3 1.2.7.11]
K00175	1	2	1	3	korB, oorB, oforB; 2-oxoglutarate/2-oxoacid ferredoxin oxidoreductase subunit beta [EC:1.2.7.3 1.2.7.11]
K00121	0	1	0	1	frmA, ADH5, adhC; S-(hydroxymethyl)glutathione dehydrogenase / alcohol dehydrogenase [EC:1.1.1.284 1.1.1.1]
K01895	1	3	0	2	ACSS1_2, acs; acetyl-CoA synthetase [EC:6.2.1.1]
K01835	0	2	1	2	pgm; phosphoglucomutase [EC:5.4.2.2]
K15778	1	3	0	2	pmm-pgm; phosphomannomutase / phosphoglucomutase [EC:5.4.2.8 5.4.2.2]
K01792	0	2	0	1	E5.1.3.15; glucose-6-phosphate 1-epimerase [EC:5.1.3.15]
K01610	0	1	0	1	E4.1.1.49, pckA; phosphoenolpyruvate carboxykinase (ATP) [EC:4.1.1.49]
ko00020	Citrate cycle (TCA cycle)
K01647	1	5	0	2	CS, gltA; citrate synthase [EC:2.3.3.1]
K01648	0	1	0	1	ACLY; ATP citrate (pro-S)-lyase [EC:2.3.3.8]
K15230	0	1	0	1	aclA; ATP-citrate lyase alpha-subunit [EC:2.3.3.8]
K15231	0	1	0	1	aclB; ATP-citrate lyase beta-subunit [EC:2.3.3.8]
K01681	0	1	0	1	ACO, acnA; aconitate hydratase [EC:4.2.1.3]
K01682	0	3	0	1	acnB; aconitate hydratase 2 / 2-methylisocitrate dehydratase [EC:4.2.1.3 4.2.1.99]
K00164	1	3	0	2	OGDH, sucA; 2-oxoglutarate dehydrogenase E1 component [EC:1.2.4.2]
K00658	1	3	0	2	DLST, sucB; 2-oxoglutarate dehydrogenase E2 component (dihydrolipoamide succinyltransferase) [EC:2.3.1.61]
K00382	1	3	0	2	DLD, lpd, pdhD; dihydrolipoamide dehydrogenase [EC:1.8.1.4]
K00174	1	4	1	3	korA, oorA, oforA; 2-oxoglutarate/2-oxoacid ferredoxin oxidoreductase subunit alpha [EC:1.2.7.3 1.2.7.11]
K00175	1	2	1	3	korB, oorB, oforB; 2-oxoglutarate/2-oxoacid ferredoxin oxidoreductase subunit beta [EC:1.2.7.3 1.2.7.11]
K00177	0	1	1	2	korC, oorC; 2-oxoglutarate ferredoxin oxidoreductase subunit gamma [EC:1.2.7.3]
K00176	0	1	1	2	korD, oorD; 2-oxoglutarate ferredoxin oxidoreductase subunit delta [EC:1.2.7.3]
K01902	0	3	1	2	sucD; succinyl-CoA synthetase alpha subunit [EC:6.2.1.5]
K01903	0	4	1	2	sucC; succinyl-CoA synthetase beta subunit [EC:6.2.1.5]
K00239	1	4	1	3	sdhA, frdA; succinate dehydrogenase flavoprotein subunit [EC:1.3.5.1]
K00240	2	7	1	3	sdhB, frdB; succinate dehydrogenase iron-sulfur subunit [EC:1.3.5.1]
K00241	1	2	0	2	sdhC, frdC; succinate dehydrogenase cytochrome b subunit
K00242	1	3	0	2	sdhD, frdD; succinate dehydrogenase membrane anchor subunit
K01676	0	0	1	1	E4.2.1.2A, fumA, fumB; fumarate hydratase, class I [EC:4.2.1.2]
K01677	0	1	0	1	E4.2.1.2AA, fumA; fumarate hydratase subunit alpha [EC:4.2.1.2]
K01678	0	1	0	1	E4.2.1.2AB, fumB; fumarate hydratase subunit beta [EC:4.2.1.2]
K01679	0	3	0	1	E4.2.1.2B, fumC, FH; fumarate hydratase, class II [EC:4.2.1.2]
K00024	0	7	1	2	mdh; malate dehydrogenase [EC:1.1.1.37]
K00116	0	1	0	1	mqo; malate dehydrogenase (quinone) [EC:1.1.5.4]
K01610	0	1	0	1	E4.1.1.49, pckA; phosphoenolpyruvate carboxykinase (ATP) [EC:4.1.1.49]
K00163	1	1	0	2	aceE; pyruvate dehydrogenase E1 component [EC:1.2.4.1]
K00627	1	3	0	2	DLAT, aceF, pdhC; pyruvate dehydrogenase E2 component (dihydrolipoamide acetyltransferase) [EC:2.3.1.12]
K00169	0	1	0	1	porA; pyruvate ferredoxin oxidoreductase alpha subunit [EC:1.2.7.1]
K00170	0	1	0	1	porB; pyruvate ferredoxin oxidoreductase beta subunit [EC:1.2.7.1]
K00172	0	1	0	1	porC, porG; pyruvate ferredoxin oxidoreductase gamma subunit [EC:1.2.7.1]
K00171	0	1	0	1	porD; pyruvate ferredoxin oxidoreductase delta subunit [EC:1.2.7.1]
K03737	1	5	1	3	por, nifJ; pyruvate-ferredoxin/flavodoxin oxidoreductase [EC:1.2.7.1 1.2.7.-]
ko00030	Pentose phosphate pathway
K01810	1	4	0	2	GPI, pgi; glucose-6-phosphate isomerase [EC:5.3.1.9]
K00036	1	2	0	2	G6PD, zwf; glucose-6-phosphate 1-dehydrogenase [EC:1.1.1.49 1.1.1.363]
K01057	1	3	0	2	PGLS, pgl, devB; 6-phosphogluconolactonase [EC:3.1.1.31]
K00033	1	2	0	2	PGD, gnd, gntZ; 6-phosphogluconate dehydrogenase [EC:1.1.1.44 1.1.1.343]
K01783	0	1	1	2	rpe, RPE; ribulose-phosphate 3-epimerase [EC:5.1.3.1]
K00615	0	2	1	2	E2.2.1.1, tktA, tktB; transketolase [EC:2.2.1.1]
K00616	0	1	0	1	E2.2.1.2, talA, talB; transaldolase [EC:2.2.1.2]
K01807	1	2	0	2	rpiA; ribose 5-phosphate isomerase A [EC:5.3.1.6]
K01808	0	1	0	1	rpiB; ribose 5-phosphate isomerase B [EC:5.3.1.6]
K08093	0	1	0	1	hxlA; 3-hexulose-6-phosphate synthase [EC:4.1.2.43]
K08094	0	1	0	1	hxlB; 6-phospho-3-hexuloisomerase [EC:5.3.1.27]
K01835	0	2	1	2	pgm; phosphoglucomutase [EC:5.4.2.2]
K15778	1	3	0	2	pmm-pgm; phosphomannomutase / phosphoglucomutase [EC:5.4.2.8 5.4.2.2]
K00948	1	3	0	2	PRPS, prsA; ribose-phosphate pyrophosphokinase [EC:2.7.6.1]
K06152	0	1	0	1	E1.1.99.3G; gluconate 2-dehydrogenase gamma chain [EC:1.1.99.3]
K11529	1	1	0	2	gck, gckA, GLYCTK; glycerate 2-kinase [EC:2.7.1.165]
K01623	1	0	0	1	ALDO; fructose-bisphosphate aldolase, class I [EC:4.1.2.13]
K11645	0	2	0	1	fbaB; fructose-bisphosphate aldolase, class I [EC:4.1.2.13]
K01624	0	3	1	2	FBA, fbaA; fructose-bisphosphate aldolase, class II [EC:4.1.2.13]
K03841	0	2	0	1	FBP, fbp; fructose-1,6-bisphosphatase I [EC:3.1.3.11]
K21071	1	0	1	2	pfk, pfp; ATP-dependent phosphofructokinase / diphosphate-dependent phosphofructokinase [EC:2.7.1.11 2.7.1.90]
ko00040	Pentose and glucuronate interconversions
K00012	0	3	1	2	UGDH, ugd; UDPglucose 6-dehydrogenase [EC:1.1.1.22]
K00963	1	3	0	2	UGP2, galU, galF; UTP--glucose-1-phosphate uridylyltransferase [EC:2.7.7.9]
K03079	1	0	0	1	ulaE, sgaU, sgbU; L-ribulose-5-phosphate 3-epimerase [EC:5.1.3.22]
K01783	0	1	1	2	rpe, RPE; ribulose-phosphate 3-epimerase [EC:5.1.3.1]
K22935	1	2	0	2	XK1, psk; D-ribulokinase [EC:2.7.1.47]
ko00051	Fructose and mannose metabolism
K01218	0	1	0	1	gmuG; mannan endo-1,4-beta-mannosidase [EC:3.2.1.78]
K00847	1	1	0	2	E2.7.1.4, scrK; fructokinase [EC:2.7.1.4]
K16011	1	3	0	2	algA, xanB, rfbA, wbpW, pslB; mannose-1-phosphate guanylyltransferase / mannose-6-phosphate isomerase [EC:2.7.7.13 5.3.1.8]
K01840	0	1	0	1	manB; phosphomannomutase [EC:5.4.2.8]
K15778	1	3	0	2	pmm-pgm; phosphomannomutase / phosphoglucomutase [EC:5.4.2.8 5.4.2.2]
K16881	0	1	0	1	K16881; mannose-1-phosphate guanylyltransferase / phosphomannomutase [EC:2.7.7.13 5.4.2.8]
K00971	2	3	0	2	manC, cpsB; mannose-1-phosphate guanylyltransferase [EC:2.7.7.13]
K01711	1	2	0	2	gmd, GMDS; GDPmannose 4,6-dehydratase [EC:4.2.1.47]
K02377	1	2	0	2	TSTA3, fcl; GDP-L-fucose synthase [EC:1.1.1.271]
K21071	1	0	1	2	pfk, pfp; ATP-dependent phosphofructokinase / diphosphate-dependent phosphofructokinase [EC:2.7.1.11 2.7.1.90]
K03841	0	2	0	1	FBP, fbp; fructose-1,6-bisphosphatase I [EC:3.1.3.11]
K00846	1	2	0	2	KHK; ketohexokinase [EC:2.7.1.3]
K01623	1	0	0	1	ALDO; fructose-bisphosphate aldolase, class I [EC:4.1.2.13]
K11645	0	2	0	1	fbaB; fructose-bisphosphate aldolase, class I [EC:4.1.2.13]
K01624	0	3	1	2	FBA, fbaA; fructose-bisphosphate aldolase, class II [EC:4.1.2.13]
K01803	1	3	0	2	TPI, tpiA; triosephosphate isomerase (TIM) [EC:5.3.1.1]
K15856	0	1	0	1	rmd; GDP-4-dehydro-6-deoxy-D-mannose reductase [EC:1.1.1.281]
K01808	0	1	0	1	rpiB; ribose 5-phosphate isomerase B [EC:5.3.1.6]
K02793	1	1	0	2	manXa; mannose PTS system EIIA component [EC:2.7.1.191]
ko00052	Galactose metabolism
K00965	0	2	0	1	galT, GALT; UDPglucose--hexose-1-phosphate uridylyltransferase [EC:2.7.7.12]
K01784	1	4	0	2	galE, GALE; UDP-glucose 4-epimerase [EC:5.1.3.2]
K00963	1	3	0	2	UGP2, galU, galF; UTP--glucose-1-phosphate uridylyltransferase [EC:2.7.7.9]
K01835	0	2	1	2	pgm; phosphoglucomutase [EC:5.4.2.2]
K15778	1	3	0	2	pmm-pgm; phosphomannomutase / phosphoglucomutase [EC:5.4.2.8 5.4.2.2]
K00845	1	1	0	2	glk; glucokinase [EC:2.7.1.2]
K21071	1	0	1	2	pfk, pfp; ATP-dependent phosphofructokinase / diphosphate-dependent phosphofructokinase [EC:2.7.1.11 2.7.1.90]
ko00053	Ascorbate and aldarate metabolism
K00012	0	3	1	2	UGDH, ugd; UDPglucose 6-dehydrogenase [EC:1.1.1.22]
K18649	0	1	0	1	IMPL2; inositol-phosphate phosphatase / L-galactose 1-phosphate phosphatase / histidinol-phosphatase [EC:3.1.3.25 3.1.3.93 3.1.3.15]
K08679	1	2	0	2	GAE, cap1J; UDP-glucuronate 4-epimerase [EC:5.1.3.6]
K03079	1	0	0	1	ulaE, sgaU, sgbU; L-ribulose-5-phosphate 3-epimerase [EC:5.1.3.22]
ko00500	Starch and sucrose metabolism
K00696	0	5	0	1	E2.4.1.14; sucrose-phosphate synthase [EC:2.4.1.14]
K05341	0	3	0	1	E2.4.1.4; amylosucrase [EC:2.4.1.4]
K00690	0	1	0	1	E2.4.1.7; sucrose phosphorylase [EC:2.4.1.7]
K00963	1	3	0	2	UGP2, galU, galF; UTP--glucose-1-phosphate uridylyltransferase [EC:2.7.7.9]
K00975	2	2	0	2	glgC; glucose-1-phosphate adenylyltransferase [EC:2.7.7.27]
K00703	1	4	0	2	glgA; starch synthase [EC:2.4.1.21]
K00700	1	3	0	2	GBE1, glgB; 1,4-alpha-glucan branching enzyme [EC:2.4.1.18]
K00688	2	4	0	2	PYG, glgP; glycogen phosphorylase [EC:2.4.1.1]
K00705	1	2	0	2	malQ; 4-alpha-glucanotransferase [EC:2.4.1.25]
K22451	0	1	0	1	jgt; 4-alpha-glucanotransferase [EC:2.4.1.25]
K01838	0	1	0	1	pgmB; beta-phosphoglucomutase [EC:5.4.2.6]
K01214	0	1	0	1	ISA, treX; isoamylase [EC:3.2.1.68]
K01087	0	1	0	1	otsB; trehalose 6-phosphate phosphatase [EC:3.1.3.12]
K01835	0	2	1	2	pgm; phosphoglucomutase [EC:5.4.2.2]
K15778	1	3	0	2	pmm-pgm; phosphomannomutase / phosphoglucomutase [EC:5.4.2.8 5.4.2.2]
K00845	1	1	0	2	glk; glucokinase [EC:2.7.1.2]
K01810	1	4	0	2	GPI, pgi; glucose-6-phosphate isomerase [EC:5.3.1.9]
K00847	1	1	0	2	E2.7.1.4, scrK; fructokinase [EC:2.7.1.4]
ko00520	Amino sugar and nucleotide sugar metabolism
K01207	1	3	0	2	nagZ; beta-N-acetylhexosaminidase [EC:3.2.1.52]
K22292	1	3	0	2	mupP; N-acetyl-D-muramate 6-phosphate phosphatase [EC:3.1.3.105]
K07102	1	4	0	2	amgK; N-acetylmuramate 1-kinase [EC:2.7.1.221]
K00992	1	4	0	2	murU; N-acetyl-alpha-D-muramate 1-phosphate uridylyltransferase [EC:2.7.7.99]
K02804	0	1	0	1	nagE; N-acetylglucosamine PTS system EIICBA or EIICB component [EC:2.7.1.193]
K04042	1	4	0	2	glmU; bifunctional UDP-N-acetylglucosamine pyrophosphorylase / glucosamine-1-phosphate N-acetyltransferase [EC:2.7.7.23 2.3.1.157]
K01791	0	2	0	1	wecB; UDP-N-acetylglucosamine 2-epimerase (non-hydrolysing) [EC:5.1.3.14]
K13015	0	1	0	1	wbpA; UDP-N-acetyl-D-glucosamine dehydrogenase [EC:1.1.1.136]
K13020	0	1	0	1	wlbA, bplA; UDP-N-acetyl-2-amino-2-deoxyglucuronate dehydrogenase [EC:1.1.1.335]
K13017	1	3	0	2	wbpE, wlbC; UDP-2-acetamido-2-deoxy-ribo-hexuluronate aminotransferase [EC:2.6.1.98]
K13018	0	1	0	1	wbpD, wlbB; UDP-2-acetamido-3-amino-2,3-dideoxy-glucuronate N-acetyltransferase [EC:2.3.1.201]
K13019	0	1	0	1	wbpI, wlbD; UDP-GlcNAc3NAcA epimerase [EC:5.1.3.23]
K02473	1	1	0	2	wbpP; UDP-N-acetylglucosamine/UDP-N-acetylgalactosamine 4-epimerase [EC:5.1.3.7 5.1.3.-]
K02474	1	2	0	2	wbpO; UDP-N-acetyl-D-glucosamine/UDP-N-acetyl-D-galactosamine dehydrogenase [EC:1.1.1.136 1.1.1.-]
K00790	0	2	1	2	murA; UDP-N-acetylglucosamine 1-carboxyvinyltransferase [EC:2.5.1.7]
K00075	1	4	0	2	murB; UDP-N-acetylmuramate dehydrogenase [EC:1.3.1.98]
K15894	0	2	0	1	pseB, wbjB; UDP-N-acetylglucosamine 4,6-dehydratase/5-epimerase [EC:4.2.1.115 5.1.3.-]
K15897	0	1	0	1	pseG; UDP-2,4-diacetamido-2,4,6-trideoxy-beta-L-altropyranose hydrolase [EC:3.6.1.57]
K18429	0	1	0	1	legG, neuC2; GDP/UDP-N,N'-diacetylbacillosamine 2-epimerase (hydrolysing) [EC:3.2.1.184]
K18430	0	2	0	1	legI, neuB2; N,N'-diacetyllegionaminate synthase [EC:2.5.1.101]
K18431	0	1	0	1	legF, ptmB; CMP-N,N'-diacetyllegionaminic acid synthase [EC:2.7.7.82]
K03431	1	4	0	2	glmM; phosphoglucosamine mutase [EC:5.4.2.10]
K01443	0	1	0	1	nagA, AMDHD2; N-acetylglucosamine-6-phosphate deacetylase [EC:3.5.1.25]
K00847	1	1	0	2	E2.7.1.4, scrK; fructokinase [EC:2.7.1.4]
K00820	1	4	0	2	glmS, GFPT; glutamine---fructose-6-phosphate transaminase (isomerizing) [EC:2.6.1.16]
K01209	1	0	0	1	abfA; alpha-L-arabinofuranosidase [EC:3.2.1.55]
K10012	1	0	0	1	arnC, pmrF; undecaprenyl-phosphate 4-deoxy-4-formamido-L-arabinose transferase [EC:2.4.2.53]
K13014	1	2	0	2	arnD; undecaprenyl phosphate-alpha-L-ara4FN deformylase [EC:3.5.1.-]
K08678	0	1	0	1	UXS1, uxs; UDP-glucuronate decarboxylase [EC:4.1.1.35]
K00845	1	1	0	2	glk; glucokinase [EC:2.7.1.2]
K01810	1	4	0	2	GPI, pgi; glucose-6-phosphate isomerase [EC:5.3.1.9]
K01835	0	2	1	2	pgm; phosphoglucomutase [EC:5.4.2.2]
K15778	1	3	0	2	pmm-pgm; phosphomannomutase / phosphoglucomutase [EC:5.4.2.8 5.4.2.2]
K00963	1	3	0	2	UGP2, galU, galF; UTP--glucose-1-phosphate uridylyltransferase [EC:2.7.7.9]
K00012	0	3	1	2	UGDH, ugd; UDPglucose 6-dehydrogenase [EC:1.1.1.22]
K06118	1	2	0	2	SQD1, sqdB; UDP-sulfoquinovose synthase [EC:3.13.1.1]
K00965	0	2	0	1	galT, GALT; UDPglucose--hexose-1-phosphate uridylyltransferase [EC:2.7.7.12]
K01784	1	4	0	2	galE, GALE; UDP-glucose 4-epimerase [EC:5.1.3.2]
K08679	1	2	0	2	GAE, cap1J; UDP-glucuronate 4-epimerase [EC:5.1.3.6]
K02793	1	1	0	2	manXa; mannose PTS system EIIA component [EC:2.7.1.191]
K01840	0	1	0	1	manB; phosphomannomutase [EC:5.4.2.8]
K16881	0	1	0	1	K16881; mannose-1-phosphate guanylyltransferase / phosphomannomutase [EC:2.7.7.13 5.4.2.8]
K00971	2	3	0	2	manC, cpsB; mannose-1-phosphate guanylyltransferase [EC:2.7.7.13]
K16011	1	3	0	2	algA, xanB, rfbA, wbpW, pslB; mannose-1-phosphate guanylyltransferase / mannose-6-phosphate isomerase [EC:2.7.7.13 5.3.1.8]
K01711	1	2	0	2	gmd, GMDS; GDPmannose 4,6-dehydratase [EC:4.2.1.47]
K15856	0	1	0	1	rmd; GDP-4-dehydro-6-deoxy-D-mannose reductase [EC:1.1.1.281]
K13010	1	0	0	1	per, rfbE; perosamine synthetase [EC:2.6.1.102]
K02377	1	2	0	2	TSTA3, fcl; GDP-L-fucose synthase [EC:1.1.1.271]
K00523	2	4	0	2	ascD, ddhD, rfbI; CDP-4-dehydro-6-deoxyglucose reductase, E3 [EC:1.17.1.1]
K00975	2	2	0	2	glgC; glucose-1-phosphate adenylyltransferase [EC:2.7.7.27]
ko00620	Pyruvate metabolism
K01895	1	3	0	2	ACSS1_2, acs; acetyl-CoA synthetase [EC:6.2.1.1]
K00169	0	1	0	1	porA; pyruvate ferredoxin oxidoreductase alpha subunit [EC:1.2.7.1]
K00170	0	1	0	1	porB; pyruvate ferredoxin oxidoreductase beta subunit [EC:1.2.7.1]
K00172	0	1	0	1	porC, porG; pyruvate ferredoxin oxidoreductase gamma subunit [EC:1.2.7.1]
K00171	0	1	0	1	porD; pyruvate ferredoxin oxidoreductase delta subunit [EC:1.2.7.1]
K03737	1	5	1	3	por, nifJ; pyruvate-ferredoxin/flavodoxin oxidoreductase [EC:1.2.7.1 1.2.7.-]
K00174	1	4	1	3	korA, oorA, oforA; 2-oxoglutarate/2-oxoacid ferredoxin oxidoreductase subunit alpha [EC:1.2.7.3 1.2.7.11]
K00175	1	2	1	3	korB, oorB, oforB; 2-oxoglutarate/2-oxoacid ferredoxin oxidoreductase subunit beta [EC:1.2.7.3 1.2.7.11]
K00163	1	1	0	2	aceE; pyruvate dehydrogenase E1 component [EC:1.2.4.1]
K00627	1	3	0	2	DLAT, aceF, pdhC; pyruvate dehydrogenase E2 component (dihydrolipoamide acetyltransferase) [EC:2.3.1.12]
K00382	1	3	0	2	DLD, lpd, pdhD; dihydrolipoamide dehydrogenase [EC:1.8.1.4]
K00121	0	1	0	1	frmA, ADH5, adhC; S-(hydroxymethyl)glutathione dehydrogenase / alcohol dehydrogenase [EC:1.1.1.284 1.1.1.1]
K00873	1	3	1	3	PK, pyk; pyruvate kinase [EC:2.7.1.40]
K01962	1	2	0	2	accA; acetyl-CoA carboxylase carboxyl transferase subunit alpha [EC:6.4.1.2 2.1.3.15]
K02160	0	2	1	2	accB, bccP; acetyl-CoA carboxylase biotin carboxyl carrier protein
K01961	0	1	1	2	accC; acetyl-CoA carboxylase, biotin carboxylase subunit [EC:6.4.1.2 6.3.4.14]
K01963	1	2	0	2	accD; acetyl-CoA carboxylase carboxyl transferase subunit beta [EC:6.4.1.2 2.1.3.15]
K01512	1	1	0	2	acyP; acylphosphatase [EC:3.6.1.7]
K00158	0	1	0	1	E1.2.3.3, poxL; pyruvate oxidase [EC:1.2.3.3]
K01759	0	2	0	1	GLO1, gloA; lactoylglutathione lyase [EC:4.4.1.5]
K01069	2	10	0	2	gloB, gloC, HAGH; hydroxyacylglutathione hydrolase [EC:3.1.2.6]
K00029	0	2	0	1	E1.1.1.40, maeB; malate dehydrogenase (oxaloacetate-decarboxylating)(NADP+) [EC:1.1.1.40]
K01571	0	1	1	2	oadA; oxaloacetate decarboxylase (Na+ extruding) subunit alpha [EC:7.2.4.2]
K20509	0	1	1	2	madB, oadB, gcdB, mmdB; carboxybiotin decarboxylase [EC:7.2.4.1]
K01573	1	3	0	2	oadG; oxaloacetate decarboxylase (Na+ extruding) subunit gamma
K00024	0	7	1	2	mdh; malate dehydrogenase [EC:1.1.1.37]
K00116	0	1	0	1	mqo; malate dehydrogenase (quinone) [EC:1.1.5.4]
K01676	0	0	1	1	E4.2.1.2A, fumA, fumB; fumarate hydratase, class I [EC:4.2.1.2]
K01677	0	1	0	1	E4.2.1.2AA, fumA; fumarate hydratase subunit alpha [EC:4.2.1.2]
K01678	0	1	0	1	E4.2.1.2AB, fumB; fumarate hydratase subunit beta [EC:4.2.1.2]
K01679	0	3	0	1	E4.2.1.2B, fumC, FH; fumarate hydratase, class II [EC:4.2.1.2]
K01595	0	1	0	1	ppc; phosphoenolpyruvate carboxylase [EC:4.1.1.31]
K20370	1	1	0	2	PEPCK; phosphoenolpyruvate carboxykinase (diphosphate) [EC:4.1.1.38]
K01610	0	1	0	1	E4.1.1.49, pckA; phosphoenolpyruvate carboxykinase (ATP) [EC:4.1.1.49]
K01006	1	3	0	2	ppdK; pyruvate, orthophosphate dikinase [EC:2.7.9.1]
K01007	1	5	0	2	pps, ppsA; pyruvate, water dikinase [EC:2.7.9.2]
K01649	1	3	0	2	leuA, IMS; 2-isopropylmalate synthase [EC:2.3.3.13]
ko00630	Glyoxylate and dicarboxylate metabolism
K01895	1	3	0	2	ACSS1_2, acs; acetyl-CoA synthetase [EC:6.2.1.1]
K00024	0	7	1	2	mdh; malate dehydrogenase [EC:1.1.1.37]
K01647	1	5	0	2	CS, gltA; citrate synthase [EC:2.3.3.1]
K01681	0	1	0	1	ACO, acnA; aconitate hydratase [EC:4.2.1.3]
K01682	0	3	0	1	acnB; aconitate hydratase 2 / 2-methylisocitrate dehydratase [EC:4.2.1.3 4.2.1.99]
K05606	0	1	0	1	MCEE, epi; methylmalonyl-CoA/ethylmalonyl-CoA epimerase [EC:5.1.99.1]
K08691	1	0	0	1	mcl; malyl-CoA/(S)-citramalyl-CoA lyase [EC:4.1.3.24 4.1.3.25]
K19268	0	1	0	1	glmE, mutE, mamB; methylaspartate mutase epsilon subunit [EC:5.4.99.1]
K01846	0	1	0	1	glmS, mutS, mamA; methylaspartate mutase sigma subunit [EC:5.4.99.1]
K00104	2	6	0	2	glcD; glycolate dehydrogenase FAD-linked subunit [EC:1.1.99.14]
K11472	1	2	0	2	glcE; glycolate dehydrogenase FAD-binding subunit [EC:1.1.99.14]
K11473	2	5	0	2	glcF; glycolate dehydrogenase iron-sulfur subunit [EC:1.1.99.14]
K00018	0	1	0	1	hprA; glycerate dehydrogenase [EC:1.1.1.29]
K01091	2	10	1	3	gph; phosphoglycolate phosphatase [EC:3.1.3.18]
K01601	0	1	1	2	rbcL, cbbL; ribulose-bisphosphate carboxylase large chain [EC:4.1.1.39]
K01602	0	1	0	1	rbcS, cbbS; ribulose-bisphosphate carboxylase small chain [EC:4.1.1.39]
K00830	1	1	0	2	AGXT; alanine-glyoxylate transaminase / serine-glyoxylate transaminase / serine-pyruvate transaminase [EC:2.6.1.44 2.6.1.45 2.6.1.51]
K01915	0	3	1	2	glnA, GLUL; glutamine synthetase [EC:6.3.1.2]
K00600	1	2	0	2	glyA, SHMT; glycine hydroxymethyltransferase [EC:2.1.2.1]
K00282	1	3	0	2	gcvPA; glycine dehydrogenase subunit 1 [EC:1.4.4.2]
K00283	0	2	1	2	gcvPB; glycine dehydrogenase subunit 2 [EC:1.4.4.2]
K00605	1	3	0	2	gcvT, AMT; aminomethyltransferase [EC:2.1.2.10]
K00382	1	3	0	2	DLD, lpd, pdhD; dihydrolipoamide dehydrogenase [EC:1.8.1.4]
K02437	1	4	0	2	gcvH, GCSH; glycine cleavage system H protein
K11529	1	1	0	2	gck, gckA, GLYCTK; glycerate 2-kinase [EC:2.7.1.165]
K15918	0	1	0	1	GLYK; D-glycerate 3-kinase [EC:2.7.1.31]
K00123	1	0	0	1	fdoG, fdhF, fdwA; formate dehydrogenase major subunit [EC:1.17.1.9]
K00127	1	1	0	2	fdoI, fdsG; formate dehydrogenase subunit gamma
K01433	0	1	0	1	purU; formyltetrahydrofolate deformylase [EC:3.5.1.10]
K01458	0	1	0	1	hutG; N-formylglutamate deformylase [EC:3.5.1.68]
ko00640	Propanoate metabolism
K01895	1	3	0	2	ACSS1_2, acs; acetyl-CoA synthetase [EC:6.2.1.1]
K00382	1	3	0	2	DLD, lpd, pdhD; dihydrolipoamide dehydrogenase [EC:1.8.1.4]
K00169	0	1	0	1	porA; pyruvate ferredoxin oxidoreductase alpha subunit [EC:1.2.7.1]
K00170	0	1	0	1	porB; pyruvate ferredoxin oxidoreductase beta subunit [EC:1.2.7.1]
K00172	0	1	0	1	porC, porG; pyruvate ferredoxin oxidoreductase gamma subunit [EC:1.2.7.1]
K00171	0	1	0	1	porD; pyruvate ferredoxin oxidoreductase delta subunit [EC:1.2.7.1]
K19745	1	1	0	2	acuI; acrylyl-CoA reductase (NADPH) [EC:1.3.1.-]
K01692	1	0	0	1	paaF, echA; enoyl-CoA hydratase [EC:4.2.1.17]
K01782	1	2	0	2	fadJ; 3-hydroxyacyl-CoA dehydrogenase / enoyl-CoA hydratase / 3-hydroxybutyryl-CoA epimerase [EC:1.1.1.35 4.2.1.17 5.1.2.3]
K01962	1	2	0	2	accA; acetyl-CoA carboxylase carboxyl transferase subunit alpha [EC:6.4.1.2 2.1.3.15]
K02160	0	2	1	2	accB, bccP; acetyl-CoA carboxylase biotin carboxyl carrier protein
K01961	0	1	1	2	accC; acetyl-CoA carboxylase, biotin carboxylase subunit [EC:6.4.1.2 6.3.4.14]
K01963	1	2	0	2	accD; acetyl-CoA carboxylase carboxyl transferase subunit beta [EC:6.4.1.2 2.1.3.15]
K05606	0	1	0	1	MCEE, epi; methylmalonyl-CoA/ethylmalonyl-CoA epimerase [EC:5.1.99.1]
K01903	0	4	1	2	sucC; succinyl-CoA synthetase beta subunit [EC:6.2.1.5]
K01902	0	3	1	2	sucD; succinyl-CoA synthetase alpha subunit [EC:6.2.1.5]
K01720	0	1	0	1	prpD; 2-methylcitrate dehydratase [EC:4.2.1.79]
K01682	0	3	0	1	acnB; aconitate hydratase 2 / 2-methylisocitrate dehydratase [EC:4.2.1.3 4.2.1.99]
ko00650	Butanoate metabolism
K07516	0	1	0	1	fadN; 3-hydroxyacyl-CoA dehydrogenase [EC:1.1.1.35]
K01782	1	2	0	2	fadJ; 3-hydroxyacyl-CoA dehydrogenase / enoyl-CoA hydratase / 3-hydroxybutyryl-CoA epimerase [EC:1.1.1.35 4.2.1.17 5.1.2.3]
K01692	1	0	0	1	paaF, echA; enoyl-CoA hydratase [EC:4.2.1.17]
K00209	0	1	0	1	fabV, ter; enoyl-[acyl-carrier protein] reductase / trans-2-enoyl-CoA reductase (NAD+) [EC:1.3.1.9 1.3.1.44]
K03821	0	1	0	1	phaC, phbC; poly[(R)-3-hydroxyalkanoate] polymerase subunit PhaC [EC:2.3.1.304]
K20509	0	1	1	2	madB, oadB, gcdB, mmdB; carboxybiotin decarboxylase [EC:7.2.4.1]
K00239	1	4	1	3	sdhA, frdA; succinate dehydrogenase flavoprotein subunit [EC:1.3.5.1]
K00240	2	7	1	3	sdhB, frdB; succinate dehydrogenase iron-sulfur subunit [EC:1.3.5.1]
K00241	1	2	0	2	sdhC, frdC; succinate dehydrogenase cytochrome b subunit
K00242	1	3	0	2	sdhD, frdD; succinate dehydrogenase membrane anchor subunit
K00135	0	1	0	1	gabD; succinate-semialdehyde dehydrogenase / glutarate-semialdehyde dehydrogenase [EC:1.2.1.16 1.2.1.79 1.2.1.20]
K18122	0	1	0	1	cat2, abfT; 4-hydroxybutyrate CoA-transferase [EC:2.8.3.-]
K00169	0	1	0	1	porA; pyruvate ferredoxin oxidoreductase alpha subunit [EC:1.2.7.1]
K00170	0	1	0	1	porB; pyruvate ferredoxin oxidoreductase beta subunit [EC:1.2.7.1]
K00172	0	1	0	1	porC, porG; pyruvate ferredoxin oxidoreductase gamma subunit [EC:1.2.7.1]
K00171	0	1	0	1	porD; pyruvate ferredoxin oxidoreductase delta subunit [EC:1.2.7.1]
K03737	1	5	1	3	por, nifJ; pyruvate-ferredoxin/flavodoxin oxidoreductase [EC:1.2.7.1 1.2.7.-]
K00174	1	4	1	3	korA, oorA, oforA; 2-oxoglutarate/2-oxoacid ferredoxin oxidoreductase subunit alpha [EC:1.2.7.3 1.2.7.11]
K00175	1	2	1	3	korB, oorB, oforB; 2-oxoglutarate/2-oxoacid ferredoxin oxidoreductase subunit beta [EC:1.2.7.3 1.2.7.11]
K01652	1	4	1	3	E2.2.1.6L, ilvB, ilvG, ilvI; acetolactate synthase I/II/III large subunit [EC:2.2.1.6]
K01653	0	3	1	2	E2.2.1.6S, ilvH, ilvN; acetolactate synthase I/III small subunit [EC:2.2.1.6]
ko00660	C5-Branched dibasic acid metabolism
K01652	1	4	1	3	E2.2.1.6L, ilvB, ilvG, ilvI; acetolactate synthase I/II/III large subunit [EC:2.2.1.6]
K01653	0	3	1	2	E2.2.1.6S, ilvH, ilvN; acetolactate synthase I/III small subunit [EC:2.2.1.6]
K01903	0	4	1	2	sucC; succinyl-CoA synthetase beta subunit [EC:6.2.1.5]
K01902	0	3	1	2	sucD; succinyl-CoA synthetase alpha subunit [EC:6.2.1.5]
K19268	0	1	0	1	glmE, mutE, mamB; methylaspartate mutase epsilon subunit [EC:5.4.99.1]
K01846	0	1	0	1	glmS, mutS, mamA; methylaspartate mutase sigma subunit [EC:5.4.99.1]
K08691	1	0	0	1	mcl; malyl-CoA/(S)-citramalyl-CoA lyase [EC:4.1.3.24 4.1.3.25]
K09011	0	1	0	1	cimA; (R)-citramalate synthase [EC:2.3.3.21]
K01703	0	3	1	2	leuC, IPMI-L; 3-isopropylmalate/(R)-2-methylmalate dehydratase large subunit [EC:4.2.1.33 4.2.1.35]
K01704	0	3	1	2	leuD, IPMI-S; 3-isopropylmalate/(R)-2-methylmalate dehydratase small subunit [EC:4.2.1.33 4.2.1.35]
K00052	0	2	1	2	leuB, IMDH; 3-isopropylmalate dehydrogenase [EC:1.1.1.85]
ko00562	Inositol phosphate metabolism
K01092	1	5	0	2	E3.1.3.25, IMPA, suhB; myo-inositol-1(or 4)-monophosphatase [EC:3.1.3.25]
K18649	0	1	0	1	IMPL2; inositol-phosphate phosphatase / L-galactose 1-phosphate phosphatase / histidinol-phosphatase [EC:3.1.3.25 3.1.3.93 3.1.3.15]
K01858	1	1	0	2	INO1, ISYNA1; myo-inositol-1-phosphate synthase [EC:5.5.1.4]
K23992	0	1	0	1	K23992; 1L-myo-inositol 1-phosphate cytidylyltransferase / CDP-L-myo-inositol myo-inositolphosphotransferase [EC:2.7.7.74 2.7.8.34]
K07281	0	1	0	1	ipct; 1L-myo-inositol 1-phosphate cytidylyltransferase [EC:2.7.7.74]
K01803	1	3	0	2	TPI, tpiA; triosephosphate isomerase (TIM) [EC:5.3.1.1]
ko00190	Oxidative phosphorylation
K00330	0	2	1	2	nuoA; NADH-quinone oxidoreductase subunit A [EC:7.1.1.2]
K00331	0	1	1	2	nuoB; NADH-quinone oxidoreductase subunit B [EC:7.1.1.2]
K00332	0	3	1	2	nuoC; NADH-quinone oxidoreductase subunit C [EC:7.1.1.2]
K00333	0	1	1	2	nuoD; NADH-quinone oxidoreductase subunit D [EC:7.1.1.2]
K00334	0	2	1	2	nuoE; NADH-quinone oxidoreductase subunit E [EC:7.1.1.2]
K00335	0	1	1	2	nuoF; NADH-quinone oxidoreductase subunit F [EC:7.1.1.2]
K00336	0	3	1	2	nuoG; NADH-quinone oxidoreductase subunit G [EC:7.1.1.2]
K00337	0	1	1	2	nuoH; NADH-quinone oxidoreductase subunit H [EC:7.1.1.2]
K00338	0	2	1	2	nuoI; NADH-quinone oxidoreductase subunit I [EC:7.1.1.2]
K00339	0	3	1	2	nuoJ; NADH-quinone oxidoreductase subunit J [EC:7.1.1.2]
K00340	0	1	1	2	nuoK; NADH-quinone oxidoreductase subunit K [EC:7.1.1.2]
K00341	0	2	1	2	nuoL; NADH-quinone oxidoreductase subunit L [EC:7.1.1.2]
K00342	0	2	1	2	nuoM; NADH-quinone oxidoreductase subunit M [EC:7.1.1.2]
K00343	1	4	0	2	nuoN; NADH-quinone oxidoreductase subunit N [EC:7.1.1.2]
K03885	0	1	0	1	ndh; NADH:quinone reductase (non-electrogenic) [EC:1.6.5.9]
K00239	1	4	1	3	sdhA, frdA; succinate dehydrogenase flavoprotein subunit [EC:1.3.5.1]
K00240	2	7	1	3	sdhB, frdB; succinate dehydrogenase iron-sulfur subunit [EC:1.3.5.1]
K00241	1	2	0	2	sdhC, frdC; succinate dehydrogenase cytochrome b subunit
K00242	1	3	0	2	sdhD, frdD; succinate dehydrogenase membrane anchor subunit
K00411	0	3	1	2	UQCRFS1, RIP1, petA; ubiquinol-cytochrome c reductase iron-sulfur subunit [EC:7.1.1.8]
K00412	0	2	1	2	CYTB, petB; ubiquinol-cytochrome c reductase cytochrome b subunit
K00413	1	4	0	2	CYC1, CYT1, petC; ubiquinol-cytochrome c reductase cytochrome c1 subunit
K02257	0	1	0	1	COX10, ctaB, cyoE; heme o synthase [EC:2.5.1.141]
K02276	0	1	0	1	coxC, ctaE; cytochrome c oxidase subunit III [EC:7.1.1.9]
K02274	0	1	0	1	coxA, ctaD; cytochrome c oxidase subunit I [EC:7.1.1.9]
K02275	0	1	0	1	coxB, ctaC; cytochrome c oxidase subunit II [EC:7.1.1.9]
K02258	0	2	0	1	COX11, ctaG; cytochrome c oxidase assembly protein subunit 11
K02259	0	1	0	1	COX15, ctaA; heme a synthase [EC:1.17.99.9]
K00404	0	0	1	1	ccoN; cytochrome c oxidase cbb3-type subunit I [EC:7.1.1.9]
K00405	0	2	1	2	ccoO; cytochrome c oxidase cbb3-type subunit II
K00407	0	3	1	2	ccoQ; cytochrome c oxidase cbb3-type subunit IV
K00406	1	4	1	3	ccoP; cytochrome c oxidase cbb3-type subunit III
K00425	1	0	0	1	cydA; cytochrome bd ubiquinol oxidase subunit I [EC:7.1.1.7]
K02111	0	3	1	2	ATPF1A, atpA; F-type H+/Na+-transporting ATPase subunit alpha [EC:7.1.2.2 7.2.2.1]
K02112	0	2	1	2	ATPF1B, atpD; F-type H+/Na+-transporting ATPase subunit beta [EC:7.1.2.2 7.2.2.1]
K02115	0	2	1	2	ATPF1G, atpG; F-type H+-transporting ATPase subunit gamma
K02113	0	3	1	2	ATPF1D, atpH; F-type H+-transporting ATPase subunit delta
K02114	0	2	1	2	ATPF1E, atpC; F-type H+-transporting ATPase subunit epsilon
K02108	0	3	1	2	ATPF0A, atpB; F-type H+-transporting ATPase subunit a
K02109	0	5	1	2	ATPF0B, atpF; F-type H+-transporting ATPase subunit b
K02110	0	2	1	2	ATPF0C, atpE; F-type H+-transporting ATPase subunit c
K02117	0	1	0	1	ATPVA, ntpA, atpA; V/A-type H+/Na+-transporting ATPase subunit A [EC:7.1.2.2 7.2.2.1]
K02119	1	1	0	2	ATPVC, ntpC, atpC; V/A-type H+/Na+-transporting ATPase subunit C
K02120	0	1	0	1	ATPVD, ntpD, atpD; V/A-type H+/Na+-transporting ATPase subunit D
K02121	1	1	0	2	ATPVE, ntpE, atpE; V/A-type H+/Na+-transporting ATPase subunit E
K02123	3	2	0	2	ATPVI, ntpI, atpI; V/A-type H+/Na+-transporting ATPase subunit I
K02124	1	1	1	3	ATPVK, ntpK, atpK; V/A-type H+/Na+-transporting ATPase subunit K
K01535	0	2	0	1	PMA1, PMA2; H+-transporting ATPase [EC:7.1.2.1]
K01507	0	2	1	2	ppa; inorganic pyrophosphatase [EC:3.6.1.1]
K15986	0	1	0	1	ppaC; manganese-dependent inorganic pyrophosphatase [EC:3.6.1.1]
K00937	1	2	0	2	ppk1; polyphosphate kinase [EC:2.7.4.1]
K22468	1	7	1	3	ppk2; polyphosphate kinase [EC:2.7.4.34]
ko00195	Photosynthesis
K02114	0	2	1	2	ATPF1E, atpC; F-type H+-transporting ATPase subunit epsilon
K02112	0	2	1	2	ATPF1B, atpD; F-type H+/Na+-transporting ATPase subunit beta [EC:7.1.2.2 7.2.2.1]
K02115	0	2	1	2	ATPF1G, atpG; F-type H+-transporting ATPase subunit gamma
K02111	0	3	1	2	ATPF1A, atpA; F-type H+/Na+-transporting ATPase subunit alpha [EC:7.1.2.2 7.2.2.1]
K02113	0	3	1	2	ATPF1D, atpH; F-type H+-transporting ATPase subunit delta
K02109	0	5	1	2	ATPF0B, atpF; F-type H+-transporting ATPase subunit b
K02110	0	2	1	2	ATPF0C, atpE; F-type H+-transporting ATPase subunit c
K02108	0	3	1	2	ATPF0A, atpB; F-type H+-transporting ATPase subunit a
ko00196	Photosynthesis - antenna proteins
ko00710	Carbon fixation in photosynthetic organisms
K01601	0	1	1	2	rbcL, cbbL; ribulose-bisphosphate carboxylase large chain [EC:4.1.1.39]
K01602	0	1	0	1	rbcS, cbbS; ribulose-bisphosphate carboxylase small chain [EC:4.1.1.39]
K00927	0	2	1	2	PGK, pgk; phosphoglycerate kinase [EC:2.7.2.3]
K00134	0	4	1	2	GAPDH, gapA; glyceraldehyde 3-phosphate dehydrogenase (phosphorylating) [EC:1.2.1.12]
K01623	1	0	0	1	ALDO; fructose-bisphosphate aldolase, class I [EC:4.1.2.13]
K11645	0	2	0	1	fbaB; fructose-bisphosphate aldolase, class I [EC:4.1.2.13]
K01624	0	3	1	2	FBA, fbaA; fructose-bisphosphate aldolase, class II [EC:4.1.2.13]
K03841	0	2	0	1	FBP, fbp; fructose-1,6-bisphosphatase I [EC:3.1.3.11]
K00615	0	2	1	2	E2.2.1.1, tktA, tktB; transketolase [EC:2.2.1.1]
K01807	1	2	0	2	rpiA; ribose 5-phosphate isomerase A [EC:5.3.1.6]
K01808	0	1	0	1	rpiB; ribose 5-phosphate isomerase B [EC:5.3.1.6]
K00855	0	2	1	2	PRK, prkB; phosphoribulokinase [EC:2.7.1.19]
K01803	1	3	0	2	TPI, tpiA; triosephosphate isomerase (TIM) [EC:5.3.1.1]
K01783	0	1	1	2	rpe, RPE; ribulose-phosphate 3-epimerase [EC:5.1.3.1]
K01595	0	1	0	1	ppc; phosphoenolpyruvate carboxylase [EC:4.1.1.31]
K01610	0	1	0	1	E4.1.1.49, pckA; phosphoenolpyruvate carboxykinase (ATP) [EC:4.1.1.49]
K01006	1	3	0	2	ppdK; pyruvate, orthophosphate dikinase [EC:2.7.9.1]
K00029	0	2	0	1	E1.1.1.40, maeB; malate dehydrogenase (oxaloacetate-decarboxylating)(NADP+) [EC:1.1.1.40]
K00024	0	7	1	2	mdh; malate dehydrogenase [EC:1.1.1.37]
ko00720	Carbon fixation pathways in prokaryotes
K00169	0	1	0	1	porA; pyruvate ferredoxin oxidoreductase alpha subunit [EC:1.2.7.1]
K00170	0	1	0	1	porB; pyruvate ferredoxin oxidoreductase beta subunit [EC:1.2.7.1]
K00172	0	1	0	1	porC, porG; pyruvate ferredoxin oxidoreductase gamma subunit [EC:1.2.7.1]
K00171	0	1	0	1	porD; pyruvate ferredoxin oxidoreductase delta subunit [EC:1.2.7.1]
K03737	1	5	1	3	por, nifJ; pyruvate-ferredoxin/flavodoxin oxidoreductase [EC:1.2.7.1 1.2.7.-]
K01007	1	5	0	2	pps, ppsA; pyruvate, water dikinase [EC:2.7.9.2]
K01006	1	3	0	2	ppdK; pyruvate, orthophosphate dikinase [EC:2.7.9.1]
K01595	0	1	0	1	ppc; phosphoenolpyruvate carboxylase [EC:4.1.1.31]
K00024	0	7	1	2	mdh; malate dehydrogenase [EC:1.1.1.37]
K01676	0	0	1	1	E4.2.1.2A, fumA, fumB; fumarate hydratase, class I [EC:4.2.1.2]
K01677	0	1	0	1	E4.2.1.2AA, fumA; fumarate hydratase subunit alpha [EC:4.2.1.2]
K01678	0	1	0	1	E4.2.1.2AB, fumB; fumarate hydratase subunit beta [EC:4.2.1.2]
K01679	0	3	0	1	E4.2.1.2B, fumC, FH; fumarate hydratase, class II [EC:4.2.1.2]
K00239	1	4	1	3	sdhA, frdA; succinate dehydrogenase flavoprotein subunit [EC:1.3.5.1]
K00240	2	7	1	3	sdhB, frdB; succinate dehydrogenase iron-sulfur subunit [EC:1.3.5.1]
K00241	1	2	0	2	sdhC, frdC; succinate dehydrogenase cytochrome b subunit
K00242	1	3	0	2	sdhD, frdD; succinate dehydrogenase membrane anchor subunit
K01902	0	3	1	2	sucD; succinyl-CoA synthetase alpha subunit [EC:6.2.1.5]
K01903	0	4	1	2	sucC; succinyl-CoA synthetase beta subunit [EC:6.2.1.5]
K00174	1	4	1	3	korA, oorA, oforA; 2-oxoglutarate/2-oxoacid ferredoxin oxidoreductase subunit alpha [EC:1.2.7.3 1.2.7.11]
K00175	1	2	1	3	korB, oorB, oforB; 2-oxoglutarate/2-oxoacid ferredoxin oxidoreductase subunit beta [EC:1.2.7.3 1.2.7.11]
K00177	0	1	1	2	korC, oorC; 2-oxoglutarate ferredoxin oxidoreductase subunit gamma [EC:1.2.7.3]
K00176	0	1	1	2	korD, oorD; 2-oxoglutarate ferredoxin oxidoreductase subunit delta [EC:1.2.7.3]
K01681	0	1	0	1	ACO, acnA; aconitate hydratase [EC:4.2.1.3]
K01682	0	3	0	1	acnB; aconitate hydratase 2 / 2-methylisocitrate dehydratase [EC:4.2.1.3 4.2.1.99]
K01648	0	1	0	1	ACLY; ATP citrate (pro-S)-lyase [EC:2.3.3.8]
K15230	0	1	0	1	aclA; ATP-citrate lyase alpha-subunit [EC:2.3.3.8]
K15231	0	1	0	1	aclB; ATP-citrate lyase beta-subunit [EC:2.3.3.8]
K01962	1	2	0	2	accA; acetyl-CoA carboxylase carboxyl transferase subunit alpha [EC:6.4.1.2 2.1.3.15]
K02160	0	2	1	2	accB, bccP; acetyl-CoA carboxylase biotin carboxyl carrier protein
K01961	0	1	1	2	accC; acetyl-CoA carboxylase, biotin carboxylase subunit [EC:6.4.1.2 6.3.4.14]
K01963	1	2	0	2	accD; acetyl-CoA carboxylase carboxyl transferase subunit beta [EC:6.4.1.2 2.1.3.15]
K08691	1	0	0	1	mcl; malyl-CoA/(S)-citramalyl-CoA lyase [EC:4.1.3.24 4.1.3.25]
K05606	0	1	0	1	MCEE, epi; methylmalonyl-CoA/ethylmalonyl-CoA epimerase [EC:5.1.99.1]
K15022	0	1	0	1	fdhB; formate dehydrogenase (NADP+) beta subunit [EC:1.17.1.10]
K01491	0	3	1	2	folD; methylenetetrahydrofolate dehydrogenase (NADP+) / methenyltetrahydrofolate cyclohydrolase [EC:1.5.1.5 3.5.4.9]
K00297	1	3	0	2	metF, MTHFR; methylenetetrahydrofolate reductase (NADH) [EC:1.5.1.54]
K01895	1	3	0	2	ACSS1_2, acs; acetyl-CoA synthetase [EC:6.2.1.1]
ko00680	Methane metabolism
K00121	0	1	0	1	frmA, ADH5, adhC; S-(hydroxymethyl)glutathione dehydrogenase / alcohol dehydrogenase [EC:1.1.1.284 1.1.1.1]
K01070	0	1	0	1	frmB, ESD, fghA; S-formylglutathione hydrolase [EC:3.1.2.12]
K00123	1	0	0	1	fdoG, fdhF, fdwA; formate dehydrogenase major subunit [EC:1.17.1.9]
K00127	1	1	0	2	fdoI, fdsG; formate dehydrogenase subunit gamma
K00125	0	0	1	1	fdhB; formate dehydrogenase (coenzyme F420) beta subunit [EC:1.17.98.3 1.8.98.6]
K15022	0	1	0	1	fdhB; formate dehydrogenase (NADP+) beta subunit [EC:1.17.1.10]
K00600	1	2	0	2	glyA, SHMT; glycine hydroxymethyltransferase [EC:2.1.2.1]
K00830	1	1	0	2	AGXT; alanine-glyoxylate transaminase / serine-glyoxylate transaminase / serine-pyruvate transaminase [EC:2.6.1.44 2.6.1.45 2.6.1.51]
K00018	0	1	0	1	hprA; glycerate dehydrogenase [EC:1.1.1.29]
K11529	1	1	0	2	gck, gckA, GLYCTK; glycerate 2-kinase [EC:2.7.1.165]
K01689	0	3	1	2	ENO, eno; enolase [EC:4.2.1.11]
K01595	0	1	0	1	ppc; phosphoenolpyruvate carboxylase [EC:4.1.1.31]
K00024	0	7	1	2	mdh; malate dehydrogenase [EC:1.1.1.37]
K08691	1	0	0	1	mcl; malyl-CoA/(S)-citramalyl-CoA lyase [EC:4.1.3.24 4.1.3.25]
K01623	1	0	0	1	ALDO; fructose-bisphosphate aldolase, class I [EC:4.1.2.13]
K11645	0	2	0	1	fbaB; fructose-bisphosphate aldolase, class I [EC:4.1.2.13]
K01624	0	3	1	2	FBA, fbaA; fructose-bisphosphate aldolase, class II [EC:4.1.2.13]
K03841	0	2	0	1	FBP, fbp; fructose-1,6-bisphosphatase I [EC:3.1.3.11]
K21071	1	0	1	2	pfk, pfp; ATP-dependent phosphofructokinase / diphosphate-dependent phosphofructokinase [EC:2.7.1.11 2.7.1.90]
K08094	0	1	0	1	hxlB; 6-phospho-3-hexuloisomerase [EC:5.3.1.27]
K08093	0	1	0	1	hxlA; 3-hexulose-6-phosphate synthase [EC:4.1.2.43]
K22083	2	4	0	2	mgsC; methylamine---glutamate N-methyltransferase subunit C [EC:2.1.1.21]
K03388	0	0	1	1	hdrA2; heterodisulfide reductase subunit A2 [EC:1.8.7.3 1.8.98.4 1.8.98.5 1.8.98.6]
K03389	0	0	2	1	hdrB2; heterodisulfide reductase subunit B2 [EC:1.8.7.3 1.8.98.4 1.8.98.5 1.8.98.6]
K03390	0	2	2	2	hdrC2; heterodisulfide reductase subunit C2 [EC:1.8.7.3 1.8.98.4 1.8.98.5 1.8.98.6]
K08264	0	1	0	1	hdrD; heterodisulfide reductase subunit D [EC:1.8.98.1]
K14127	0	0	1	1	mvhD, vhuD, vhcD; F420-non-reducing hydrogenase iron-sulfur subunit [EC:1.12.99.- 1.8.98.5 1.8.98.6]
K01895	1	3	0	2	ACSS1_2, acs; acetyl-CoA synthetase [EC:6.2.1.1]
K00169	0	1	0	1	porA; pyruvate ferredoxin oxidoreductase alpha subunit [EC:1.2.7.1]
K00170	0	1	0	1	porB; pyruvate ferredoxin oxidoreductase beta subunit [EC:1.2.7.1]
K00172	0	1	0	1	porC, porG; pyruvate ferredoxin oxidoreductase gamma subunit [EC:1.2.7.1]
K00171	0	1	0	1	porD; pyruvate ferredoxin oxidoreductase delta subunit [EC:1.2.7.1]
K01007	1	5	0	2	pps, ppsA; pyruvate, water dikinase [EC:2.7.9.2]
K01834	0	1	0	1	PGAM, gpmA; 2,3-bisphosphoglycerate-dependent phosphoglycerate mutase [EC:5.4.2.11]
K15633	1	4	0	2	gpmI; 2,3-bisphosphoglycerate-independent phosphoglycerate mutase [EC:5.4.2.12]
K15635	1	1	0	2	apgM; 2,3-bisphosphoglycerate-independent phosphoglycerate mutase [EC:5.4.2.12]
K00058	0	3	1	2	serA, PHGDH; D-3-phosphoglycerate dehydrogenase / 2-oxoglutarate reductase [EC:1.1.1.95 1.1.1.399]
K00831	0	2	1	2	serC, PSAT1; phosphoserine aminotransferase [EC:2.6.1.52]
K01079	0	3	0	1	serB, PSPH; phosphoserine phosphatase [EC:3.1.3.3]
K02203	0	1	0	1	thrH; phosphoserine / homoserine phosphotransferase [EC:3.1.3.3 2.7.1.39]
K08097	0	1	0	1	comA; phosphosulfolactate synthase [EC:4.4.1.19]
ko00910	Nitrogen metabolism
K02575	0	4	1	2	NRT, narK, nrtP, nasA; MFS transporter, NNP family, nitrate/nitrite transporter
K15576	0	2	0	1	nrtA, nasF, cynA; nitrate/nitrite transport system substrate-binding protein
K15577	0	2	0	1	nrtB, nasE, cynB; nitrate/nitrite transport system permease protein
K15578	0	2	0	1	nrtC, nasD; nitrate/nitrite transport system ATP-binding protein [EC:7.3.2.4]
K00370	0	1	0	1	narG, narZ, nxrA; nitrate reductase / nitrite oxidoreductase, alpha subunit [EC:1.7.5.1 1.7.99.-]
K00371	0	1	0	1	narH, narY, nxrB; nitrate reductase / nitrite oxidoreductase, beta subunit [EC:1.7.5.1 1.7.99.-]
K00374	0	1	0	1	narI, narV; nitrate reductase gamma subunit [EC:1.7.5.1 1.7.99.-]
K02567	0	2	1	2	napA; nitrate reductase (cytochrome) [EC:1.9.6.1]
K02568	0	3	1	2	napB; nitrate reductase (cytochrome), electron transfer subunit
K00372	0	1	0	1	nasC, nasA; assimilatory nitrate reductase catalytic subunit [EC:1.7.99.-]
K15864	1	2	0	2	nirS; nitrite reductase (NO-forming) / hydroxylamine reductase [EC:1.7.2.1 1.7.99.1]
K04561	0	1	1	2	norB; nitric oxide reductase subunit B [EC:1.7.2.5]
K02305	0	2	1	2	norC; nitric oxide reductase subunit C
K00376	0	2	1	2	nosZ; nitrous-oxide reductase [EC:1.7.2.4]
K10535	4	1	0	2	hao; hydroxylamine dehydrogenase [EC:1.7.2.6]
K00459	0	2	0	1	ncd2, npd; nitronate monooxygenase [EC:1.13.12.16]
K01501	1	0	0	1	E3.5.5.1; nitrilase [EC:3.5.5.1]
K15371	0	2	0	1	GDH2; glutamate dehydrogenase [EC:1.4.1.2]
K00261	0	1	1	2	GLUD1_2, gdhA; glutamate dehydrogenase (NAD(P)+) [EC:1.4.1.3]
K01915	0	3	1	2	glnA, GLUL; glutamine synthetase [EC:6.3.1.2]
K00265	0	2	1	2	gltB; glutamate synthase (NADPH) large chain [EC:1.4.1.13]
K00266	1	3	1	3	gltD; glutamate synthase (NADPH) small chain [EC:1.4.1.13]
K00926	0	1	0	1	arcC; carbamate kinase [EC:2.7.2.2]
K01673	0	5	0	1	cynT, can; carbonic anhydrase [EC:4.2.1.1]
K01674	0	2	0	1	cah; carbonic anhydrase [EC:4.2.1.1]
ko00920	Sulfur metabolism
K15551	0	1	0	1	tauA; taurine transport system substrate-binding protein
K15552	0	1	0	1	tauC; taurine transport system permease protein
K10831	0	1	0	1	tauB; taurine transport system ATP-binding protein [EC:7.6.2.7]
K15554	0	1	0	1	ssuC; sulfonate transport system permease protein
K00958	1	3	0	2	sat, met3; sulfate adenylyltransferase [EC:2.7.7.4]	备注：有两个热液的共生体没有该基因
K00860	1	1	0	2	cysC; adenylylsulfate kinase [EC:2.7.1.25]
K01082	2	3	0	2	cysQ, MET22, BPNT1; 3'(2'), 5'-bisphosphate nucleotidase [EC:3.1.3.7]
K06881	0	1	0	1	nrnA; bifunctional oligoribonuclease and PAP phosphatase NrnA [EC:3.1.3.7 3.1.13.3]
K00394	0	0	1	1	aprA; adenylylsulfate reductase, subunit A [EC:1.8.99.2]
K00395	0	0	1	1	aprB; adenylylsulfate reductase, subunit B [EC:1.8.99.2]
K00390	0	1	0	1	cysH; phosphoadenosine phosphosulfate reductase [EC:1.8.4.8 1.8.4.10]
K21307	0	1	1	2	soeA; sulfite dehydrogenase (quinone) subunit SoeA [EC:1.8.5.6]
K21308	0	0	1	1	soeB; sulfite dehydrogenase (quinone) subunit SoeB
K21309	0	2	1	2	soeC; sulfite dehydrogenase (quinone) subunit SoeC
K17222	1	2	0	2	soxA; L-cysteine S-thiosulfotransferase [EC:2.8.5.2]
K17223	1	3	0	2	soxX; L-cysteine S-thiosulfotransferase [EC:2.8.5.2]
K17226	1	3	1	3	soxY; sulfur-oxidizing protein SoxY
K17227	1	3	1	3	soxZ; sulfur-oxidizing protein SoxZ
K17224	0	2	1	2	soxB; S-sulfosulfanyl-L-cysteine sulfohydrolase [EC:3.1.6.20]
K17225	0	1	0	1	soxC; sulfane dehydrogenase subunit SoxC
K22622	0	1	0	1	soxD; S-disulfanyl-L-cysteine oxidoreductase SoxD [EC:1.8.2.6]
K11180	1	1	1	3	dsrA; dissimilatory sulfite reductase alpha subunit [EC:1.8.99.5]
K11181	1	1	1	3	dsrB; dissimilatory sulfite reductase beta subunit [EC:1.8.99.5]
K00380	0	1	0	1	cysJ; sulfite reductase (NADPH) flavoprotein alpha-component [EC:1.8.1.2]
K00381	0	1	0	1	cysI; sulfite reductase (NADPH) hemoprotein beta-component [EC:1.8.1.2]
K16951	1	2	1	3	asrB; anaerobic sulfite reductase subunit B
K17218	2	6	0	2	sqr; sulfide:quinone oxidoreductase [EC:1.8.5.4]
K17229	1	3	0	2	fccB; sulfide dehydrogenase [flavocytochrome c] flavoprotein chain [EC:1.8.2.3]
K17230	4	10	0	2	fccA; cytochrome subunit of sulfide dehydrogenase
K17725	0	2	0	1	ETHE1; sulfur dioxygenase [EC:1.13.11.18]
K08358	0	3	0	1	ttrB; tetrathionate reductase subunit B
K08352	0	3	0	1	phsA, psrA; thiosulfate reductase / polysulfide reductase chain A [EC:1.8.5.5]
K08354	1	3	1	3	phsC; thiosulfate reductase cytochrome b subunit
K01011	1	5	0	2	TST, MPST, sseA; thiosulfate/3-mercaptopyruvate sulfurtransferase [EC:2.8.1.1 2.8.1.2]
K00640	0	3	1	2	cysE; serine O-acetyltransferase [EC:2.3.1.30]
K01738	0	1	0	1	cysK; cysteine synthase [EC:2.5.1.47]
K00651	1	3	0	2	metA; homoserine O-succinyltransferase/O-acetyltransferase [EC:2.3.1.46 2.3.1.31]
K00641	0	1	0	1	metX; homoserine O-acetyltransferase/O-succinyltransferase [EC:2.3.1.31 2.3.1.46]
K10764	1	3	0	2	metZ; O-succinylhomoserine sulfhydrylase [EC:2.5.1.-]
K07306	2	0	0	1	dmsA; anaerobic dimethyl sulfoxide reductase subunit A [EC:1.8.5.3]
K07307	2	1	1	3	dmsB; anaerobic dimethyl sulfoxide reductase subunit B
K07308	0	1	0	1	dmsC; anaerobic dimethyl sulfoxide reductase subunit C
K20035	0	1	0	1	dmdC; 3-(methylsulfanyl)propanoyl-CoA dehydrogenase [EC:1.3.99.41]
K21310	1	3	0	2	mddA; methanethiol S-methyltransferase [EC:2.1.1.334]
ko00061	Fatty acid biosynthesis
K01962	1	2	0	2	accA; acetyl-CoA carboxylase carboxyl transferase subunit alpha [EC:6.4.1.2 2.1.3.15]
K02160	0	2	1	2	accB, bccP; acetyl-CoA carboxylase biotin carboxyl carrier protein
K01961	0	1	1	2	accC; acetyl-CoA carboxylase, biotin carboxylase subunit [EC:6.4.1.2 6.3.4.14]
K01963	1	2	0	2	accD; acetyl-CoA carboxylase carboxyl transferase subunit beta [EC:6.4.1.2 2.1.3.15]
K02078	4	9	1	3	acpP; acyl carrier protein
K00645	0	4	1	2	fabD, MCAT, MCT1; [acyl-carrier-protein] S-malonyltransferase [EC:2.3.1.39]
K00648	0	5	1	2	fabH; 3-oxoacyl-[acyl-carrier-protein] synthase III [EC:2.3.1.180]
K00647	1	1	0	2	fabB; 3-oxoacyl-[acyl-carrier-protein] synthase I [EC:2.3.1.41]
K09458	0	3	1	2	fabF, OXSM, CEM1; 3-oxoacyl-[acyl-carrier-protein] synthase II [EC:2.3.1.179]
K00059	1	4	1	3	fabG, OAR1; 3-oxoacyl-[acyl-carrier protein] reductase [EC:1.1.1.100]
K01716	0	1	1	2	fabA; 3-hydroxyacyl-[acyl-carrier protein] dehydratase / trans-2-decenoyl-[acyl-carrier protein] isomerase [EC:4.2.1.59 5.3.3.14]
K02372	1	3	0	2	fabZ; 3-hydroxyacyl-[acyl-carrier-protein] dehydratase [EC:4.2.1.59]
K00208	0	3	1	2	fabI; enoyl-[acyl-carrier protein] reductase I [EC:1.3.1.9 1.3.1.10]
K00209	0	1	0	1	fabV, ter; enoyl-[acyl-carrier protein] reductase / trans-2-enoyl-CoA reductase (NAD+) [EC:1.3.1.9 1.3.1.44]
K01897	2	4	0	2	ACSL, fadD; long-chain acyl-CoA synthetase [EC:6.2.1.3]
ko00062	Fatty acid elongation
ko00071	Fatty acid degradation
K00632	0	1	0	1	fadA, fadI; acetyl-CoA acyltransferase [EC:2.3.1.16]
K01782	1	2	0	2	fadJ; 3-hydroxyacyl-CoA dehydrogenase / enoyl-CoA hydratase / 3-hydroxybutyryl-CoA epimerase [EC:1.1.1.35 4.2.1.17 5.1.2.3]
K01692	1	0	0	1	paaF, echA; enoyl-CoA hydratase [EC:4.2.1.17]
K07516	0	1	0	1	fadN; 3-hydroxyacyl-CoA dehydrogenase [EC:1.1.1.35]
K06445	1	2	0	2	fadE; acyl-CoA dehydrogenase [EC:1.3.99.-]
K01897	2	4	0	2	ACSL, fadD; long-chain acyl-CoA synthetase [EC:6.2.1.3]
K00121	0	1	0	1	frmA, ADH5, adhC; S-(hydroxymethyl)glutathione dehydrogenase / alcohol dehydrogenase [EC:1.1.1.284 1.1.1.1]
ko00072	Synthesis and degradation of ketone bodies
ko00073	Cutin, suberine and wax biosynthesis
ko00100	Steroid biosynthesis
ko00120	Primary bile acid biosynthesis
K01442	0	1	0	1	cbh; choloylglycine hydrolase [EC:3.5.1.24]
ko00121	Secondary bile acid biosynthesis
K01442	0	1	0	1	cbh; choloylglycine hydrolase [EC:3.5.1.24]
ko00140	Steroid hormone biosynthesis
ko00561	Glycerolipid metabolism
K11529	1	1	0	2	gck, gckA, GLYCTK; glycerate 2-kinase [EC:2.7.1.165]
K15918	0	1	0	1	GLYK; D-glycerate 3-kinase [EC:2.7.1.31]
K13507	0	1	0	1	GAT; glycerol-3-phosphate O-acyltransferase / dihydroxyacetone phosphate acyltransferase [EC:2.3.1.15 2.3.1.42]
K00631	0	1	0	1	plsB; glycerol-3-phosphate O-acyltransferase [EC:2.3.1.15]
K03621	0	3	1	2	plsX; phosphate acyltransferase [EC:2.3.1.274]
K08591	0	4	1	2	plsY; acyl phosphate:glycerol-3-phosphate acyltransferase [EC:2.3.1.275]
K00655	3	9	0	2	plsC; 1-acyl-sn-glycerol-3-phosphate acyltransferase [EC:2.3.1.51]
K01046	1	4	0	2	lip, TGL2; triacylglycerol lipase [EC:3.1.1.3]
K06118	1	2	0	2	SQD1, sqdB; UDP-sulfoquinovose synthase [EC:3.13.1.1]
ko00564	Glycerophospholipid metabolism
K00057	1	4	0	2	gpsA; glycerol-3-phosphate dehydrogenase (NAD(P)+) [EC:1.1.1.94]
K00111	0	1	0	1	glpA, glpD; glycerol-3-phosphate dehydrogenase [EC:1.1.5.3]
K00113	0	1	0	1	glpC; glycerol-3-phosphate dehydrogenase subunit C
K13507	0	1	0	1	GAT; glycerol-3-phosphate O-acyltransferase / dihydroxyacetone phosphate acyltransferase [EC:2.3.1.15 2.3.1.42]
K00631	0	1	0	1	plsB; glycerol-3-phosphate O-acyltransferase [EC:2.3.1.15]
K08591	0	4	1	2	plsY; acyl phosphate:glycerol-3-phosphate acyltransferase [EC:2.3.1.275]
K00655	3	9	0	2	plsC; 1-acyl-sn-glycerol-3-phosphate acyltransferase [EC:2.3.1.51]
K01047	0	1	0	1	PLA2G, SPLA2; secretory phospholipase A2 [EC:3.1.1.4]
K01058	1	2	0	2	pldA; phospholipase A1/A2 [EC:3.1.1.32 3.1.1.4]
K01126	0	1	0	1	E3.1.4.46, glpQ, ugpQ; glycerophosphoryl diester phosphodiesterase [EC:3.1.4.46]
K00570	0	1	0	1	pmtA; phosphatidylethanolamine/phosphatidyl-N-methylethanolamine N-methyltransferase [EC:2.1.1.17 2.1.1.71]
K00981	1	4	0	2	E2.7.7.41, CDS1, CDS2, cdsA; phosphatidate cytidylyltransferase [EC:2.7.7.41]
K17103	1	5	0	2	CHO1, pssA; CDP-diacylglycerol---serine O-phosphatidyltransferase [EC:2.7.8.8]
K01613	1	4	0	2	psd, PISD; phosphatidylserine decarboxylase [EC:4.1.1.65]
K00995	0	3	1	2	pgsA, PGS1; CDP-diacylglycerol---glycerol-3-phosphate 3-phosphatidyltransferase [EC:2.7.8.5]
K01095	1	4	0	2	pgpA; phosphatidylglycerophosphatase A [EC:3.1.3.27]
K06131	0	2	0	1	clsA_B; cardiolipin synthase A/B [EC:2.7.8.-]
K08744	1	2	1	3	CRLS; cardiolipin synthase (CMP-forming) [EC:2.7.8.41]
ko00565	Ether lipid metabolism
K01047	0	1	0	1	PLA2G, SPLA2; secretory phospholipase A2 [EC:3.1.1.4]
K01058	1	2	0	2	pldA; phospholipase A1/A2 [EC:3.1.1.32 3.1.1.4]
ko00600	Sphingolipid metabolism
ko00590	Arachidonic acid metabolism
K01047	0	1	0	1	PLA2G, SPLA2; secretory phospholipase A2 [EC:3.1.1.4]
K01058	1	2	0	2	pldA; phospholipase A1/A2 [EC:3.1.1.32 3.1.1.4]
ko00591	Linoleic acid metabolism
K01047	0	1	0	1	PLA2G, SPLA2; secretory phospholipase A2 [EC:3.1.1.4]
K01058	1	2	0	2	pldA; phospholipase A1/A2 [EC:3.1.1.32 3.1.1.4]
ko00592	alpha-Linolenic acid metabolism
K01047	0	1	0	1	PLA2G, SPLA2; secretory phospholipase A2 [EC:3.1.1.4]
K01058	1	2	0	2	pldA; phospholipase A1/A2 [EC:3.1.1.32 3.1.1.4]
K00632	0	1	0	1	fadA, fadI; acetyl-CoA acyltransferase [EC:2.3.1.16]
ko01040	Biosynthesis of unsaturated fatty acids
K00507	0	1	0	1	SCD, desC; stearoyl-CoA desaturase (Delta-9 desaturase) [EC:1.14.19.1]
K10804	1	1	0	2	tesA; acyl-CoA thioesterase I [EC:3.1.2.- 3.1.2.2 3.1.1.2 3.1.1.5]
K10806	0	1	0	1	yciA; acyl-CoA thioesterase YciA [EC:3.1.2.-]
ko00230	Purine metabolism
K01515	0	2	0	1	nudF; ADP-ribose pyrophosphatase [EC:3.6.1.13 3.6.1.-]
K18453	1	2	0	2	NUDT23; ADP-ribose/FAD diphosphatase [EC:3.6.1.13 3.6.1.18]
K08312	1	3	0	2	nudE; ADP-ribose diphosphatase [EC:3.6.1.-]
K01835	0	2	1	2	pgm; phosphoglucomutase [EC:5.4.2.2]
K15778	1	3	0	2	pmm-pgm; phosphomannomutase / phosphoglucomutase [EC:5.4.2.8 5.4.2.2]
K00948	1	3	0	2	PRPS, prsA; ribose-phosphate pyrophosphokinase [EC:2.7.6.1]
K00764	1	3	0	2	purF, PPAT; amidophosphoribosyltransferase [EC:2.4.2.14]
K01945	1	3	0	2	purD; phosphoribosylamine---glycine ligase [EC:6.3.4.13]
K11175	1	3	0	2	purN; phosphoribosylglycinamide formyltransferase 1 [EC:2.1.2.2]
K08289	0	4	0	1	purT; phosphoribosylglycinamide formyltransferase 2 [EC:6.3.1.21]
K01952	0	2	1	2	PFAS, purL; phosphoribosylformylglycinamidine synthase [EC:6.3.5.3]
K23269	0	1	0	1	purL; phosphoribosylformylglycinamidine synthase subunit PurL [EC:6.3.5.3]
K23264	0	1	0	1	purS; phosphoribosylformylglycinamidine synthase subunit PurS [EC:6.3.5.3]
K23265	0	1	0	1	purQ; phosphoribosylformylglycinamidine synthase subunit PurQ / glutaminase [EC:6.3.5.3 3.5.1.2]
K01933	1	4	0	2	purM; phosphoribosylformylglycinamidine cyclo-ligase [EC:6.3.3.1]
K01589	0	1	0	1	purK; 5-(carboxyamino)imidazole ribonucleotide synthase [EC:6.3.4.18]
K01588	1	3	0	2	purE; 5-(carboxyamino)imidazole ribonucleotide mutase [EC:5.4.99.18]
K01923	1	3	0	2	purC; phosphoribosylaminoimidazole-succinocarboxamide synthase [EC:6.3.2.6]
K01756	1	2	0	2	purB, ADSL; adenylosuccinate lyase [EC:4.3.2.2]
K00602	1	2	0	2	purH; phosphoribosylaminoimidazolecarboxamide formyltransferase / IMP cyclohydrolase [EC:2.1.2.3 3.5.4.10]
K00759	0	1	0	1	APRT, apt; adenine phosphoribosyltransferase [EC:2.4.2.7]
K03787	1	3	0	2	surE; 5'/3'-nucleotidase [EC:3.1.3.5 3.1.3.6]
K20881	1	2	0	2	yrfG; GMP/IMP 5'-nucleotidase [EC:3.1.3.-]
K09913	0	2	0	1	ppnP; purine/pyrimidine-nucleoside phosphorylase [EC:2.4.2.1 2.4.2.2]
K00760	1	2	0	2	hprT, hpt, HPRT1; hypoxanthine phosphoribosyltransferase [EC:2.4.2.8]
K00088	0	3	1	2	IMPDH, guaB; IMP dehydrogenase [EC:1.1.1.205]
K00940	0	3	0	1	ndk, NME; nucleoside-diphosphate kinase [EC:2.7.4.6]
K01519	1	4	0	2	rdgB, ITPA; XTP/dITP diphosphohydrolase [EC:3.6.1.66]
K00769	0	1	0	1	gpt; xanthine phosphoribosyltransferase [EC:2.4.2.22]
K01951	0	2	1	2	guaA, GMPS; GMP synthase (glutamine-hydrolysing) [EC:6.3.5.2]
K01487	0	1	0	1	guaD, GDA; guanine deaminase [EC:3.5.4.3]
K00942	1	4	0	2	gmk, GUK1; guanylate kinase [EC:2.7.4.8]
K00873	1	3	1	3	PK, pyk; pyruvate kinase [EC:2.7.1.40]
K00525	1	4	0	2	E1.17.4.1A, nrdA, nrdE; ribonucleoside-diphosphate reductase alpha chain [EC:1.17.4.1]
K00526	1	3	0	2	E1.17.4.1B, nrdB, nrdF; ribonucleoside-diphosphate reductase beta chain [EC:1.17.4.1]
K00527	0	1	0	1	rtpR; ribonucleoside-triphosphate reductase (thioredoxin) [EC:1.17.4.2]
K21636	0	3	1	2	nrdD; ribonucleoside-triphosphate reductase (formate) [EC:1.1.98.6]
K01129	1	3	0	2	dgt; dGTPase [EC:3.1.5.1]
K01139	1	3	0	2	spoT; GTP diphosphokinase / guanosine-3',5'-bis(diphosphate) 3'-diphosphatase [EC:2.7.6.5 3.1.7.2]
K01524	1	4	0	2	ppx-gppA; exopolyphosphatase / guanosine-5'-triphosphate,3'-diphosphate pyrophosphatase [EC:3.6.1.11 3.6.1.40]
K01768	1	5	0	2	E4.6.1.1; adenylate cyclase [EC:4.6.1.1]
K05851	1	1	0	2	cyaA; adenylate cyclase, class 1 [EC:4.6.1.1]
K01939	1	3	0	2	purA, ADSS; adenylosuccinate synthase [EC:6.3.4.4]
K00856	0	2	1	2	ADK, adoK; adenosine kinase [EC:2.7.1.20]
K06966	0	1	0	1	ppnN; pyrimidine/purine-5'-nucleotide nucleosidase [EC:3.2.2.10 3.2.2.-]
K01486	0	2	0	1	ade; adenine deaminase [EC:3.5.4.2]
K21053	0	1	0	1	ade; adenine deaminase [EC:3.5.4.2]
K09769	0	1	0	1	ymdB; 2',3'-cyclic-nucleotide 2'-phosphodiesterase [EC:3.1.4.16]
K00939	1	5	1	3	adk, AK; adenylate kinase [EC:2.7.4.3]
K03651	1	2	0	2	cpdA; 3',5'-cyclic-AMP phosphodiesterase [EC:3.1.4.53]
K01525	1	4	0	2	apaH; bis(5'-nucleosyl)-tetraphosphatase (symmetrical) [EC:3.6.1.41]
K00860	1	1	0	2	cysC; adenylylsulfate kinase [EC:2.7.1.25]
K04765	1	1	0	2	mazG; nucleoside triphosphate diphosphatase [EC:3.6.1.9]
K00958	1	3	0	2	sat, met3; sulfate adenylyltransferase [EC:2.7.7.4]
K00926	0	1	0	1	arcC; carbamate kinase [EC:2.7.2.2]
ko00240	Pyrimidine metabolism
K01955	0	2	1	2	carB, CPA2; carbamoyl-phosphate synthase large subunit [EC:6.3.5.5]
K01956	0	2	1	2	carA, CPA1; carbamoyl-phosphate synthase small subunit [EC:6.3.5.5]
K00609	1	3	0	2	pyrB, PYR2; aspartate carbamoyltransferase catalytic subunit [EC:2.1.3.2]
K01465	1	4	0	2	URA4, pyrC; dihydroorotase [EC:3.5.2.3]
K17828	1	0	0	1	pyrDI; dihydroorotate dehydrogenase (NAD+) catalytic subunit [EC:1.3.1.14]
K02823	1	2	0	2	pyrDII; dihydroorotate dehydrogenase electron transfer subunit
K00226	0	1	1	2	pyrD; dihydroorotate dehydrogenase (fumarate) [EC:1.3.98.1]
K00254	0	2	0	1	DHODH, pyrD; dihydroorotate dehydrogenase [EC:1.3.5.2]
K00762	1	3	0	2	pyrE; orotate phosphoribosyltransferase [EC:2.4.2.10]
K01591	1	4	0	2	pyrF; orotidine-5'-phosphate decarboxylase [EC:4.1.1.23]
K09903	0	3	1	2	pyrH; uridylate kinase [EC:2.7.4.22]
K00940	0	3	0	1	ndk, NME; nucleoside-diphosphate kinase [EC:2.7.4.6]
K01937	0	3	1	2	pyrG, CTPS; CTP synthase [EC:6.3.4.2]
K00945	1	3	0	2	cmk; CMP/dCMP kinase [EC:2.7.4.25]
K01494	0	2	0	1	dcd; dCTP deaminase [EC:3.5.4.13]
K03787	1	3	0	2	surE; 5'/3'-nucleotidase [EC:3.1.3.5 3.1.3.6]
K20881	1	2	0	2	yrfG; GMP/IMP 5'-nucleotidase [EC:3.1.3.-]
K00761	0	1	0	1	upp, UPRT; uracil phosphoribosyltransferase [EC:2.4.2.9]
K02825	1	3	0	2	pyrR; pyrimidine operon attenuation protein / uracil phosphoribosyltransferase [EC:2.4.2.9]
K09019	0	1	0	1	rutE; 3-hydroxypropanoate dehydrogenase [EC:1.1.1.-]
K09913	0	2	0	1	ppnP; purine/pyrimidine-nucleoside phosphorylase [EC:2.4.2.1 2.4.2.2]
K06966	0	1	0	1	ppnN; pyrimidine/purine-5'-nucleotide nucleosidase [EC:3.2.2.10 3.2.2.-]
K04765	1	1	0	2	mazG; nucleoside triphosphate diphosphatase [EC:3.6.1.9]
K00527	0	1	0	1	rtpR; ribonucleoside-triphosphate reductase (thioredoxin) [EC:1.17.4.2]
K21636	0	3	1	2	nrdD; ribonucleoside-triphosphate reductase (formate) [EC:1.1.98.6]
K00525	1	4	0	2	E1.17.4.1A, nrdA, nrdE; ribonucleoside-diphosphate reductase alpha chain [EC:1.17.4.1]
K00526	1	3	0	2	E1.17.4.1B, nrdB, nrdF; ribonucleoside-diphosphate reductase beta chain [EC:1.17.4.1]
K16904	0	2	1	2	DCTPP1; dCTP diphosphatase [EC:3.6.1.12]
K01520	0	2	0	1	dut, DUT; dUTP pyrophosphatase [EC:3.6.1.23]
K00560	1	1	0	2	thyA, TYMS; thymidylate synthase [EC:2.1.1.45]
K03465	0	1	0	1	thyX, thy1; thymidylate synthase (FAD) [EC:2.1.1.148]
K01489	0	1	0	1	cdd, CDA; cytidine deaminase [EC:3.5.4.5]
K01493	1	0	0	1	comEB; dCMP deaminase [EC:3.5.4.12]
K00943	1	4	0	2	tmk, DTYMK; dTMP kinase [EC:2.7.4.9]
K09769	0	1	0	1	ymdB; 2',3'-cyclic-nucleotide 2'-phosphodiesterase [EC:3.1.4.16]
ko00250	Alanine, aspartate and glutamate metabolism
K00812	0	2	1	2	aspB; aspartate aminotransferase [EC:2.6.1.1]
K00278	0	3	1	2	nadB; L-aspartate oxidase [EC:1.4.3.16]
K01424	0	1	0	1	E3.5.1.1, ansA, ansB; L-asparaginase [EC:3.5.1.1]
K01953	2	8	1	3	asnB, ASNS; asparagine synthase (glutamine-hydrolysing) [EC:6.3.5.4]
K14260	0	1	0	1	alaA; alanine-synthesizing transaminase [EC:2.6.1.66 2.6.1.2]
K00830	1	1	0	2	AGXT; alanine-glyoxylate transaminase / serine-glyoxylate transaminase / serine-pyruvate transaminase [EC:2.6.1.44 2.6.1.45 2.6.1.51]
K00259	1	4	0	2	ald; alanine dehydrogenase [EC:1.4.1.1]
K01940	0	1	1	2	argG, ASS1; argininosuccinate synthase [EC:6.3.4.5]
K01755	0	3	1	2	argH, ASL; argininosuccinate lyase [EC:4.3.2.1]
K01939	1	3	0	2	purA, ADSS; adenylosuccinate synthase [EC:6.3.4.4]
K01756	1	2	0	2	purB, ADSL; adenylosuccinate lyase [EC:4.3.2.2]
K00609	1	3	0	2	pyrB, PYR2; aspartate carbamoyltransferase catalytic subunit [EC:2.1.3.2]
K00135	0	1	0	1	gabD; succinate-semialdehyde dehydrogenase / glutarate-semialdehyde dehydrogenase [EC:1.2.1.16 1.2.1.79 1.2.1.20]
K00265	0	2	1	2	gltB; glutamate synthase (NADPH) large chain [EC:1.4.1.13]
K00266	1	3	1	3	gltD; glutamate synthase (NADPH) small chain [EC:1.4.1.13]
K15371	0	2	0	1	GDH2; glutamate dehydrogenase [EC:1.4.1.2]
K00261	0	1	1	2	GLUD1_2, gdhA; glutamate dehydrogenase (NAD(P)+) [EC:1.4.1.3]
K13821	1	2	0	2	putA; RHH-type transcriptional regulator, proline utilization regulon repressor / proline dehydrogenase / delta 1-pyrroline-5-carboxylate dehydrogenase [EC:1.5.5.2 1.2.1.88]
K01915	0	3	1	2	glnA, GLUL; glutamine synthetase [EC:6.3.1.2]
K01955	0	2	1	2	carB, CPA2; carbamoyl-phosphate synthase large subunit [EC:6.3.5.5]
K01956	0	2	1	2	carA, CPA1; carbamoyl-phosphate synthase small subunit [EC:6.3.5.5]
K23265	0	1	0	1	purQ; phosphoribosylformylglycinamidine synthase subunit PurQ / glutaminase [EC:6.3.5.3 3.5.1.2]
K00820	1	4	0	2	glmS, GFPT; glutamine---fructose-6-phosphate transaminase (isomerizing) [EC:2.6.1.16]
K00764	1	3	0	2	purF, PPAT; amidophosphoribosyltransferase [EC:2.4.2.14]
ko00260	Glycine, serine and threonine metabolism
K00928	0	2	1	2	lysC; aspartate kinase [EC:2.7.2.4]
K00133	1	3	1	3	asd; aspartate-semialdehyde dehydrogenase [EC:1.2.1.11]
K00003	0	2	1	2	hom; homoserine dehydrogenase [EC:1.1.1.3]
K00872	0	1	0	1	thrB; homoserine kinase [EC:2.7.1.39]
K02203	0	1	0	1	thrH; phosphoserine / homoserine phosphotransferase [EC:3.1.3.3 2.7.1.39]
K01733	0	3	0	1	thrC; threonine synthase [EC:4.2.3.1]
K00600	1	2	0	2	glyA, SHMT; glycine hydroxymethyltransferase [EC:2.1.2.1]
K00830	1	1	0	2	AGXT; alanine-glyoxylate transaminase / serine-glyoxylate transaminase / serine-pyruvate transaminase [EC:2.6.1.44 2.6.1.45 2.6.1.51]
K00018	0	1	0	1	hprA; glycerate dehydrogenase [EC:1.1.1.29]
K11529	1	1	0	2	gck, gckA, GLYCTK; glycerate 2-kinase [EC:2.7.1.165]
K01834	0	1	0	1	PGAM, gpmA; 2,3-bisphosphoglycerate-dependent phosphoglycerate mutase [EC:5.4.2.11]
K15633	1	4	0	2	gpmI; 2,3-bisphosphoglycerate-independent phosphoglycerate mutase [EC:5.4.2.12]
K15635	1	1	0	2	apgM; 2,3-bisphosphoglycerate-independent phosphoglycerate mutase [EC:5.4.2.12]
K15918	0	1	0	1	GLYK; D-glycerate 3-kinase [EC:2.7.1.31]
K00058	0	3	1	2	serA, PHGDH; D-3-phosphoglycerate dehydrogenase / 2-oxoglutarate reductase [EC:1.1.1.95 1.1.1.399]
K00831	0	2	1	2	serC, PSAT1; phosphoserine aminotransferase [EC:2.6.1.52]
K01079	0	3	0	1	serB, PSPH; phosphoserine phosphatase [EC:3.1.3.3]
K00639	0	1	0	1	kbl, GCAT; glycine C-acetyltransferase [EC:2.3.1.29]
K00060	0	1	0	1	tdh; threonine 3-dehydrogenase [EC:1.1.1.103]
K00282	1	3	0	2	gcvPA; glycine dehydrogenase subunit 1 [EC:1.4.4.2]
K00283	0	2	1	2	gcvPB; glycine dehydrogenase subunit 2 [EC:1.4.4.2]
K00605	1	3	0	2	gcvT, AMT; aminomethyltransferase [EC:2.1.2.10]
K00382	1	3	0	2	DLD, lpd, pdhD; dihydrolipoamide dehydrogenase [EC:1.8.1.4]
K02437	1	4	0	2	gcvH, GCSH; glycine cleavage system H protein
K17103	1	5	0	2	CHO1, pssA; CDP-diacylglycerol---serine O-phosphatidyltransferase [EC:2.7.8.8]
K01752	0	3	0	1	E4.3.1.17, sdaA, sdaB, tdcG; L-serine dehydratase [EC:4.3.1.17]
K01754	1	4	0	2	E4.3.1.19, ilvA, tdcB; threonine dehydratase [EC:4.3.1.19]
K01695	1	4	0	2	trpA; tryptophan synthase alpha chain [EC:4.2.1.20]
K01696	2	2	0	2	trpB; tryptophan synthase beta chain [EC:4.2.1.20]
K06001	0	1	0	1	trpB; tryptophan synthase beta chain [EC:4.2.1.20]
ko00270	Cysteine and methionine metabolism
K00640	0	3	1	2	cysE; serine O-acetyltransferase [EC:2.3.1.30]
K01738	0	1	0	1	cysK; cysteine synthase [EC:2.5.1.47]
K14155	0	1	0	1	patB, malY; cysteine-S-conjugate beta-lyase [EC:4.4.1.13]
K00548	1	4	0	2	metH, MTR; 5-methyltetrahydrofolate--homocysteine methyltransferase [EC:2.1.1.13]
K00789	0	6	1	2	metK, MAT; S-adenosylmethionine synthetase [EC:2.5.1.6]
K01611	0	2	0	1	speD, AMD1; S-adenosylmethionine decarboxylase [EC:4.1.1.50]
K00797	0	2	0	1	speE, SRM, SPE3; spermidine synthase [EC:2.5.1.16]
K01243	0	1	0	1	mtnN, mtn, pfs; adenosylhomocysteine nucleosidase [EC:3.2.2.9]
K18284	0	1	0	1	K18284; adenosylhomocysteine/aminodeoxyfutalosine nucleosidase [EC:3.2.2.9 3.2.2.30]
K00899	0	1	0	1	mtnK; 5-methylthioribose kinase [EC:2.7.1.100]
K12960	1	2	0	2	mtaD; 5-methylthioadenosine/S-adenosylhomocysteine deaminase [EC:3.5.4.31 3.5.4.28]
K19696	1	2	0	2	mtiP; 5'-methylthioinosine phosphorylase [EC:2.4.2.44]
K08963	1	3	0	2	mtnA; methylthioribose-1-phosphate isomerase [EC:5.3.1.23]
K08964	0	1	0	1	mtnB; methylthioribulose-1-phosphate dehydratase [EC:4.2.1.109]
K00558	0	5	0	1	DNMT1, dcm; DNA (cytosine-5)-methyltransferase 1 [EC:2.1.1.37]
K01251	0	3	1	2	AHCY, ahcY; adenosylhomocysteinase [EC:3.13.2.1]
K07173	0	1	0	1	luxS; S-ribosylhomocysteine lyase [EC:4.4.1.21]
K01505	0	1	0	1	E3.5.99.7; 1-aminocyclopropane-1-carboxylate deaminase [EC:3.5.99.7]
K00928	0	2	1	2	lysC; aspartate kinase [EC:2.7.2.4]
K00133	1	3	1	3	asd; aspartate-semialdehyde dehydrogenase [EC:1.2.1.11]
K00003	0	2	1	2	hom; homoserine dehydrogenase [EC:1.1.1.3]
K00651	1	3	0	2	metA; homoserine O-succinyltransferase/O-acetyltransferase [EC:2.3.1.46 2.3.1.31]
K00641	0	1	0	1	metX; homoserine O-acetyltransferase/O-succinyltransferase [EC:2.3.1.31 2.3.1.46]
K01740	1	1	0	2	metY; O-acetylhomoserine (thiol)-lyase [EC:2.5.1.49]
K10764	1	3	0	2	metZ; O-succinylhomoserine sulfhydrylase [EC:2.5.1.-]
K00826	1	3	0	2	E2.6.1.42, ilvE; branched-chain amino acid aminotransferase [EC:2.6.1.42]
K01919	1	3	0	2	gshA; glutamate--cysteine ligase [EC:6.3.2.2]
K01920	1	5	0	2	gshB; glutathione synthase [EC:6.3.2.3]
K00812	0	2	1	2	aspB; aspartate aminotransferase [EC:2.6.1.1]
K01011	1	5	0	2	TST, MPST, sseA; thiosulfate/3-mercaptopyruvate sulfurtransferase [EC:2.8.1.1 2.8.1.2]
K00024	0	7	1	2	mdh; malate dehydrogenase [EC:1.1.1.37]
K01752	0	3	0	1	E4.3.1.17, sdaA, sdaB, tdcG; L-serine dehydratase [EC:4.3.1.17]
K12339	1	2	0	2	cysM; S-sulfo-L-cysteine synthase (O-acetyl-L-serine-dependent) [EC:2.5.1.144]
K00058	0	3	1	2	serA, PHGDH; D-3-phosphoglycerate dehydrogenase / 2-oxoglutarate reductase [EC:1.1.1.95 1.1.1.399]
K00831	0	2	1	2	serC, PSAT1; phosphoserine aminotransferase [EC:2.6.1.52]
ko00280	Valine, leucine and isoleucine degradation
K00826	1	3	0	2	E2.6.1.42, ilvE; branched-chain amino acid aminotransferase [EC:2.6.1.42]
K00382	1	3	0	2	DLD, lpd, pdhD; dihydrolipoamide dehydrogenase [EC:1.8.1.4]
K01692	1	0	0	1	paaF, echA; enoyl-CoA hydratase [EC:4.2.1.17]
K01782	1	2	0	2	fadJ; 3-hydroxyacyl-CoA dehydrogenase / enoyl-CoA hydratase / 3-hydroxybutyryl-CoA epimerase [EC:1.1.1.35 4.2.1.17 5.1.2.3]
K00632	0	1	0	1	fadA, fadI; acetyl-CoA acyltransferase [EC:2.3.1.16]
K05606	0	1	0	1	MCEE, epi; methylmalonyl-CoA/ethylmalonyl-CoA epimerase [EC:5.1.99.1]
K00020	1	2	0	2	HIBADH, mmsB; 3-hydroxyisobutyrate dehydrogenase [EC:1.1.1.31]
ko00290	Valine, leucine and isoleucine biosynthesis
K01754	1	4	0	2	E4.3.1.19, ilvA, tdcB; threonine dehydratase [EC:4.3.1.19]
K09011	0	1	0	1	cimA; (R)-citramalate synthase [EC:2.3.3.21]
K01703	0	3	1	2	leuC, IPMI-L; 3-isopropylmalate/(R)-2-methylmalate dehydratase large subunit [EC:4.2.1.33 4.2.1.35]
K01704	0	3	1	2	leuD, IPMI-S; 3-isopropylmalate/(R)-2-methylmalate dehydratase small subunit [EC:4.2.1.33 4.2.1.35]
K00052	0	2	1	2	leuB, IMDH; 3-isopropylmalate dehydrogenase [EC:1.1.1.85]
K01652	1	4	1	3	E2.2.1.6L, ilvB, ilvG, ilvI; acetolactate synthase I/II/III large subunit [EC:2.2.1.6]
K01653	0	3	1	2	E2.2.1.6S, ilvH, ilvN; acetolactate synthase I/III small subunit [EC:2.2.1.6]
K00053	0	3	1	2	ilvC; ketol-acid reductoisomerase [EC:1.1.1.86]
K01687	1	2	0	2	ilvD; dihydroxy-acid dehydratase [EC:4.2.1.9]
K00826	1	3	0	2	E2.6.1.42, ilvE; branched-chain amino acid aminotransferase [EC:2.6.1.42]
K14260	0	1	0	1	alaA; alanine-synthesizing transaminase [EC:2.6.1.66 2.6.1.2]
K01649	1	3	0	2	leuA, IMS; 2-isopropylmalate synthase [EC:2.3.3.13]
ko00300	Lysine biosynthesis
K00003	0	2	1	2	hom; homoserine dehydrogenase [EC:1.1.1.3]
K00928	0	2	1	2	lysC; aspartate kinase [EC:2.7.2.4]
K00133	1	3	1	3	asd; aspartate-semialdehyde dehydrogenase [EC:1.2.1.11]
K01714	1	4	0	2	dapA; 4-hydroxy-tetrahydrodipicolinate synthase [EC:4.3.3.7]
K00215	1	4	0	2	dapB; 4-hydroxy-tetrahydrodipicolinate reductase [EC:1.17.1.8]
K00674	1	4	0	2	dapD; 2,3,4,5-tetrahydropyridine-2,6-dicarboxylate N-succinyltransferase [EC:2.3.1.117]
K00821	1	3	0	2	argD; acetylornithine/N-succinyldiaminopimelate aminotransferase [EC:2.6.1.11 2.6.1.17]
K14267	0	1	0	1	dapC; N-succinyldiaminopimelate aminotransferase [EC:2.6.1.17]
K01439	0	3	0	1	dapE; succinyl-diaminopimelate desuccinylase [EC:3.5.1.18]
K01778	1	4	0	2	dapF; diaminopimelate epimerase [EC:5.1.1.7]
K10206	1	0	0	1	E2.6.1.83; LL-diaminopimelate aminotransferase [EC:2.6.1.83]
K01586	1	5	0	2	lysA; diaminopimelate decarboxylase [EC:4.1.1.20]
K05825	0	1	0	1	LYSN; 2-aminoadipate transaminase [EC:2.6.1.-]
K00290	0	1	0	1	LYS1; saccharopine dehydrogenase (NAD+, L-lysine forming) [EC:1.5.1.7]
K01928	1	4	0	2	murE; UDP-N-acetylmuramoyl-L-alanyl-D-glutamate--2,6-diaminopimelate ligase [EC:6.3.2.13]
K01929	1	3	0	2	murF; UDP-N-acetylmuramoyl-tripeptide--D-alanyl-D-alanine ligase [EC:6.3.2.10]
ko00310	Lysine degradation
K00290	0	1	0	1	LYS1; saccharopine dehydrogenase (NAD+, L-lysine forming) [EC:1.5.1.7]
K00658	1	3	0	2	DLST, sucB; 2-oxoglutarate dehydrogenase E2 component (dihydrolipoamide succinyltransferase) [EC:2.3.1.61]
K00382	1	3	0	2	DLD, lpd, pdhD; dihydrolipoamide dehydrogenase [EC:1.8.1.4]
K01692	1	0	0	1	paaF, echA; enoyl-CoA hydratase [EC:4.2.1.17]
K01782	1	2	0	2	fadJ; 3-hydroxyacyl-CoA dehydrogenase / enoyl-CoA hydratase / 3-hydroxybutyryl-CoA epimerase [EC:1.1.1.35 4.2.1.17 5.1.2.3]
K00135	0	1	0	1	gabD; succinate-semialdehyde dehydrogenase / glutarate-semialdehyde dehydrogenase [EC:1.2.1.16 1.2.1.79 1.2.1.20]
K01843	0	1	0	1	kamA; lysine 2,3-aminomutase [EC:5.4.3.2]
K18013	1	0	0	1	kce; 3-keto-5-aminohexanoate cleavage enzyme [EC:2.3.1.247]
K00824	1	2	0	2	dat; D-alanine transaminase [EC:2.6.1.21]
ko00220	Arginine biosynthesis
K00611	1	4	0	2	OTC, argF, argI; ornithine carbamoyltransferase [EC:2.1.3.3]
K01940	0	1	1	2	argG, ASS1; argininosuccinate synthase [EC:6.3.4.5]
K01755	0	3	1	2	argH, ASL; argininosuccinate lyase [EC:4.3.2.1]
K01476	0	2	0	1	E3.5.3.1, rocF, arg; arginase [EC:3.5.3.1]
K23265	0	1	0	1	purQ; phosphoribosylformylglycinamidine synthase subunit PurQ / glutaminase [EC:6.3.5.3 3.5.1.2]
K01915	0	3	1	2	glnA, GLUL; glutamine synthetase [EC:6.3.1.2]
K15371	0	2	0	1	GDH2; glutamate dehydrogenase [EC:1.4.1.2]
K00261	0	1	1	2	GLUD1_2, gdhA; glutamate dehydrogenase (NAD(P)+) [EC:1.4.1.3]
K00926	0	1	0	1	arcC; carbamate kinase [EC:2.7.2.2]
K00812	0	2	1	2	aspB; aspartate aminotransferase [EC:2.6.1.1]
K14260	0	1	0	1	alaA; alanine-synthesizing transaminase [EC:2.6.1.66 2.6.1.2]
K00619	0	1	0	1	argA; amino-acid N-acetyltransferase [EC:2.3.1.1]
K14682	1	3	0	2	argAB; amino-acid N-acetyltransferase [EC:2.3.1.1]
K00620	1	4	0	2	argJ; glutamate N-acetyltransferase / amino-acid N-acetyltransferase [EC:2.3.1.35 2.3.1.1]
K00930	1	2	0	2	argB; acetylglutamate kinase [EC:2.7.2.8]
K00145	1	3	0	2	argC; N-acetyl-gamma-glutamyl-phosphate reductase [EC:1.2.1.38]
K00821	1	3	0	2	argD; acetylornithine/N-succinyldiaminopimelate aminotransferase [EC:2.6.1.11 2.6.1.17]
K01438	1	2	0	2	argE; acetylornithine deacetylase [EC:3.5.1.16]
ko00330	Arginine and proline metabolism
K01473	1	2	0	2	hyuA; N-methylhydantoinase A [EC:3.5.2.14]
K01474	1	2	0	2	hyuB; N-methylhydantoinase B [EC:3.5.2.14]
K01585	0	1	0	1	speA; arginine decarboxylase [EC:4.1.1.19]
K10536	0	2	0	1	aguA; agmatine deiminase [EC:3.5.3.12]
K12251	0	2	0	1	aguB; N-carbamoylputrescine amidase [EC:3.5.1.53]
K00797	0	2	0	1	speE, SRM, SPE3; spermidine synthase [EC:2.5.1.16]
K01611	0	2	0	1	speD, AMD1; S-adenosylmethionine decarboxylase [EC:4.1.1.50]
K13747	0	1	0	1	nspC; carboxynorspermidine decarboxylase [EC:4.1.1.96]
K01426	0	2	1	2	E3.5.1.4, amiE; amidase [EC:3.5.1.4]
K01476	0	2	0	1	E3.5.3.1, rocF, arg; arginase [EC:3.5.3.1]
K00286	1	4	0	2	proC; pyrroline-5-carboxylate reductase [EC:1.5.1.2]
K00318	0	2	0	1	PRODH, fadM, putB; proline dehydrogenase [EC:1.5.5.2]
K13821	1	2	0	2	putA; RHH-type transcriptional regulator, proline utilization regulon repressor / proline dehydrogenase / delta 1-pyrroline-5-carboxylate dehydrogenase [EC:1.5.5.2 1.2.1.88]
K01750	0	1	0	1	E4.3.1.12, ocd; ornithine cyclodeaminase [EC:4.3.1.12]
K00931	0	2	1	2	proB; glutamate 5-kinase [EC:2.7.2.11]
K00147	0	2	1	2	proA; glutamate-5-semialdehyde dehydrogenase [EC:1.2.1.41]
K01259	0	2	0	1	pip; proline iminopeptidase [EC:3.4.11.5]
K00812	0	2	1	2	aspB; aspartate aminotransferase [EC:2.6.1.1]
K00824	1	2	0	2	dat; D-alanine transaminase [EC:2.6.1.21]
ko00340	Histidine metabolism
K00765	0	3	1	2	hisG; ATP phosphoribosyltransferase [EC:2.4.2.17]
K02502	1	3	0	2	hisZ; ATP phosphoribosyltransferase regulatory subunit
K01523	0	0	1	1	hisE; phosphoribosyl-ATP pyrophosphohydrolase [EC:3.6.1.31]
K01496	0	3	1	2	hisI; phosphoribosyl-AMP cyclohydrolase [EC:3.5.4.19]
K11755	0	1	0	1	hisIE; phosphoribosyl-AMP cyclohydrolase / phosphoribosyl-ATP pyrophosphohydrolase [EC:3.5.4.19 3.6.1.31]
K01814	0	2	1	2	hisA; phosphoribosylformimino-5-aminoimidazole carboxamide ribotide isomerase [EC:5.3.1.16]
K02501	0	4	1	2	hisH; imidazole glycerol-phosphate synthase subunit HisH [EC:4.3.2.10]
K02500	0	1	1	2	hisF; imidazole glycerol-phosphate synthase subunit HisF [EC:4.3.2.10]
K01693	0	2	1	2	hisB; imidazoleglycerol-phosphate dehydratase [EC:4.2.1.19]
K00817	2	7	0	2	hisC; histidinol-phosphate aminotransferase [EC:2.6.1.9]
K04486	0	1	0	1	E3.1.3.15B; histidinol-phosphatase (PHP family) [EC:3.1.3.15]
K18649	0	1	0	1	IMPL2; inositol-phosphate phosphatase / L-galactose 1-phosphate phosphatase / histidinol-phosphatase [EC:3.1.3.25 3.1.3.93 3.1.3.15]
K00013	0	3	1	2	hisD; histidinol dehydrogenase [EC:1.1.1.23]
K01745	0	1	0	1	hutH, HAL; histidine ammonia-lyase [EC:4.3.1.3]
K01458	0	1	0	1	hutG; N-formylglutamate deformylase [EC:3.5.1.68]
K18911	0	1	0	1	egtD; L-histidine Nalpha-methyltransferase [EC:2.1.1.44]
K18912	0	2	0	1	egtB; gamma-glutamyl hercynylcysteine S-oxide synthase [EC:1.14.99.50]
ko00350	Tyrosine metabolism
K00812	0	2	1	2	aspB; aspartate aminotransferase [EC:2.6.1.1]
K00817	2	7	0	2	hisC; histidinol-phosphate aminotransferase [EC:2.6.1.9]
K00121	0	1	0	1	frmA, ADH5, adhC; S-(hydroxymethyl)glutathione dehydrogenase / alcohol dehydrogenase [EC:1.1.1.284 1.1.1.1]
K01826	0	1	0	1	hpaF, hpcD; 5-carboxymethyl-2-hydroxymuconate isomerase [EC:5.3.3.10]
K02510	0	1	0	1	hpaI, hpcH; 4-hydroxy-2-oxoheptanedioate aldolase [EC:4.1.2.52]
K00135	0	1	0	1	gabD; succinate-semialdehyde dehydrogenase / glutarate-semialdehyde dehydrogenase [EC:1.2.1.16 1.2.1.79 1.2.1.20]
K07253	1	2	0	2	MIF; phenylpyruvate tautomerase [EC:5.3.2.1]
ko00360	Phenylalanine metabolism
K02614	0	1	0	1	paaI; acyl-CoA thioesterase [EC:3.1.2.-]
K01692	1	0	0	1	paaF, echA; enoyl-CoA hydratase [EC:4.2.1.17]
K00812	0	2	1	2	aspB; aspartate aminotransferase [EC:2.6.1.1]
K00817	2	7	0	2	hisC; histidinol-phosphate aminotransferase [EC:2.6.1.9]
K00824	1	2	0	2	dat; D-alanine transaminase [EC:2.6.1.21]
K07253	1	2	0	2	MIF; phenylpyruvate tautomerase [EC:5.3.2.1]
K01426	0	2	1	2	E3.5.1.4, amiE; amidase [EC:3.5.1.4]
K05710	0	1	0	1	hcaC; 3-phenylpropionate/trans-cinnamate dioxygenase ferredoxin component
K01666	1	1	0	2	mhpE; 4-hydroxy 2-oxovalerate aldolase [EC:4.1.3.39]
ko00380	Tryptophan metabolism
K00463	0	2	0	1	IDO, INDO; indoleamine 2,3-dioxygenase [EC:1.13.11.52]
K01556	0	1	0	1	KYNU, kynU; kynureninase [EC:3.7.1.3]
K00658	1	3	0	2	DLST, sucB; 2-oxoglutarate dehydrogenase E2 component (dihydrolipoamide succinyltransferase) [EC:2.3.1.61]
K00382	1	3	0	2	DLD, lpd, pdhD; dihydrolipoamide dehydrogenase [EC:1.8.1.4]
K01692	1	0	0	1	paaF, echA; enoyl-CoA hydratase [EC:4.2.1.17]
K01782	1	2	0	2	fadJ; 3-hydroxyacyl-CoA dehydrogenase / enoyl-CoA hydratase / 3-hydroxybutyryl-CoA epimerase [EC:1.1.1.35 4.2.1.17 5.1.2.3]
K01501	1	0	0	1	E3.5.5.1; nitrilase [EC:3.5.5.1]
K01426	0	2	1	2	E3.5.1.4, amiE; amidase [EC:3.5.1.4]
ko00400	Phenylalanine, tyrosine and tryptophan biosynthesis
K01626	0	4	1	2	E2.5.1.54, aroF, aroG, aroH; 3-deoxy-7-phosphoheptulonate synthase [EC:2.5.1.54]
K01735	1	4	0	2	aroB; 3-dehydroquinate synthase [EC:4.2.3.4]
K03786	1	5	0	2	aroQ, qutE; 3-dehydroquinate dehydratase II [EC:4.2.1.10]
K00014	0	3	0	1	aroE; shikimate dehydrogenase [EC:1.1.1.25]
K00891	1	4	0	2	aroK, aroL; shikimate kinase [EC:2.7.1.71]
K00800	1	3	0	2	aroA; 3-phosphoshikimate 1-carboxyvinyltransferase [EC:2.5.1.19]
K01736	0	2	1	2	aroC; chorismate synthase [EC:4.2.3.5]
K01657	1	4	1	3	trpE; anthranilate synthase component I [EC:4.1.3.27]
K01658	0	3	1	2	trpG; anthranilate synthase component II [EC:4.1.3.27]
K00766	0	6	1	2	trpD; anthranilate phosphoribosyltransferase [EC:2.4.2.18]
K01817	3	6	0	2	trpF; phosphoribosylanthranilate isomerase [EC:5.3.1.24]
K01609	1	4	0	2	trpC; indole-3-glycerol phosphate synthase [EC:4.1.1.48]
K01695	1	4	0	2	trpA; tryptophan synthase alpha chain [EC:4.2.1.20]
K01696	2	2	0	2	trpB; tryptophan synthase beta chain [EC:4.2.1.20]
K06001	0	1	0	1	trpB; tryptophan synthase beta chain [EC:4.2.1.20]
K14170	1	4	0	2	pheA; chorismate mutase / prephenate dehydratase [EC:5.4.99.5 4.2.1.51]
K04517	1	5	0	2	tyrA2; prephenate dehydrogenase [EC:1.3.1.12]
K04518	1	4	0	2	pheA2; prephenate dehydratase [EC:4.2.1.51]
K00812	0	2	1	2	aspB; aspartate aminotransferase [EC:2.6.1.1]
K00817	2	7	0	2	hisC; histidinol-phosphate aminotransferase [EC:2.6.1.9]
ko00410	beta-Alanine metabolism
K01579	1	3	0	2	panD; aspartate 1-decarboxylase [EC:4.1.1.11]
K01918	2	5	0	2	panC; pantoate--beta-alanine ligase [EC:6.3.2.1]
K01692	1	0	0	1	paaF, echA; enoyl-CoA hydratase [EC:4.2.1.17]
K01782	1	2	0	2	fadJ; 3-hydroxyacyl-CoA dehydrogenase / enoyl-CoA hydratase / 3-hydroxybutyryl-CoA epimerase [EC:1.1.1.35 4.2.1.17 5.1.2.3]
ko00430	Taurine and hypotaurine metabolism
K00681	1	3	0	2	ggt; gamma-glutamyltranspeptidase / glutathione hydrolase [EC:2.3.2.2 3.4.19.13]
K00259	1	4	0	2	ald; alanine dehydrogenase [EC:1.4.1.1]
K15371	0	2	0	1	GDH2; glutamate dehydrogenase [EC:1.4.1.2]
ko00440	Phosphonate and phosphinate metabolism
K06167	0	1	0	1	phnP; phosphoribosyl 1,2-cyclic phosphate phosphodiesterase [EC:3.1.4.55]
ko00450	Selenocompound metabolism
K14155	0	1	0	1	patB, malY; cysteine-S-conjugate beta-lyase [EC:4.4.1.13]
K00548	1	4	0	2	metH, MTR; 5-methyltetrahydrofolate--homocysteine methyltransferase [EC:2.1.1.13]
K00384	1	2	0	2	trxB, TRR; thioredoxin reductase (NADPH) [EC:1.8.1.9]
K00958	1	3	0	2	sat, met3; sulfate adenylyltransferase [EC:2.7.7.4]
K01008	0	2	0	1	selD, SEPHS; selenide, water dikinase [EC:2.7.9.3]
K01874	0	2	1	2	MARS, metG; methionyl-tRNA synthetase [EC:6.1.1.10]
ko00460	Cyanoamino acid metabolism
K01501	1	0	0	1	E3.5.5.1; nitrilase [EC:3.5.5.1]
K00681	1	3	0	2	ggt; gamma-glutamyltranspeptidase / glutathione hydrolase [EC:2.3.2.2 3.4.19.13]
K01424	0	1	0	1	E3.5.1.1, ansA, ansB; L-asparaginase [EC:3.5.1.1]
K00600	1	2	0	2	glyA, SHMT; glycine hydroxymethyltransferase [EC:2.1.2.1]
ko00471	D-Glutamine and D-glutamate metabolism
K23265	0	1	0	1	purQ; phosphoribosylformylglycinamidine synthase subunit PurQ / glutaminase [EC:6.3.5.3 3.5.1.2]
K00261	0	1	1	2	GLUD1_2, gdhA; glutamate dehydrogenase (NAD(P)+) [EC:1.4.1.3]
K01776	1	2	0	2	murI; glutamate racemase [EC:5.1.1.3]
K01924	1	3	0	2	murC; UDP-N-acetylmuramate--alanine ligase [EC:6.3.2.8]
K01925	1	3	0	2	murD; UDP-N-acetylmuramoylalanine--D-glutamate ligase [EC:6.3.2.9]
ko00472	D-Arginine and D-ornithine metabolism
K00824	1	2	0	2	dat; D-alanine transaminase [EC:2.6.1.21]
ko00473	D-Alanine metabolism
K01775	1	4	0	2	alr; alanine racemase [EC:5.1.1.1]
K01921	1	5	0	2	ddl; D-alanine-D-alanine ligase [EC:6.3.2.4]
K00824	1	2	0	2	dat; D-alanine transaminase [EC:2.6.1.21]
K14188	1	0	0	1	dltC; D-alanine--poly(phosphoribitol) ligase subunit 2 [EC:6.1.1.13]
ko00480	Glutathione metabolism
K00681	1	3	0	2	ggt; gamma-glutamyltranspeptidase / glutathione hydrolase [EC:2.3.2.2 3.4.19.13]
K00682	0	2	0	1	GGCT; gamma-glutamylcyclotransferase [EC:4.3.2.9]
K01919	1	3	0	2	gshA; glutamate--cysteine ligase [EC:6.3.2.2]
K01920	1	5	0	2	gshB; glutathione synthase [EC:6.3.2.3]
K01255	1	4	0	2	CARP, pepA; leucyl aminopeptidase [EC:3.4.11.1]
K01256	1	3	0	2	pepN; aminopeptidase N [EC:3.4.11.2]
K01270	0	1	0	1	pepD; dipeptidase D [EC:3.4.13.-]
K00799	2	7	0	2	GST, gst; glutathione S-transferase [EC:2.5.1.18]
K00383	1	1	0	2	GSR, gor; glutathione reductase (NADPH) [EC:1.8.1.7]
K00033	1	2	0	2	PGD, gnd, gntZ; 6-phosphogluconate dehydrogenase [EC:1.1.1.44 1.1.1.343]
K00036	1	2	0	2	G6PD, zwf; glucose-6-phosphate 1-dehydrogenase [EC:1.1.1.49 1.1.1.363]
K24136	1	0	0	1	pgdX; glutathione-dependent peroxiredoxin [EC:1.11.1.27]
K00797	0	2	0	1	speE, SRM, SPE3; spermidine synthase [EC:2.5.1.16]
ko00510	N-Glycan biosynthesis
ko00513	Various types of N-glycan biosynthesis
ko00512	Mucin type O-glycan biosynthesis
ko00515	Mannose type O-glycan biosynthesis
ko00514	Other types of O-glycan biosynthesis
K09667	1	0	0	1	OGT; protein O-GlcNAc transferase [EC:2.4.1.255]
ko00532	Glycosaminoglycan biosynthesis - chondroitin sulfate \/ dermatan sulfate
ko00534	Glycosaminoglycan biosynthesis - heparan sulfate \/ heparin
ko00533	Glycosaminoglycan biosynthesis - keratan sulfate
ko00531	Glycosaminoglycan degradation
K01207	1	3	0	2	nagZ; beta-N-acetylhexosaminidase [EC:3.2.1.52]
ko00563	Glycosylphosphatidylinositol (GPI)-anchor biosynthesis
ko00601	Glycosphingolipid biosynthesis - lacto and neolacto series
K00718	0	1	0	1	FUT1_2; galactoside 2-L-fucosyltransferase 1/2 [EC:2.4.1.69]
ko00603	Glycosphingolipid biosynthesis - globo and isoglobo series
K00718	0	1	0	1	FUT1_2; galactoside 2-L-fucosyltransferase 1/2 [EC:2.4.1.69]
ko00604	Glycosphingolipid biosynthesis - ganglio series
ko00540	Lipopolysaccharide biosynthesis
K00677	2	7	0	2	lpxA; UDP-N-acetylglucosamine acyltransferase [EC:2.3.1.129]
K02535	1	3	1	3	lpxC; UDP-3-O-[3-hydroxymyristoyl] N-acetylglucosamine deacetylase [EC:3.5.1.108]
K02536	1	4	0	2	lpxD; UDP-3-O-[3-hydroxymyristoyl] glucosamine N-acyltransferase [EC:2.3.1.191]
K03269	1	5	0	2	lpxH; UDP-2,3-diacylglucosamine hydrolase [EC:3.6.1.54]
K00748	1	5	0	2	lpxB; lipid-A-disaccharide synthase [EC:2.4.1.182]
K00912	1	4	0	2	lpxK; tetraacyldisaccharide 4'-kinase [EC:2.7.1.130]
K06041	1	4	0	2	kdsD, kpsF; arabinose-5-phosphate isomerase [EC:5.3.1.13]
K01627	0	2	1	2	kdsA; 2-dehydro-3-deoxyphosphooctonate aldolase (KDO 8-P synthase) [EC:2.5.1.55]
K03270	1	3	0	2	kdsC; 3-deoxy-D-manno-octulosonate 8-phosphate phosphatase (KDO 8-P phosphatase) [EC:3.1.3.45]
K00979	1	4	0	2	kdsB; 3-deoxy-manno-octulosonate cytidylyltransferase (CMP-KDO synthetase) [EC:2.7.7.38]
K02527	1	4	0	2	kdtA, waaA; 3-deoxy-D-manno-octulosonic-acid transferase [EC:2.4.99.12 2.4.99.13 2.4.99.14 2.4.99.15]
K02517	1	7	0	2	lpxL, htrB; Kdo2-lipid IVA lauroyltransferase/acyltransferase [EC:2.3.1.241 2.3.1.-]
K19803	0	1	0	1	lpxT; Kdo2-lipid A phosphotransferase [EC:2.7.4.29]
K03760	0	2	0	1	eptA, pmrC; lipid A ethanolaminephosphotransferase [EC:2.7.8.43]
K11211	0	1	0	1	kdkA; 3-deoxy-D-manno-octulosonic acid kinase [EC:2.7.1.166]
K03271	1	5	0	2	gmhA, lpcA; D-sedoheptulose 7-phosphate isomerase [EC:5.3.1.28]
K03272	1	1	0	2	gmhC, hldE, waaE, rfaE; D-beta-D-heptose 7-phosphate kinase / D-beta-D-heptose 1-phosphate adenosyltransferase [EC:2.7.1.167 2.7.7.70]
K03273	1	2	0	2	gmhB; D-glycero-D-manno-heptose 1,7-bisphosphate phosphatase [EC:3.1.3.82 3.1.3.83]
K03274	0	1	0	1	gmhD, rfaD; ADP-L-glycero-D-manno-heptose 6-epimerase [EC:5.1.3.20]
K02841	1	2	0	2	waaC, rfaC; lipopolysaccharide heptosyltransferase I [EC:2.4.99.23]
K02843	1	2	0	2	waaF, rfaF; lipopolysaccharide heptosyltransferase II [EC:2.4.99.24]
K02849	1	2	0	2	waaQ, rfaQ; lipopolysaccharide heptosyltransferase III [EC:2.4.99.25]
K02844	0	1	0	1	waaG, rfaG; UDP-glucose:(heptosyl)LPS alpha-1,3-glucosyltransferase [EC:2.4.1.-]
K02847	1	2	0	2	waaL, rfaL; O-antigen ligase [EC:2.4.1.-]
ko00541	O-Antigen nucleotide sugar biosynthesis
K00963	1	3	0	2	UGP2, galU, galF; UTP--glucose-1-phosphate uridylyltransferase [EC:2.7.7.9]
K01784	1	4	0	2	galE, GALE; UDP-glucose 4-epimerase [EC:5.1.3.2]
K00012	0	3	1	2	UGDH, ugd; UDPglucose 6-dehydrogenase [EC:1.1.1.22]
K08679	1	2	0	2	GAE, cap1J; UDP-glucuronate 4-epimerase [EC:5.1.3.6]
K00973	1	3	0	2	rfbA, rmlA, rffH; glucose-1-phosphate thymidylyltransferase [EC:2.7.7.24]
K01710	1	3	0	2	rfbB, rmlB, rffG; dTDP-glucose 4,6-dehydratase [EC:4.2.1.46]
K01790	1	3	0	2	rfbC, rmlC; dTDP-4-dehydrorhamnose 3,5-epimerase [EC:5.1.3.13]
K00067	1	4	0	2	rfbD, rmlD; dTDP-4-dehydrorhamnose reductase [EC:1.1.1.133]
K02805	1	0	0	1	wecE, rffA; dTDP-4-amino-4,6-dideoxygalactose transaminase [EC:2.6.1.59]
K00523	2	4	0	2	ascD, ddhD, rfbI; CDP-4-dehydro-6-deoxyglucose reductase, E3 [EC:1.17.1.1]
K16011	1	3	0	2	algA, xanB, rfbA, wbpW, pslB; mannose-1-phosphate guanylyltransferase / mannose-6-phosphate isomerase [EC:2.7.7.13 5.3.1.8]
K01840	0	1	0	1	manB; phosphomannomutase [EC:5.4.2.8]
K00971	2	3	0	2	manC, cpsB; mannose-1-phosphate guanylyltransferase [EC:2.7.7.13]
K01711	1	2	0	2	gmd, GMDS; GDPmannose 4,6-dehydratase [EC:4.2.1.47]
K15856	0	1	0	1	rmd; GDP-4-dehydro-6-deoxy-D-mannose reductase [EC:1.1.1.281]
K02377	1	2	0	2	TSTA3, fcl; GDP-L-fucose synthase [EC:1.1.1.271]
K13010	1	0	0	1	per, rfbE; perosamine synthetase [EC:2.6.1.102]
K04042	1	4	0	2	glmU; bifunctional UDP-N-acetylglucosamine pyrophosphorylase / glucosamine-1-phosphate N-acetyltransferase [EC:2.7.7.23 2.3.1.157]
K01791	0	2	0	1	wecB; UDP-N-acetylglucosamine 2-epimerase (non-hydrolysing) [EC:5.1.3.14]
K15894	0	2	0	1	pseB, wbjB; UDP-N-acetylglucosamine 4,6-dehydratase/5-epimerase [EC:4.2.1.115 5.1.3.-]
K15897	0	1	0	1	pseG; UDP-2,4-diacetamido-2,4,6-trideoxy-beta-L-altropyranose hydrolase [EC:3.6.1.57]
K24300	0	1	0	1	wbpM, wbgZ, aatA; UDP-N-acetylglucosamine 4,6-dehydratase [EC:4.2.1.135]
K24304	0	1	0	1	lea5; UDP-2-acetamido-4-(D-alanylamino)-2,4,6-trideoxy-alpha-D-glucose 2-epimerase
K24307	0	1	0	1	lea7; 5-N-acetyl-7-N-(D-alanyl)-legionaminic acid cytidylyltransferase
K24310	0	1	0	1	wbpV, wreQ; UDP-N-acetyl-alpha-D-quinovosamine dehydrogenase [EC:1.1.1.426]
K13015	0	1	0	1	wbpA; UDP-N-acetyl-D-glucosamine dehydrogenase [EC:1.1.1.136]
K02474	1	2	0	2	wbpO; UDP-N-acetyl-D-glucosamine/UDP-N-acetyl-D-galactosamine dehydrogenase [EC:1.1.1.136 1.1.1.-]
K13020	0	1	0	1	wlbA, bplA; UDP-N-acetyl-2-amino-2-deoxyglucuronate dehydrogenase [EC:1.1.1.335]
K13017	1	3	0	2	wbpE, wlbC; UDP-2-acetamido-2-deoxy-ribo-hexuluronate aminotransferase [EC:2.6.1.98]
K13018	0	1	0	1	wbpD, wlbB; UDP-2-acetamido-3-amino-2,3-dideoxy-glucuronate N-acetyltransferase [EC:2.3.1.201]
K13019	0	1	0	1	wbpI, wlbD; UDP-GlcNAc3NAcA epimerase [EC:5.1.3.23]
K02473	1	1	0	2	wbpP; UDP-N-acetylglucosamine/UDP-N-acetylgalactosamine 4-epimerase [EC:5.1.3.7 5.1.3.-]
ko00550	Peptidoglycan biosynthesis
K00790	0	2	1	2	murA; UDP-N-acetylglucosamine 1-carboxyvinyltransferase [EC:2.5.1.7]
K00075	1	4	0	2	murB; UDP-N-acetylmuramate dehydrogenase [EC:1.3.1.98]
K01924	1	3	0	2	murC; UDP-N-acetylmuramate--alanine ligase [EC:6.3.2.8]
K01925	1	3	0	2	murD; UDP-N-acetylmuramoylalanine--D-glutamate ligase [EC:6.3.2.9]
K01928	1	4	0	2	murE; UDP-N-acetylmuramoyl-L-alanyl-D-glutamate--2,6-diaminopimelate ligase [EC:6.3.2.13]
K01921	1	5	0	2	ddl; D-alanine-D-alanine ligase [EC:6.3.2.4]
K01929	1	3	0	2	murF; UDP-N-acetylmuramoyl-tripeptide--D-alanyl-D-alanine ligase [EC:6.3.2.10]
K00806	1	3	0	2	uppS; undecaprenyl diphosphate synthase [EC:2.5.1.31]
K06153	1	3	0	2	bacA; undecaprenyl-diphosphatase [EC:3.6.1.27]
K19302	0	4	0	1	bcrC; undecaprenyl-diphosphatase [EC:3.6.1.27]
K01000	1	3	0	2	mraY; phospho-N-acetylmuramoyl-pentapeptide-transferase [EC:2.7.8.13]
K02563	1	4	0	2	murG; UDP-N-acetylglucosamine--N-acetylmuramyl-(pentapeptide) pyrophosphoryl-undecaprenol N-acetylglucosamine transferase [EC:2.4.1.227]
K05366	1	4	0	2	mrcA; penicillin-binding protein 1A [EC:2.4.1.129 3.4.16.4]
K05365	1	3	0	2	mrcB; penicillin-binding protein 1B [EC:2.4.1.129 3.4.16.4]
K05367	0	1	0	1	pbpC; penicillin-binding protein 1C [EC:2.4.1.129]
K05515	1	4	0	2	mrdA; penicillin-binding protein 2 [EC:3.4.16.4]
K03587	1	3	0	2	ftsI; cell division protein FtsI (penicillin-binding protein 3) [EC:3.4.16.4]
K07258	1	3	0	2	dacC, dacA, dacD; serine-type D-Ala-D-Ala carboxypeptidase (penicillin-binding protein 5/6) [EC:3.4.16.4]
K07259	0	1	0	1	dacB; serine-type D-Ala-D-Ala carboxypeptidase/endopeptidase (penicillin-binding protein 4) [EC:3.4.16.4 3.4.21.-]
ko00511	Other glycan degradation
ko00571	Lipoarabinomannan (LAM) biosynthesis
ko00572	Arabinogalactan biosynthesis - Mycobacterium
K02851	0	1	0	1	wecA, tagO, rfe; UDP-GlcNAc:undecaprenyl-phosphate/decaprenyl-phosphate GlcNAc-1-phosphate transferase [EC:2.7.8.33 2.7.8.35]
K16870	0	3	0	1	wbbL; N-acetylglucosaminyl-diphospho-decaprenol L-rhamnosyltransferase [EC:2.4.1.289]
ko00730	Thiamine metabolism
K03147	0	2	1	2	thiC; phosphomethylpyrimidine synthase [EC:4.1.99.17]
K00941	0	1	0	1	thiD; hydroxymethylpyrimidine/phosphomethylpyrimidine kinase [EC:2.7.1.49 2.7.4.7]
K04487	0	2	1	2	iscS, NFS1; cysteine desulfurase [EC:2.8.1.7]
K03151	0	1	0	1	thiI; tRNA uracil 4-sulfurtransferase [EC:2.8.1.4]
K03153	1	4	0	2	thiO; glycine oxidase [EC:1.4.3.19]
K01662	1	4	0	2	dxs; 1-deoxy-D-xylulose-5-phosphate synthase [EC:2.2.1.7]
K03149	1	2	0	2	thiG; thiazole synthase [EC:2.8.1.10]
K00788	1	4	0	2	thiE; thiamine-phosphate pyrophosphorylase [EC:2.5.1.3]
K00946	1	4	0	2	thiL; thiamine-monophosphate kinase [EC:2.7.4.16]
K06949	1	5	0	2	rsgA, engC; ribosome biogenesis GTPase / thiamine phosphate phosphatase [EC:3.6.1.- 3.1.3.100]
K07251	0	1	0	1	thiK; thiamine kinase [EC:2.7.1.89]
K00939	1	5	1	3	adk, AK; adenylate kinase [EC:2.7.4.3]
ko00740	Riboflavin metabolism
K01497	0	1	0	1	ribA, RIB1; GTP cyclohydrolase II [EC:3.5.4.25]
K14652	0	3	1	2	ribBA; 3,4-dihydroxy 2-butanone 4-phosphate synthase / GTP cyclohydrolase II [EC:4.1.99.12 3.5.4.25]
K11752	1	4	0	2	ribD; diaminohydroxyphosphoribosylaminopyrimidine deaminase / 5-amino-6-(5-phosphoribosylamino)uracil reductase [EC:3.5.4.26 1.1.1.193]
K20862	0	1	0	1	yigB; FMN hydrolase / 5-amino-6-(5-phospho-D-ribitylamino)uracil phosphatase [EC:3.1.3.102 3.1.3.104]
K00794	0	2	1	2	ribH, RIB4; 6,7-dimethyl-8-ribityllumazine synthase [EC:2.5.1.78]
K00793	2	8	0	2	ribE, RIB5; riboflavin synthase [EC:2.5.1.9]
K11753	0	4	1	2	ribF; riboflavin kinase / FMN adenylyltransferase [EC:2.7.1.26 2.7.7.2]
K18453	1	2	0	2	NUDT23; ADP-ribose/FAD diphosphatase [EC:3.6.1.13 3.6.1.18]
ko00750	Vitamin B6 metabolism
K00275	1	1	0	2	pdxH, PNPO; pyridoxamine 5'-phosphate oxidase [EC:1.4.3.5]
K00831	0	2	1	2	serC, PSAT1; phosphoserine aminotransferase [EC:2.6.1.52]
K00097	1	3	0	2	pdxA; 4-hydroxythreonine-4-phosphate dehydrogenase [EC:1.1.1.262]
K03474	1	3	0	2	pdxJ; pyridoxine 5-phosphate synthase [EC:2.6.99.2]
K01733	0	3	0	1	thrC; threonine synthase [EC:4.2.3.1]
ko00760	Nicotinate and nicotinamide metabolism
K00278	0	3	1	2	nadB; L-aspartate oxidase [EC:1.4.3.16]
K03517	0	3	1	2	nadA; quinolinate synthase [EC:2.5.1.72]
K00767	1	4	0	2	nadC, QPRT; nicotinate-nucleotide pyrophosphorylase (carboxylating) [EC:2.4.2.19]
K03787	1	3	0	2	surE; 5'/3'-nucleotidase [EC:3.1.3.5 3.1.3.6]
K20881	1	2	0	2	yrfG; GMP/IMP 5'-nucleotidase [EC:3.1.3.-]
K00969	0	4	1	2	nadD; nicotinate-nucleotide adenylyltransferase [EC:2.7.7.18]
K04765	1	1	0	2	mazG; nucleoside triphosphate diphosphatase [EC:3.6.1.9]
K03426	0	1	0	1	E3.6.1.22, NUDT12, nudC; NAD+ diphosphatase [EC:3.6.1.22]
K01950	1	4	0	2	E6.3.5.1, NADSYN1, QNS1, nadE; NAD+ synthase (glutamine-hydrolysing) [EC:6.3.5.1]
K03743	1	5	0	2	pncC; nicotinamide-nucleotide amidase [EC:3.5.1.42]
K00858	1	4	0	2	ppnK, NADK; NAD+ kinase [EC:2.7.1.23]
K00322	0	1	0	1	sthA, udhA; NAD(P) transhydrogenase [EC:1.6.1.1]
K00324	0	3	1	2	pntA; H+-translocating NAD(P) transhydrogenase subunit alpha [EC:1.6.1.2 7.1.1.1]
K00325	0	4	1	2	pntB; H+-translocating NAD(P) transhydrogenase subunit beta [EC:1.6.1.2 7.1.1.1]
K00135	0	1	0	1	gabD; succinate-semialdehyde dehydrogenase / glutarate-semialdehyde dehydrogenase [EC:1.2.1.16 1.2.1.79 1.2.1.20]
ko00770	Pantothenate and CoA biosynthesis
K01652	1	4	1	3	E2.2.1.6L, ilvB, ilvG, ilvI; acetolactate synthase I/II/III large subunit [EC:2.2.1.6]
K01653	0	3	1	2	E2.2.1.6S, ilvH, ilvN; acetolactate synthase I/III small subunit [EC:2.2.1.6]
K00053	0	3	1	2	ilvC; ketol-acid reductoisomerase [EC:1.1.1.86]
K01687	1	2	0	2	ilvD; dihydroxy-acid dehydratase [EC:4.2.1.9]
K00606	1	4	0	2	panB; 3-methyl-2-oxobutanoate hydroxymethyltransferase [EC:2.1.2.11]
K01918	2	5	0	2	panC; pantoate--beta-alanine ligase [EC:6.3.2.1]
K03525	1	4	0	2	coaX; type III pantothenate kinase [EC:2.7.1.33]
K13038	1	4	0	2	coaBC, dfp; phosphopantothenoylcysteine decarboxylase / phosphopantothenate---cysteine ligase [EC:4.1.1.36 6.3.2.5]
K04765	1	1	0	2	mazG; nucleoside triphosphate diphosphatase [EC:3.6.1.9]
K00954	1	4	0	2	E2.7.7.3A, coaD, kdtB; pantetheine-phosphate adenylyltransferase [EC:2.7.7.3]
K00859	1	4	0	2	coaE; dephospho-CoA kinase [EC:2.7.1.24]
K00997	0	1	0	1	acpS; holo-[acyl-carrier protein] synthase [EC:2.7.8.7]
K06133	1	2	0	2	LYS5, acpT; 4'-phosphopantetheinyl transferase [EC:2.7.8.-]
K00826	1	3	0	2	E2.6.1.42, ilvE; branched-chain amino acid aminotransferase [EC:2.6.1.42]
K01579	1	3	0	2	panD; aspartate 1-decarboxylase [EC:4.1.1.11]
ko00780	Biotin metabolism
K02169	1	3	0	2	bioC; malonyl-CoA O-methyltransferase [EC:2.1.1.197]
K00647	1	1	0	2	fabB; 3-oxoacyl-[acyl-carrier-protein] synthase I [EC:2.3.1.41]
K09458	0	3	1	2	fabF, OXSM, CEM1; 3-oxoacyl-[acyl-carrier-protein] synthase II [EC:2.3.1.179]
K00059	1	4	1	3	fabG, OAR1; 3-oxoacyl-[acyl-carrier protein] reductase [EC:1.1.1.100]
K02372	1	3	0	2	fabZ; 3-hydroxyacyl-[acyl-carrier-protein] dehydratase [EC:4.2.1.59]
K00208	0	3	1	2	fabI; enoyl-[acyl-carrier protein] reductase I [EC:1.3.1.9 1.3.1.10]
K02170	1	3	0	2	bioH; pimeloyl-[acyl-carrier protein] methyl ester esterase [EC:3.1.1.85]
K00652	1	3	0	2	bioF; 8-amino-7-oxononanoate synthase [EC:2.3.1.47]
K00833	1	4	0	2	bioA; adenosylmethionine---8-amino-7-oxononanoate aminotransferase [EC:2.6.1.62]
K01935	1	4	0	2	bioD; dethiobiotin synthetase [EC:6.3.3.3]
K01012	1	2	0	2	bioB; biotin synthase [EC:2.8.1.6]
K03524	1	3	0	2	birA; BirA family transcriptional regulator, biotin operon repressor / biotin---[acetyl-CoA-carboxylase] ligase [EC:6.3.4.15]
ko00785	Lipoic acid metabolism
K03801	1	3	0	2	lipB; lipoyl(octanoyl) transferase [EC:2.3.1.181]
K23734	0	1	0	1	lipM; lipoyl(octanoyl) transferase [EC:2.3.1.181]
K03644	1	4	0	2	lipA, LIAS, LIP1, LIP5; lipoyl synthase [EC:2.8.1.8]
ko00790	Folate biosynthesis
K01495	0	1	0	1	GCH1, folE; GTP cyclohydrolase IA [EC:3.5.4.16]
K09007	1	1	0	2	folE2; GTP cyclohydrolase IB [EC:3.5.4.16]
K22391	0	1	0	1	E3.5.4.16; GTP cyclohydrolase I [EC:3.5.4.16]
K08310	1	2	0	2	nudB, ntpA; dihydroneopterin triphosphate diphosphatase [EC:3.6.1.67]
K01633	0	2	1	2	folB; 7,8-dihydroneopterin aldolase/epimerase/oxygenase [EC:4.1.2.25 5.1.99.8 1.13.11.81]
K00950	2	7	0	2	folK; 2-amino-4-hydroxy-6-hydroxymethyldihydropteridine diphosphokinase [EC:2.7.6.3]
K00796	1	4	0	2	folP; dihydropteroate synthase [EC:2.5.1.15]
K00287	1	3	0	2	DHFR, folA; dihydrofolate reductase [EC:1.5.1.3]
K11754	1	3	0	2	folC; dihydrofolate synthase / folylpolyglutamate synthase [EC:6.3.2.12 6.3.2.17]
K01497	0	1	0	1	ribA, RIB1; GTP cyclohydrolase II [EC:3.5.4.25]
K14652	0	3	1	2	ribBA; 3,4-dihydroxy 2-butanone 4-phosphate synthase / GTP cyclohydrolase II [EC:4.1.99.12 3.5.4.25]
K01664	0	2	1	2	pabA; para-aminobenzoate synthetase component II [EC:2.6.1.85]
K01665	1	2	0	2	pabB; para-aminobenzoate synthetase component I [EC:2.6.1.85]
K02619	1	3	0	2	pabC; 4-amino-4-deoxychorismate lyase [EC:4.1.3.38]
K01737	1	5	0	2	queD, ptpS, PTS; 6-pyruvoyltetrahydropterin/6-carboxytetrahydropterin synthase [EC:4.2.3.12 4.1.2.50]
K01724	1	2	0	2	PCBD, phhB; 4a-hydroxytetrahydrobiopterin dehydratase [EC:4.2.1.96]
K03793	1	3	0	2	PTR1; pteridine reductase [EC:1.5.1.33]
K10026	1	4	0	2	queE; 7-carboxy-7-deazaguanine synthase [EC:4.3.99.3]
K06920	1	4	0	2	queC; 7-cyano-7-deazaguanine synthase [EC:6.3.4.20]
K09457	1	2	0	2	queF; 7-cyano-7-deazaguanine reductase [EC:1.7.1.13]
K06897	0	1	0	1	K06897; 7,8-dihydropterin-6-yl-methyl-4-(beta-D-ribofuranosyl)aminobenzene 5'-phosphate synthase [EC:2.5.1.105]
K15740	1	0	0	1	mptN; tetrahydromethanopterin:alpha-L-glutamate ligase [EC:6.3.2.33]
K03639	0	3	1	2	moaA, CNX2; GTP 3',8-cyclase [EC:4.1.99.22]
K03637	0	2	1	2	moaC, CNX3; cyclic pyranopterin monophosphate synthase [EC:4.6.1.17]
K03635	1	4	0	2	MOCS2B, moaE; molybdopterin synthase catalytic subunit [EC:2.8.1.12]
K03831	0	2	0	1	mogA; molybdopterin adenylyltransferase [EC:2.7.7.75]
K03638	0	1	1	2	moaB; molybdopterin adenylyltransferase [EC:2.7.7.75]
K03750	1	5	0	2	moeA; molybdopterin molybdotransferase [EC:2.10.1.1]
K07141	0	1	0	1	mocA; molybdenum cofactor cytidylyltransferase [EC:2.7.7.76]
K03752	1	4	0	2	mobA; molybdenum cofactor guanylyltransferase [EC:2.7.7.77]
ko00670	One carbon pool by folate
K00287	1	3	0	2	DHFR, folA; dihydrofolate reductase [EC:1.5.1.3]
K01491	0	3	1	2	folD; methylenetetrahydrofolate dehydrogenase (NADP+) / methenyltetrahydrofolate cyclohydrolase [EC:1.5.1.5 3.5.4.9]
K00600	1	2	0	2	glyA, SHMT; glycine hydroxymethyltransferase [EC:2.1.2.1]
K11175	1	3	0	2	purN; phosphoribosylglycinamide formyltransferase 1 [EC:2.1.2.2]
K08289	0	4	0	1	purT; phosphoribosylglycinamide formyltransferase 2 [EC:6.3.1.21]
K00602	1	2	0	2	purH; phosphoribosylaminoimidazolecarboxamide formyltransferase / IMP cyclohydrolase [EC:2.1.2.3 3.5.4.10]
K00604	1	3	0	2	MTFMT, fmt; methionyl-tRNA formyltransferase [EC:2.1.2.9]
K00605	1	3	0	2	gcvT, AMT; aminomethyltransferase [EC:2.1.2.10]
K00548	1	4	0	2	metH, MTR; 5-methyltetrahydrofolate--homocysteine methyltransferase [EC:2.1.1.13]
K00560	1	1	0	2	thyA, TYMS; thymidylate synthase [EC:2.1.1.45]
K03465	0	1	0	1	thyX, thy1; thymidylate synthase (FAD) [EC:2.1.1.148]
K01433	0	1	0	1	purU; formyltetrahydrofolate deformylase [EC:3.5.1.10]
K00297	1	3	0	2	metF, MTHFR; methylenetetrahydrofolate reductase (NADH) [EC:1.5.1.54]
K01934	1	5	0	2	MTHFS; 5-formyltetrahydrofolate cyclo-ligase [EC:6.3.3.2]
ko00830	Retinol metabolism
K00121	0	1	0	1	frmA, ADH5, adhC; S-(hydroxymethyl)glutathione dehydrogenase / alcohol dehydrogenase [EC:1.1.1.284 1.1.1.1]
ko00860	Porphyrin and chlorophyll metabolism
K01885	0	3	1	2	EARS, gltX; glutamyl-tRNA synthetase [EC:6.1.1.17]
K02492	0	3	1	2	hemA; glutamyl-tRNA reductase [EC:1.2.1.70]
K01845	1	3	0	2	hemL; glutamate-1-semialdehyde 2,1-aminomutase [EC:5.4.3.8]
K01698	1	3	0	2	hemB, ALAD; porphobilinogen synthase [EC:4.2.1.24]
K01749	1	3	0	2	hemC, HMBS; hydroxymethylbilane synthase [EC:2.5.1.61]
K01719	1	4	0	2	hemD, UROS; uroporphyrinogen-III synthase [EC:4.2.1.75]
K01599	1	3	0	2	hemE, UROD; uroporphyrinogen decarboxylase [EC:4.1.1.37]
K00228	1	3	0	2	CPOX, hemF; coproporphyrinogen III oxidase [EC:1.3.3.3]
K02495	2	7	0	2	hemN, hemZ; oxygen-independent coproporphyrinogen III oxidase [EC:1.3.98.3]
K00231	1	1	0	2	PPOX, hemY; protoporphyrinogen/coproporphyrinogen III oxidase [EC:1.3.3.4 1.3.3.15]
K08973	0	3	0	1	hemJ; protoporphyrinogen IX oxidase [EC:1.3.99.-]
K01772	1	4	0	2	hemH, FECH; protoporphyrin/coproporphyrin ferrochelatase [EC:4.98.1.1 4.99.1.9]
K02496	1	3	0	2	hemX; uroporphyrin-III C-methyltransferase [EC:2.1.1.107]
K02302	1	3	0	2	cysG; uroporphyrin-III C-methyltransferase / precorrin-2 dehydrogenase / sirohydrochlorin ferrochelatase [EC:2.1.1.107 1.3.1.76 4.99.1.4]
K02303	1	5	0	2	cobA; uroporphyrin-III C-methyltransferase [EC:2.1.1.107]
K22225	2	7	2	3	ahbAB; siroheme decarboxylase [EC:4.1.1.111]
K22227	1	1	0	2	ahbD; AdoMet-dependent heme synthase [EC:1.3.98.6]
K02257	0	1	0	1	COX10, ctaB, cyoE; heme o synthase [EC:2.5.1.141]
K02259	0	1	0	1	COX15, ctaA; heme a synthase [EC:1.17.99.9]
K03795	0	1	0	1	cbiX; sirohydrochlorin cobaltochelatase [EC:4.99.1.3]
K02224	1	3	0	2	cobB-cbiA; cobyrinic acid a,c-diamide synthase [EC:6.3.5.9 6.3.5.11]
K00798	0	2	0	1	MMAB, pduO; cob(I)alamin adenosyltransferase [EC:2.5.1.17]
K19221	1	1	0	2	cobA, btuR; cob(I)alamin adenosyltransferase [EC:2.5.1.17]
K02232	0	2	0	1	cobQ, cbiP; adenosylcobyric acid synthase [EC:6.3.5.10]
K02227	1	1	0	2	cbiB, cobD; adenosylcobinamide-phosphate synthase [EC:6.3.1.10]
K02231	1	2	0	2	cobP, cobU; adenosylcobinamide kinase / adenosylcobinamide-phosphate guanylyltransferase [EC:2.7.1.156 2.7.7.62]
K02233	1	2	0	2	E2.7.8.26, cobS, cobV; adenosylcobinamide-GDP ribazoletransferase [EC:2.7.8.26]
K00768	1	2	0	2	E2.4.2.21, cobU, cobT; nicotinate-nucleotide--dimethylbenzimidazole phosphoribosyltransferase [EC:2.4.2.21]
K02226	2	3	0	2	cobC, phpB; alpha-ribazole phosphatase [EC:3.1.3.73]
K04034	1	0	0	1	bchE; anaerobic magnesium-protoporphyrin IX monomethyl ester cyclase [EC:1.21.98.3]
K03594	0	1	0	1	bfr; bacterioferritin [EC:1.16.3.1]
ko00130	Ubiquinone and other terpenoid-quinone biosynthesis
K03181	1	3	0	2	ubiC; chorismate lyase [EC:4.1.3.40]
K03179	1	3	0	2	ubiA; 4-hydroxybenzoate polyprenyltransferase [EC:2.5.1.39]
K03182	1	1	0	2	ubiD; 4-hydroxy-3-polyprenylbenzoate decarboxylase [EC:4.1.1.98]
K03186	1	3	0	2	ubiX, bsdB, PAD1; flavin prenyltransferase [EC:2.5.1.129]
K18800	1	3	0	2	ubiI; 2-polyprenylphenol 6-hydroxylase [EC:1.14.13.240]
K00568	0	2	1	2	ubiG; 2-polyprenyl-6-hydroxyphenyl methylase / 3-demethylubiquinone-9 3-methyltransferase [EC:2.1.1.222 2.1.1.64]
K03185	2	6	0	2	ubiH; 2-octaprenyl-6-methoxyphenol hydroxylase [EC:1.14.13.-]
K03183	0	3	1	2	ubiE; demethylmenaquinone methyltransferase / 2-methoxy-6-polyprenyl-1,4-benzoquinol methylase [EC:2.1.1.163 2.1.1.201]
K03184	1	2	0	2	ubiF; 3-demethoxyubiquinol 3-hydroxylase [EC:1.14.99.60]
K06126	0	1	0	1	COQ6; ubiquinone biosynthesis monooxygenase Coq6 [EC:1.14.13.-]
K06134	1	2	0	2	COQ7; 3-demethoxyubiquinol 3-hydroxylase [EC:1.14.99.60]
K02552	1	1	0	2	menF; menaquinone-specific isochorismate synthase [EC:5.4.4.2]
K02551	1	1	0	2	menD; 2-succinyl-5-enolpyruvyl-6-hydroxy-3-cyclohexene-1-carboxylate synthase [EC:2.2.1.9]
K02549	1	1	0	2	menC; o-succinylbenzoate synthase [EC:4.2.1.113]
K01911	1	1	0	2	menE; o-succinylbenzoate---CoA ligase [EC:6.2.1.26]
K01661	1	0	0	1	menB; naphthoate synthase [EC:4.1.3.36]
K12073	1	1	0	2	E3.1.2.28; 1,4-dihydroxy-2-naphthoyl-CoA hydrolase [EC:3.1.2.28]
K02548	1	2	0	2	menA; 1,4-dihydroxy-2-naphthoate polyprenyltransferase [EC:2.5.1.74]
K11782	0	1	0	1	mqnA; chorismate dehydratase [EC:4.2.1.151]
K18285	0	1	0	1	mqnE; aminodeoxyfutalosine synthase [EC:2.5.1.120]
K20810	0	1	0	1	mqnX; aminodeoxyfutalosine deaminase [EC:3.5.4.40]
K18284	0	1	0	1	K18284; adenosylhomocysteine/aminodeoxyfutalosine nucleosidase [EC:3.2.2.9 3.2.2.30]
K11784	0	1	0	1	mqnC; cyclic dehypoxanthinyl futalosine synthase [EC:1.21.98.1]
K11785	0	1	0	1	mqnD; 1,4-dihydroxy-6-naphthoate synthase [EC:1.14.-.-]
K03809	1	3	0	2	wrbA; NAD(P)H dehydrogenase (quinone) [EC:1.6.5.2]
K19267	0	1	0	1	qorB; NAD(P)H dehydrogenase (quinone) [EC:1.6.5.2]
ko00900	Terpenoid backbone biosynthesis
K01662	1	4	0	2	dxs; 1-deoxy-D-xylulose-5-phosphate synthase [EC:2.2.1.7]
K00099	1	3	0	2	dxr; 1-deoxy-D-xylulose-5-phosphate reductoisomerase [EC:1.1.1.267]
K00991	1	3	0	2	ispD; 2-C-methyl-D-erythritol 4-phosphate cytidylyltransferase [EC:2.7.7.60]
K12506	0	1	0	1	ispDF; 2-C-methyl-D-erythritol 4-phosphate cytidylyltransferase / 2-C-methyl-D-erythritol 2,4-cyclodiphosphate synthase [EC:2.7.7.60 4.6.1.12]
K00919	1	4	0	2	ispE; 4-diphosphocytidyl-2-C-methyl-D-erythritol kinase [EC:2.7.1.148]
K01770	1	3	0	2	ispF; 2-C-methyl-D-erythritol 2,4-cyclodiphosphate synthase [EC:4.6.1.12]
K03526	1	4	0	2	gcpE, ispG; (E)-4-hydroxy-3-methylbut-2-enyl-diphosphate synthase [EC:1.17.7.1 1.17.7.3]
K03527	1	3	0	2	ispH, lytB; 4-hydroxy-3-methylbut-2-en-1-yl diphosphate reductase [EC:1.17.7.4]
K01823	1	0	0	1	idi, IDI; isopentenyl-diphosphate Delta-isomerase [EC:5.3.3.2]
K00795	1	3	0	2	ispA; farnesyl diphosphate synthase [EC:2.5.1.1 2.5.1.10]
K13789	1	3	0	2	GGPS; geranylgeranyl diphosphate synthase, type II [EC:2.5.1.1 2.5.1.10 2.5.1.29]
K02523	1	3	0	2	ispB; octaprenyl-diphosphate synthase [EC:2.5.1.90]
K00806	1	3	0	2	uppS; undecaprenyl diphosphate synthase [EC:2.5.1.31]
K06013	1	4	0	2	STE24; STE24 endopeptidase [EC:3.4.24.84]
ko00902	Monoterpenoid biosynthesis
ko00909	Sesquiterpenoid and triterpenoid biosynthesis
ko00904	Diterpenoid biosynthesis
ko00906	Carotenoid biosynthesis
K02291	0	2	0	1	crtB; 15-cis-phytoene synthase [EC:2.5.1.32]
ko00905	Brassinosteroid biosynthesis
ko00981	Insect hormone biosynthesis
ko00908	Zeatin biosynthesis
K00791	1	4	0	2	miaA, TRIT1; tRNA dimethylallyltransferase [EC:2.5.1.75]
ko00903	Limonene and pinene degradation
K01692	1	0	0	1	paaF, echA; enoyl-CoA hydratase [EC:4.2.1.17]
K01782	1	2	0	2	fadJ; 3-hydroxyacyl-CoA dehydrogenase / enoyl-CoA hydratase / 3-hydroxybutyryl-CoA epimerase [EC:1.1.1.35 4.2.1.17 5.1.2.3]
ko00281	Geraniol degradation
K13775	0	1	0	1	atuG; citronellol/citronellal dehydrogenase
K00632	0	1	0	1	fadA, fadI; acetyl-CoA acyltransferase [EC:2.3.1.16]
K01692	1	0	0	1	paaF, echA; enoyl-CoA hydratase [EC:4.2.1.17]
K01782	1	2	0	2	fadJ; 3-hydroxyacyl-CoA dehydrogenase / enoyl-CoA hydratase / 3-hydroxybutyryl-CoA epimerase [EC:1.1.1.35 4.2.1.17 5.1.2.3]
ko01052	Type I polyketide structures
ko00522	Biosynthesis of 12-, 14- and 16-membered macrolides
ko01051	Biosynthesis of ansamycins
K00615	0	2	1	2	E2.2.1.1, tktA, tktB; transketolase [EC:2.2.1.1]
ko01059	Biosynthesis of enediyne antibiotics
K21210	0	2	0	1	ncsC; NDP-mannose synthase
ko01056	Biosynthesis of type II polyketide backbone
ko01057	Biosynthesis of type II polyketide products
K05555	1	4	0	2	actIV; cyclase [EC:4.-.-.-]
ko00253	Tetracycline biosynthesis
ko00523	Polyketide sugar unit biosynthesis
K00973	1	3	0	2	rfbA, rmlA, rffH; glucose-1-phosphate thymidylyltransferase [EC:2.7.7.24]
K01710	1	3	0	2	rfbB, rmlB, rffG; dTDP-glucose 4,6-dehydratase [EC:4.2.1.46]
K01790	1	3	0	2	rfbC, rmlC; dTDP-4-dehydrorhamnose 3,5-epimerase [EC:5.1.3.13]
K00067	1	4	0	2	rfbD, rmlD; dTDP-4-dehydrorhamnose reductase [EC:1.1.1.133]
ko01054	Nonribosomal peptide structures
ko01053	Biosynthesis of siderophore group nonribosomal peptides
K02552	1	1	0	2	menF; menaquinone-specific isochorismate synthase [EC:5.4.4.2]
K02362	0	2	0	1	entD; enterobactin synthetase component D [EC:6.3.2.14 2.7.8.-]
K04782	0	1	0	1	pchB; isochorismate pyruvate lyase [EC:4.2.99.21]
ko01055	Biosynthesis of vancomycin group antibiotics
K01710	1	3	0	2	rfbB, rmlB, rffG; dTDP-glucose 4,6-dehydratase [EC:4.2.1.46]
ko00940	Phenylpropanoid biosynthesis
K03186	1	3	0	2	ubiX, bsdB, PAD1; flavin prenyltransferase [EC:2.5.1.129]
ko00945	Stilbenoid, diarylheptanoid and gingerol biosynthesis
ko00941	Flavonoid biosynthesis
ko00944	Flavone and flavonol biosynthesis
ko00942	Anthocyanin biosynthesis
ko00943	Isoflavonoid biosynthesis
ko00901	Indole alkaloid biosynthesis
ko00403	Indole diterpene alkaloid biosynthesis
ko00950	Isoquinoline alkaloid biosynthesis
K00812	0	2	1	2	aspB; aspartate aminotransferase [EC:2.6.1.1]
ko00960	Tropane, piperidine and pyridine alkaloid biosynthesis
K00812	0	2	1	2	aspB; aspartate aminotransferase [EC:2.6.1.1]
K00817	2	7	0	2	hisC; histidinol-phosphate aminotransferase [EC:2.6.1.9]
ko01058	Acridone alkaloid biosynthesis
ko00232	Caffeine metabolism
ko00965	Betalain biosynthesis
ko00966	Glucosinolate biosynthesis
K01703	0	3	1	2	leuC, IPMI-L; 3-isopropylmalate/(R)-2-methylmalate dehydratase large subunit [EC:4.2.1.33 4.2.1.35]
K00826	1	3	0	2	E2.6.1.42, ilvE; branched-chain amino acid aminotransferase [EC:2.6.1.42]
ko00402	Benzoxazinoid biosynthesis
ko00311	Penicillin and cephalosporin biosynthesis
ko00332	Carbapenem biosynthesis
K00931	0	2	1	2	proB; glutamate 5-kinase [EC:2.7.2.11]
K00147	0	2	1	2	proA; glutamate-5-semialdehyde dehydrogenase [EC:1.2.1.41]
ko00261	Monobactam biosynthesis
K00958	1	3	0	2	sat, met3; sulfate adenylyltransferase [EC:2.7.7.4]
K00928	0	2	1	2	lysC; aspartate kinase [EC:2.7.2.4]
K00133	1	3	1	3	asd; aspartate-semialdehyde dehydrogenase [EC:1.2.1.11]
K01714	1	4	0	2	dapA; 4-hydroxy-tetrahydrodipicolinate synthase [EC:4.3.3.7]
K00215	1	4	0	2	dapB; 4-hydroxy-tetrahydrodipicolinate reductase [EC:1.17.1.8]
ko00331	Clavulanic acid biosynthesis
ko00521	Streptomycin biosynthesis
K00845	1	1	0	2	glk; glucokinase [EC:2.7.1.2]
K01835	0	2	1	2	pgm; phosphoglucomutase [EC:5.4.2.2]
K15778	1	3	0	2	pmm-pgm; phosphomannomutase / phosphoglucomutase [EC:5.4.2.8 5.4.2.2]
K01858	1	1	0	2	INO1, ISYNA1; myo-inositol-1-phosphate synthase [EC:5.5.1.4]
K01092	1	5	0	2	E3.1.3.25, IMPA, suhB; myo-inositol-1(or 4)-monophosphatase [EC:3.1.3.25]
K00973	1	3	0	2	rfbA, rmlA, rffH; glucose-1-phosphate thymidylyltransferase [EC:2.7.7.24]
K01710	1	3	0	2	rfbB, rmlB, rffG; dTDP-glucose 4,6-dehydratase [EC:4.2.1.46]
K01790	1	3	0	2	rfbC, rmlC; dTDP-4-dehydrorhamnose 3,5-epimerase [EC:5.1.3.13]
K00067	1	4	0	2	rfbD, rmlD; dTDP-4-dehydrorhamnose reductase [EC:1.1.1.133]
ko00524	Neomycin, kanamycin and gentamicin biosynthesis
K00845	1	1	0	2	glk; glucokinase [EC:2.7.1.2]
ko00525	Acarbose and validamycin biosynthesis
K00973	1	3	0	2	rfbA, rmlA, rffH; glucose-1-phosphate thymidylyltransferase [EC:2.7.7.24]
K01710	1	3	0	2	rfbB, rmlB, rffG; dTDP-glucose 4,6-dehydratase [EC:4.2.1.46]
ko00401	Novobiocin biosynthesis
K04517	1	5	0	2	tyrA2; prephenate dehydrogenase [EC:1.3.1.12]
K00812	0	2	1	2	aspB; aspartate aminotransferase [EC:2.6.1.1]
K00817	2	7	0	2	hisC; histidinol-phosphate aminotransferase [EC:2.6.1.9]
ko00404	Staurosporine biosynthesis
ko00405	Phenazine biosynthesis
K06998	0	1	0	1	phzF; trans-2,3-dihydro-3-hydroxyanthranilate isomerase [EC:5.3.3.17]
K01657	1	4	1	3	trpE; anthranilate synthase component I [EC:4.1.3.27]
K01658	0	3	1	2	trpG; anthranilate synthase component II [EC:4.1.3.27]
ko00333	Prodigiosin biosynthesis
K00645	0	4	1	2	fabD, MCAT, MCT1; [acyl-carrier-protein] S-malonyltransferase [EC:2.3.1.39]
K00059	1	4	1	3	fabG, OAR1; 3-oxoacyl-[acyl-carrier protein] reductase [EC:1.1.1.100]
K00208	0	3	1	2	fabI; enoyl-[acyl-carrier protein] reductase I [EC:1.3.1.9 1.3.1.10]
ko00254	Aflatoxin biosynthesis
ko00999	Biosynthesis of various secondary metabolites - part 1
ko00998	Biosynthesis of various secondary metabolites - part 2
K02078	4	9	1	3	acpP; acyl carrier protein
ko00997	Biosynthesis of various secondary metabolites - part 3
ko00362	Benzoate degradation
K00632	0	1	0	1	fadA, fadI; acetyl-CoA acyltransferase [EC:2.3.1.16]
K01666	1	1	0	2	mhpE; 4-hydroxy 2-oxovalerate aldolase [EC:4.1.3.39]
K01821	0	2	0	1	praC, xylH; 4-oxalocrotonate tautomerase [EC:5.3.2.6]
K01607	0	1	0	1	pcaC; 4-carboxymuconolactone decarboxylase [EC:4.1.1.44]
K01782	1	2	0	2	fadJ; 3-hydroxyacyl-CoA dehydrogenase / enoyl-CoA hydratase / 3-hydroxybutyryl-CoA epimerase [EC:1.1.1.35 4.2.1.17 5.1.2.3]
K07516	0	1	0	1	fadN; 3-hydroxyacyl-CoA dehydrogenase [EC:1.1.1.35]
K20509	0	1	1	2	madB, oadB, gcdB, mmdB; carboxybiotin decarboxylase [EC:7.2.4.1]
K01692	1	0	0	1	paaF, echA; enoyl-CoA hydratase [EC:4.2.1.17]
ko00627	Aminobenzoate degradation
K01426	0	2	1	2	E3.5.1.4, amiE; amidase [EC:3.5.1.4]
K01501	1	0	0	1	E3.5.5.1; nitrilase [EC:3.5.5.1]
K01512	1	1	0	2	acyP; acylphosphatase [EC:3.6.1.7]
K03186	1	3	0	2	ubiX, bsdB, PAD1; flavin prenyltransferase [EC:2.5.1.129]
K22960	0	1	0	1	lpdD; gallate decarboxylase subunit D
K01692	1	0	0	1	paaF, echA; enoyl-CoA hydratase [EC:4.2.1.17]
ko00364	Fluorobenzoate degradation
ko00625	Chloroalkane and chloroalkene degradation
K01563	0	1	0	1	dhaA; haloalkane dehalogenase [EC:3.8.1.5]
K00121	0	1	0	1	frmA, ADH5, adhC; S-(hydroxymethyl)glutathione dehydrogenase / alcohol dehydrogenase [EC:1.1.1.284 1.1.1.1]
ko00361	Chlorocyclohexane and chlorobenzene degradation
K01563	0	1	0	1	dhaA; haloalkane dehalogenase [EC:3.8.1.5]
ko00623	Toluene degradation
ko00622	Xylene degradation
K01821	0	2	0	1	praC, xylH; 4-oxalocrotonate tautomerase [EC:5.3.2.6]
K01666	1	1	0	2	mhpE; 4-hydroxy 2-oxovalerate aldolase [EC:4.1.3.39]
ko00633	Nitrotoluene degradation
K10680	1	1	0	2	nemA; N-ethylmaleimide reductase [EC:1.-.-.-]
K06281	0	0	1	1	hyaB, hybC; hydrogenase large subunit [EC:1.12.99.6]
K06282	0	2	1	2	hyaA, hybO; hydrogenase small subunit [EC:1.12.99.6]
K00169	0	1	0	1	porA; pyruvate ferredoxin oxidoreductase alpha subunit [EC:1.2.7.1]
K00170	0	1	0	1	porB; pyruvate ferredoxin oxidoreductase beta subunit [EC:1.2.7.1]
K00172	0	1	0	1	porC, porG; pyruvate ferredoxin oxidoreductase gamma subunit [EC:1.2.7.1]
K00171	0	1	0	1	porD; pyruvate ferredoxin oxidoreductase delta subunit [EC:1.2.7.1]
K11180	1	1	1	3	dsrA; dissimilatory sulfite reductase alpha subunit [EC:1.8.99.5]
K11181	1	1	1	3	dsrB; dissimilatory sulfite reductase beta subunit [EC:1.8.99.5]
ko00642	Ethylbenzene degradation
K00632	0	1	0	1	fadA, fadI; acetyl-CoA acyltransferase [EC:2.3.1.16]
ko00643	Styrene degradation
K01426	0	2	1	2	E3.5.1.4, amiE; amidase [EC:3.5.1.4]
K01501	1	0	0	1	E3.5.5.1; nitrilase [EC:3.5.5.1]
ko00791	Atrazine degradation
ko00930	Caprolactam degradation
K01692	1	0	0	1	paaF, echA; enoyl-CoA hydratase [EC:4.2.1.17]
K01782	1	2	0	2	fadJ; 3-hydroxyacyl-CoA dehydrogenase / enoyl-CoA hydratase / 3-hydroxybutyryl-CoA epimerase [EC:1.1.1.35 4.2.1.17 5.1.2.3]
ko00363	Bisphenol degradation
ko00621	Dioxin degradation
K01821	0	2	0	1	praC, xylH; 4-oxalocrotonate tautomerase [EC:5.3.2.6]
K01666	1	1	0	2	mhpE; 4-hydroxy 2-oxovalerate aldolase [EC:4.1.3.39]
ko00626	Naphthalene degradation
K00121	0	1	0	1	frmA, ADH5, adhC; S-(hydroxymethyl)glutathione dehydrogenase / alcohol dehydrogenase [EC:1.1.1.284 1.1.1.1]
ko00624	Polycyclic aromatic hydrocarbon degradation
ko00365	Furfural degradation
ko00984	Steroid degradation
ko00980	Metabolism of xenobiotics by cytochrome P450
K00799	2	7	0	2	GST, gst; glutathione S-transferase [EC:2.5.1.18]
K00121	0	1	0	1	frmA, ADH5, adhC; S-(hydroxymethyl)glutathione dehydrogenase / alcohol dehydrogenase [EC:1.1.1.284 1.1.1.1]
ko00982	Drug metabolism - cytochrome P450
K00799	2	7	0	2	GST, gst; glutathione S-transferase [EC:2.5.1.18]
K00121	0	1	0	1	frmA, ADH5, adhC; S-(hydroxymethyl)glutathione dehydrogenase / alcohol dehydrogenase [EC:1.1.1.284 1.1.1.1]
ko00983	Drug metabolism - other enzymes
K00760	1	2	0	2	hprT, hpt, HPRT1; hypoxanthine phosphoribosyltransferase [EC:2.4.2.8]
K00088	0	3	1	2	IMPDH, guaB; IMP dehydrogenase [EC:1.1.1.205]
K01951	0	2	1	2	guaA, GMPS; GMP synthase (glutamine-hydrolysing) [EC:6.3.5.2]
K00569	1	2	0	2	TPMT, tpmT; thiopurine S-methyltransferase [EC:2.1.1.67]
K01519	1	4	0	2	rdgB, ITPA; XTP/dITP diphosphohydrolase [EC:3.6.1.66]
K01489	0	1	0	1	cdd, CDA; cytidine deaminase [EC:3.5.4.5]
K00940	0	3	0	1	ndk, NME; nucleoside-diphosphate kinase [EC:2.7.4.6]
K01520	0	2	0	1	dut, DUT; dUTP pyrophosphatase [EC:3.6.1.23]
K00799	2	7	0	2	GST, gst; glutathione S-transferase [EC:2.5.1.18]
09113 Global maps onl	Global maps
ko03020	RNA polymerase
K03040	0	3	1	2	rpoA; DNA-directed RNA polymerase subunit alpha [EC:2.7.7.6]
K03043	0	2	1	2	rpoB; DNA-directed RNA polymerase subunit beta [EC:2.7.7.6]
K03046	0	3	1	2	rpoC; DNA-directed RNA polymerase subunit beta' [EC:2.7.7.6]
K03060	1	4	0	2	rpoZ; DNA-directed RNA polymerase subunit omega [EC:2.7.7.6]
ko03022	Basal transcription factors
ko03040	Spliceosome
ko03010	Ribosome
K02945	0	2	1	2	RP-S1, rpsA; small subunit ribosomal protein S1
K02967	0	3	1	2	RP-S2, MRPS2, rpsB; small subunit ribosomal protein S2
K02982	0	2	1	2	RP-S3, rpsC; small subunit ribosomal protein S3
K02986	0	3	1	2	RP-S4, rpsD; small subunit ribosomal protein S4
K02988	0	2	1	2	RP-S5, MRPS5, rpsE; small subunit ribosomal protein S5
K02990	1	4	0	2	RP-S6, MRPS6, rpsF; small subunit ribosomal protein S6
K02992	0	2	1	2	RP-S7, MRPS7, rpsG; small subunit ribosomal protein S7
K02994	1	4	0	2	RP-S8, rpsH; small subunit ribosomal protein S8
K02996	0	3	1	2	RP-S9, MRPS9, rpsI; small subunit ribosomal protein S9
K02946	0	1	1	2	RP-S10, MRPS10, rpsJ; small subunit ribosomal protein S10
K02948	0	1	1	2	RP-S11, MRPS11, rpsK; small subunit ribosomal protein S11
K02950	0	1	1	2	RP-S12, MRPS12, rpsL; small subunit ribosomal protein S12
K02952	0	3	1	2	RP-S13, rpsM; small subunit ribosomal protein S13
K02954	0	3	1	2	RP-S14, MRPS14, rpsN; small subunit ribosomal protein S14
K02956	0	3	1	2	RP-S15, MRPS15, rpsO; small subunit ribosomal protein S15
K02959	1	2	0	2	RP-S16, MRPS16, rpsP; small subunit ribosomal protein S16
K02961	0	3	1	2	RP-S17, MRPS17, rpsQ; small subunit ribosomal protein S17
K02963	1	1	0	2	RP-S18, MRPS18, rpsR; small subunit ribosomal protein S18
K02965	0	1	1	2	RP-S19, rpsS; small subunit ribosomal protein S19
K02968	0	3	1	2	RP-S20, rpsT; small subunit ribosomal protein S20
K02970	0	2	1	2	RP-S21, MRPS21, rpsU; small subunit ribosomal protein S21
K02863	0	2	1	2	RP-L1, MRPL1, rplA; large subunit ribosomal protein L1
K02886	0	2	1	2	RP-L2, MRPL2, rplB; large subunit ribosomal protein L2
K02906	0	3	1	2	RP-L3, MRPL3, rplC; large subunit ribosomal protein L3
K02926	0	3	1	2	RP-L4, MRPL4, rplD; large subunit ribosomal protein L4
K02931	0	3	1	2	RP-L5, MRPL5, rplE; large subunit ribosomal protein L5
K02933	1	4	0	2	RP-L6, MRPL6, rplF; large subunit ribosomal protein L6
K02935	0	2	1	2	RP-L7, MRPL12, rplL; large subunit ribosomal protein L7/L12
K02939	1	4	0	2	RP-L9, MRPL9, rplI; large subunit ribosomal protein L9
K02864	0	3	1	2	RP-L10, MRPL10, rplJ; large subunit ribosomal protein L10
K02867	0	1	1	2	RP-L11, MRPL11, rplK; large subunit ribosomal protein L11
K02871	0	2	1	2	RP-L13, MRPL13, rplM; large subunit ribosomal protein L13
K02874	0	1	1	2	RP-L14, MRPL14, rplN; large subunit ribosomal protein L14
K02876	0	4	1	2	RP-L15, MRPL15, rplO; large subunit ribosomal protein L15
K02878	0	2	1	2	RP-L16, MRPL16, rplP; large subunit ribosomal protein L16
K02879	0	2	1	2	RP-L17, MRPL17, rplQ; large subunit ribosomal protein L17
K02881	1	4	0	2	RP-L18, MRPL18, rplR; large subunit ribosomal protein L18
K02884	0	2	1	2	RP-L19, MRPL19, rplS; large subunit ribosomal protein L19
K02887	0	3	1	2	RP-L20, MRPL20, rplT; large subunit ribosomal protein L20
K02888	0	2	1	2	RP-L21, MRPL21, rplU; large subunit ribosomal protein L21
K02890	0	2	1	2	RP-L22, MRPL22, rplV; large subunit ribosomal protein L22
K02892	0	2	1	2	RP-L23, MRPL23, rplW; large subunit ribosomal protein L23
K02895	0	3	1	2	RP-L24, MRPL24, rplX; large subunit ribosomal protein L24
K02897	1	4	0	2	RP-L25, rplY; large subunit ribosomal protein L25
K02899	0	2	1	2	RP-L27, MRPL27, rpmA; large subunit ribosomal protein L27
K02902	0	1	1	2	RP-L28, MRPL28, rpmB; large subunit ribosomal protein L28
K02904	0	4	1	2	RP-L29, rpmC; large subunit ribosomal protein L29
K02907	0	6	2	2	RP-L30, MRPL30, rpmD; large subunit ribosomal protein L30
K02909	1	3	0	2	RP-L31, rpmE; large subunit ribosomal protein L31
K02911	0	2	1	2	RP-L32, MRPL32, rpmF; large subunit ribosomal protein L32
K02913	0	1	1	2	RP-L33, MRPL33, rpmG; large subunit ribosomal protein L33
K02914	0	2	0	1	RP-L34, MRPL34, rpmH; large subunit ribosomal protein L34
K02916	0	2	1	2	RP-L35, MRPL35, rpmI; large subunit ribosomal protein L35
ko00970	Aminoacyl-tRNA biosynthesis
K01885	0	3	1	2	EARS, gltX; glutamyl-tRNA synthetase [EC:6.1.1.17]
K02433	0	2	1	2	gatA, QRSL1; aspartyl-tRNA(Asn)/glutamyl-tRNA(Gln) amidotransferase subunit A [EC:6.3.5.6 6.3.5.7]
K02434	0	3	1	2	gatB, PET112; aspartyl-tRNA(Asn)/glutamyl-tRNA(Gln) amidotransferase subunit B [EC:6.3.5.6 6.3.5.7]
K02435	1	4	0	2	gatC, GATC; aspartyl-tRNA(Asn)/glutamyl-tRNA(Gln) amidotransferase subunit C [EC:6.3.5.6 6.3.5.7]
K01886	0	3	1	2	QARS, glnS; glutaminyl-tRNA synthetase [EC:6.1.1.18]
K01872	0	4	1	2	AARS, alaS; alanyl-tRNA synthetase [EC:6.1.1.7]
K01876	1	2	0	2	DARS2, aspS; aspartyl-tRNA synthetase [EC:6.1.1.12]
K01878	0	1	1	2	glyQ; glycyl-tRNA synthetase alpha chain [EC:6.1.1.14]
K01879	1	4	0	2	glyS; glycyl-tRNA synthetase beta chain [EC:6.1.1.14]
K01868	0	3	1	2	TARS, thrS; threonyl-tRNA synthetase [EC:6.1.1.3]
K01875	1	3	0	2	SARS, serS; seryl-tRNA synthetase [EC:6.1.1.11]
K01883	1	3	0	2	CARS, cysS; cysteinyl-tRNA synthetase [EC:6.1.1.16]
K01874	0	2	1	2	MARS, metG; methionyl-tRNA synthetase [EC:6.1.1.10]
K00604	1	3	0	2	MTFMT, fmt; methionyl-tRNA formyltransferase [EC:2.1.2.9]
K01873	1	3	0	2	VARS, valS; valyl-tRNA synthetase [EC:6.1.1.9]
K01869	1	3	0	2	LARS, leuS; leucyl-tRNA synthetase [EC:6.1.1.4]
K01870	0	3	1	2	IARS, ileS; isoleucyl-tRNA synthetase [EC:6.1.1.5]
K04567	0	2	1	2	KARS, lysS; lysyl-tRNA synthetase, class II [EC:6.1.1.6]
K01887	0	2	1	2	RARS, argS; arginyl-tRNA synthetase [EC:6.1.1.19]
K01881	1	3	0	2	PARS, proS; prolyl-tRNA synthetase [EC:6.1.1.15]
K01892	1	3	0	2	HARS, hisS; histidyl-tRNA synthetase [EC:6.1.1.21]
K01889	0	2	1	2	FARSA, pheS; phenylalanyl-tRNA synthetase alpha chain [EC:6.1.1.20]
K01890	0	4	1	2	FARSB, pheT; phenylalanyl-tRNA synthetase beta chain [EC:6.1.1.20]
K01866	1	3	0	2	YARS, tyrS; tyrosyl-tRNA synthetase [EC:6.1.1.1]
K01867	1	2	0	2	WARS, trpS; tryptophanyl-tRNA synthetase [EC:6.1.1.2]
ko03013	RNA transport
K14530	0	3	0	1	RPP40; ribonucleases P/MRP protein subunit RPP40 [EC:3.1.26.5]
K00784	0	2	0	1	rnz; ribonuclease Z [EC:3.1.26.11]
K00974	1	2	0	2	cca; tRNA nucleotidyltransferase (CCA-adding enzyme) [EC:2.7.7.72 3.1.3.- 3.1.4.-]
ko03015	mRNA surveillance pathway
ko03008	Ribosome biogenesis in eukaryotes
K03685	1	4	0	2	rnc, DROSHA, RNT1; ribonuclease III [EC:3.1.26.3]
K14530	0	3	0	1	RPP40; ribonucleases P/MRP protein subunit RPP40 [EC:3.1.26.5]
K13288	1	3	0	2	orn, REX2, REXO2; oligoribonuclease [EC:3.1.-.-]
K07178	0	1	0	1	RIOK1; RIO kinase 1 [EC:2.7.11.1]
ko03060	Protein export
K03076	0	2	1	2	secY; preprotein translocase subunit SecY
K03073	0	1	1	2	secE; preprotein translocase subunit SecE
K03075	1	4	0	2	secG; preprotein translocase subunit SecG
K03072	0	3	1	2	secD; preprotein translocase subunit SecD
K03074	0	3	1	2	secF; preprotein translocase subunit SecF
K03210	1	4	0	2	yajC; preprotein translocase subunit YajC
K03217	1	4	0	2	yidC, spoIIIJ, OXA1, ccfA; YidC/Oxa1 family membrane protein insertase
K03070	1	4	0	2	secA; preprotein translocase subunit SecA [EC:7.4.2.8]
K03071	1	3	0	2	secB; preprotein translocase subunit SecB
K03106	1	3	0	2	SRP54, ffh; signal recognition particle subunit SRP54 [EC:3.6.5.4]
K03110	0	3	1	2	ftsY; fused signal recognition particle receptor
K03116	1	4	0	2	tatA; sec-independent protein translocase protein TatA
K03117	1	4	0	2	tatB; sec-independent protein translocase protein TatB
K03118	1	4	0	2	tatC; sec-independent protein translocase protein TatC
K03100	1	4	0	2	lepB; signal peptidase I [EC:3.4.21.89]
K03101	1	4	0	2	lspA; signal peptidase II [EC:3.4.23.36]
ko04141	Protein processing in endoplasmic reticulum
K04079	0	3	1	2	HSP90A, htpG; molecular chaperone HtpG
K13993	2	4	0	2	HSP20; HSP20 family protein
ko04130	SNARE interactions in vesicular transport
ko04120	Ubiquitin mediated proteolysis
ko04122	Sulfur relay system
K04487	0	2	1	2	iscS, NFS1; cysteine desulfurase [EC:2.8.1.7]
K01011	1	5	0	2	TST, MPST, sseA; thiosulfate/3-mercaptopyruvate sulfurtransferase [EC:2.8.1.1 2.8.1.2]
K04085	2	8	1	3	tusA, sirA; tRNA 2-thiouridine synthesizing protein A [EC:2.8.1.-]
K07237	0	4	1	2	tusB, dsrH; tRNA 2-thiouridine synthesizing protein B
K07236	0	2	1	2	tusC, dsrF; tRNA 2-thiouridine synthesizing protein C
K07235	0	2	1	2	tusD, dsrE; tRNA 2-thiouridine synthesizing protein D [EC:2.8.1.-]
K11179	0	4	1	2	tusE, dsrC; tRNA 2-thiouridine synthesizing protein E [EC:2.8.1.-]
K00566	1	4	0	2	mnmA, trmU; tRNA-uridine 2-sulfurtransferase [EC:2.8.1.13]
K03635	1	4	0	2	MOCS2B, moaE; molybdopterin synthase catalytic subunit [EC:2.8.1.12]
K03639	0	3	1	2	moaA, CNX2; GTP 3',8-cyclase [EC:4.1.99.22]
K03636	1	4	0	2	moaD, cysO; sulfur-carrier protein
K21029	1	3	0	2	moeB; molybdopterin-synthase adenylyltransferase [EC:2.7.7.80]
K03637	0	2	1	2	moaC, CNX3; cyclic pyranopterin monophosphate synthase [EC:4.6.1.17]
K03831	0	2	0	1	mogA; molybdopterin adenylyltransferase [EC:2.7.7.75]
K03638	0	1	1	2	moaB; molybdopterin adenylyltransferase [EC:2.7.7.75]
K03151	0	1	0	1	thiI; tRNA uracil 4-sulfurtransferase [EC:2.8.1.4]
K03154	1	5	0	2	thiS; sulfur carrier protein
ko03050	Proteasome
ko03018	RNA degradation
K08311	1	3	0	2	nudH; putative (di)nucleoside polyphosphate hydrolase [EC:3.6.1.-]
K08300	1	3	0	2	rne; ribonuclease E [EC:3.1.26.12]
K03732	1	3	0	2	rhlB; ATP-dependent RNA helicase RhlB [EC:3.6.4.13]
K01689	0	3	1	2	ENO, eno; enolase [EC:4.2.1.11]
K00962	0	3	1	2	pnp, PNPT1; polyribonucleotide nucleotidyltransferase [EC:2.7.7.8]
K11927	1	9	0	2	rhlE; ATP-dependent RNA helicase RhlE [EC:3.6.4.13]
K12573	1	4	0	2	rnr, vacB; ribonuclease R [EC:3.1.13.1]
K05592	1	5	0	2	deaD, cshA; ATP-dependent RNA helicase DeaD [EC:3.6.4.13]
K03654	1	4	0	2	recQ; ATP-dependent DNA helicase RecQ [EC:5.6.2.4]
K03628	0	2	1	2	rho; transcription termination factor Rho
K18682	0	1	0	1	rny; ribonucrease Y [EC:3.1.-.-]
K12574	0	1	0	1	rnj; ribonuclease J [EC:3.1.-.-]
K04043	0	2	1	2	dnaK, HSPA9; molecular chaperone DnaK
K04077	0	2	1	2	groEL, HSPD1; chaperonin GroEL [EC:5.6.1.7]
K03666	1	1	0	2	hfq; host factor-I protein
K00937	1	2	0	2	ppk1; polyphosphate kinase [EC:2.7.4.1]
K22468	1	7	1	3	ppk2; polyphosphate kinase [EC:2.7.4.34]
K00970	1	3	0	2	pcnB; poly(A) polymerase [EC:2.7.7.19]
ko03030	DNA replication
K02342	2	6	0	2	dnaQ; DNA polymerase III subunit epsilon [EC:2.7.7.7]
K02337	1	4	0	2	dnaE; DNA polymerase III subunit alpha [EC:2.7.7.7]
K02343	1	4	0	2	dnaX; DNA polymerase III subunit gamma/tau [EC:2.7.7.7]
K02341	1	3	0	2	holB; DNA polymerase III subunit delta' [EC:2.7.7.7]
K02340	1	4	0	2	holA; DNA polymerase III subunit delta [EC:2.7.7.7]
K02339	1	3	0	2	holC; DNA polymerase III subunit chi [EC:2.7.7.7]
K02338	1	4	0	2	dnaN; DNA polymerase III subunit beta [EC:2.7.7.7]
K02314	1	4	0	2	dnaB; replicative DNA helicase [EC:5.6.2.3]
K02316	0	4	1	2	dnaG; DNA primase [EC:2.7.7.101]
K03111	1	6	0	2	ssb; single-strand DNA-binding protein
K03469	1	3	0	2	rnhA, RNASEH1; ribonuclease HI [EC:3.1.26.4]
K03470	1	3	0	2	rnhB; ribonuclease HII [EC:3.1.26.4]
K02335	1	4	0	2	polA; DNA polymerase I [EC:2.7.7.7]
K01972	1	4	0	2	E6.5.1.2, ligA, ligB; DNA ligase (NAD+) [EC:6.5.1.2]
ko03410	Base excision repair
K10563	1	3	0	2	mutM, fpg; formamidopyrimidine-DNA glycosylase [EC:3.2.2.23 4.2.99.18]
K05522	1	1	0	2	nei; endonuclease VIII [EC:3.2.2.- 4.2.99.18]
K10773	1	3	0	2	NTH; endonuclease III [EC:4.2.99.18]
K01246	0	4	0	1	tag; DNA-3-methyladenine glycosylase I [EC:3.2.2.20]
K21929	3	7	0	2	udg; uracil-DNA glycosylase [EC:3.2.2.27]
K03648	0	2	0	1	UNG, UDG; uracil-DNA glycosylase [EC:3.2.2.27]
K03575	1	5	0	2	mutY; A/G-specific adenine glycosylase [EC:3.2.2.31]
K01142	1	5	0	2	E3.1.11.2, xthA; exodeoxyribonuclease III [EC:3.1.11.2]
K01151	1	1	0	2	nfo; deoxyribonuclease IV [EC:3.1.21.2]
K02335	1	4	0	2	polA; DNA polymerase I [EC:2.7.7.7]
K07462	1	4	0	2	recJ; single-stranded-DNA-specific exonuclease [EC:3.1.-.-]
K01972	1	4	0	2	E6.5.1.2, ligA, ligB; DNA ligase (NAD+) [EC:6.5.1.2]
ko03420	Nucleotide excision repair
K03723	1	4	0	2	mfd; transcription-repair coupling factor (superfamily II helicase) [EC:5.6.2.4]
K03701	1	4	0	2	uvrA; excinuclease ABC subunit A
K03702	0	2	1	2	uvrB; excinuclease ABC subunit B
K03703	1	4	0	2	uvrC; excinuclease ABC subunit C
K03657	1	9	1	3	uvrD, pcrA; ATP-dependent DNA helicase UvrD/PcrA [EC:5.6.2.4]
K02335	1	4	0	2	polA; DNA polymerase I [EC:2.7.7.7]
K01972	1	4	0	2	E6.5.1.2, ligA, ligB; DNA ligase (NAD+) [EC:6.5.1.2]
ko03430	Mismatch repair
K03555	0	3	1	2	mutS; DNA mismatch repair protein MutS
K07456	0	1	0	1	mutS2; DNA mismatch repair protein MutS2
K03572	1	3	0	2	mutL; DNA mismatch repair protein MutL
K03657	1	9	1	3	uvrD, pcrA; ATP-dependent DNA helicase UvrD/PcrA [EC:5.6.2.4]
K01141	1	3	0	2	sbcB, exoI; exodeoxyribonuclease I [EC:3.1.11.1]
K03601	1	4	0	2	xseA; exodeoxyribonuclease VII large subunit [EC:3.1.11.6]
K03602	1	4	0	2	xseB; exodeoxyribonuclease VII small subunit [EC:3.1.11.6]
K10857	0	1	0	1	exoX; exodeoxyribonuclease X [EC:3.1.11.-]
K07462	1	4	0	2	recJ; single-stranded-DNA-specific exonuclease [EC:3.1.-.-]
K03111	1	6	0	2	ssb; single-strand DNA-binding protein
K02337	1	4	0	2	dnaE; DNA polymerase III subunit alpha [EC:2.7.7.7]
K02338	1	4	0	2	dnaN; DNA polymerase III subunit beta [EC:2.7.7.7]
K02343	1	4	0	2	dnaX; DNA polymerase III subunit gamma/tau [EC:2.7.7.7]
K02340	1	4	0	2	holA; DNA polymerase III subunit delta [EC:2.7.7.7]
K02341	1	3	0	2	holB; DNA polymerase III subunit delta' [EC:2.7.7.7]
K02342	2	6	0	2	dnaQ; DNA polymerase III subunit epsilon [EC:2.7.7.7]
K02339	1	3	0	2	holC; DNA polymerase III subunit chi [EC:2.7.7.7]
K01972	1	4	0	2	E6.5.1.2, ligA, ligB; DNA ligase (NAD+) [EC:6.5.1.2]
K06223	0	6	0	1	dam; DNA adenine methylase [EC:2.1.1.72]
ko03440	Homologous recombination
K07462	1	4	0	2	recJ; single-stranded-DNA-specific exonuclease [EC:3.1.-.-]
K03111	1	6	0	2	ssb; single-strand DNA-binding protein
K03629	1	2	0	2	recF; DNA replication and repair protein RecF
K03584	1	3	0	2	recO; DNA repair protein RecO (recombination protein O)
K06187	1	4	0	2	recR; recombination protein RecR
K03553	0	1	1	2	recA; recombination protein RecA
K02335	1	4	0	2	polA; DNA polymerase I [EC:2.7.7.7]
K03550	1	4	0	2	ruvA; holliday junction DNA helicase RuvA [EC:5.6.2.4]
K03551	1	2	0	2	ruvB; holliday junction DNA helicase RuvB [EC:5.6.2.4]
K01159	1	5	0	2	ruvC; crossover junction endodeoxyribonuclease RuvC [EC:3.1.21.10]
K03655	1	4	0	2	recG; ATP-dependent DNA helicase RecG [EC:5.6.2.4]
K03582	1	2	0	2	recB; exodeoxyribonuclease V beta subunit [EC:3.1.11.5]
K03583	1	2	0	2	recC; exodeoxyribonuclease V gamma subunit [EC:3.1.11.5]
K03581	1	2	0	2	recD; exodeoxyribonuclease V alpha subunit [EC:3.1.11.5]
K02337	1	4	0	2	dnaE; DNA polymerase III subunit alpha [EC:2.7.7.7]
K02338	1	4	0	2	dnaN; DNA polymerase III subunit beta [EC:2.7.7.7]
K02343	1	4	0	2	dnaX; DNA polymerase III subunit gamma/tau [EC:2.7.7.7]
K02340	1	4	0	2	holA; DNA polymerase III subunit delta [EC:2.7.7.7]
K02341	1	3	0	2	holB; DNA polymerase III subunit delta' [EC:2.7.7.7]
K02342	2	6	0	2	dnaQ; DNA polymerase III subunit epsilon [EC:2.7.7.7]
K02339	1	3	0	2	holC; DNA polymerase III subunit chi [EC:2.7.7.7]
K04066	1	4	0	2	priA; primosomal protein N' (replication factor Y) (superfamily II helicase) [EC:5.6.2.4]
ko03450	Non-homologous end-joining
ko03460	Fanconi anemia pathway
ko02010	ABC transporters
K05772	0	1	0	1	tupA, vupA; tungstate transport system substrate-binding protein
K15576	0	2	0	1	nrtA, nasF, cynA; nitrate/nitrite transport system substrate-binding protein
K15577	0	2	0	1	nrtB, nasE, cynB; nitrate/nitrite transport system permease protein
K15578	0	2	0	1	nrtC, nasD; nitrate/nitrite transport system ATP-binding protein [EC:7.3.2.4]
K15551	0	1	0	1	tauA; taurine transport system substrate-binding protein
K15552	0	1	0	1	tauC; taurine transport system permease protein
K10831	0	1	0	1	tauB; taurine transport system ATP-binding protein [EC:7.6.2.7]
K15554	0	1	0	1	ssuC; sulfonate transport system permease protein
K02020	1	4	0	2	modA; molybdate transport system substrate-binding protein
K02018	1	2	0	2	modB; molybdate transport system permease protein
K02017	1	2	0	2	modC; molybdate transport system ATP-binding protein [EC:7.3.2.5]
K02012	1	1	0	2	afuA, fbpA; iron(III) transport system substrate-binding protein
K02011	1	1	0	2	afuB, fbpB; iron(III) transport system permease protein
K02010	1	1	0	2	afuC, fbpC; iron(III) transport system ATP-binding protein [EC:7.2.2.7]
K02064	0	1	0	1	thiB, tbpA; thiamine transport system substrate-binding protein
K02063	0	1	0	1	thiP; thiamine transport system permease protein
K07323	2	6	0	2	mlaC; phospholipid transport system substrate-binding protein
K02067	2	10	0	2	mlaD, linM; phospholipid/cholesterol/gamma-HCH transport system substrate-binding protein
K02066	2	9	0	2	mlaE, linK; phospholipid/cholesterol/gamma-HCH transport system permease protein
K07122	1	3	0	2	mlaB; phospholipid transport system transporter-binding protein
K02065	2	8	0	2	mlaF, linL, mkl; phospholipid/cholesterol/gamma-HCH transport system ATP-binding protein
K10439	0	1	0	1	rbsB; ribose transport system substrate-binding protein
K02040	4	8	1	3	pstS; phosphate transport system substrate-binding protein
K02037	1	4	0	2	pstC; phosphate transport system permease protein
K02038	1	4	0	2	pstA; phosphate transport system permease protein
K02036	2	4	0	2	pstB; phosphate transport system ATP-binding protein [EC:7.3.2.1]
K02044	2	9	0	2	phnD; phosphonate transport system substrate-binding protein
K02042	0	1	0	1	phnE; phosphonate transport system permease protein
K09969	1	0	0	1	aapJ, bztA; general L-amino acid transport system substrate-binding protein
K01999	1	2	1	3	livK; branched-chain amino acid transport system substrate-binding protein
K11959	0	1	0	1	urtA; urea transport system substrate-binding protein
K13892	1	1	0	2	gsiA; glutathione transport system ATP-binding protein
K13893	0	2	0	1	yejA; microcin C transport system substrate-binding protein
K13894	0	2	0	1	yejB; microcin C transport system permease protein
K13895	0	2	0	1	yejE; microcin C transport system permease protein
K13896	0	2	0	1	yejF; microcin C transport system ATP-binding protein
K09815	1	3	0	2	znuA; zinc transport system substrate-binding protein
K09816	1	4	0	2	znuB; zinc transport system permease protein
K09817	1	4	0	2	znuC; zinc transport system ATP-binding protein [EC:7.2.2.20]
K10107	1	0	0	1	kpsE; capsular polysaccharide transport system permease protein
K09688	1	0	0	1	kpsM; capsular polysaccharide transport system permease protein
K09689	1	0	0	1	kpsT; capsular polysaccharide transport system ATP-binding protein [EC:7.6.2.12]
K09690	0	3	0	1	wzm, rfbA; lipopolysaccharide transport system permease protein
K09691	0	2	0	1	wzt, rbfB; lipopolysaccharide transport system ATP-binding protein
K09808	3	5	0	2	lolC_E; lipoprotein-releasing system permease protein
K09810	1	3	0	2	lolD; lipoprotein-releasing system ATP-binding protein [EC:7.6.2.-]
K02196	1	3	0	2	ccmD; heme exporter protein D
K02195	0	2	1	2	ccmC; heme exporter protein C
K02194	0	2	1	2	ccmB; heme exporter protein B
K02193	0	2	1	2	ccmA; heme exporter protein A [EC:7.6.2.5]
K07091	1	3	0	2	lptF; lipopolysaccharide export system permease protein
K11720	1	3	0	2	lptG; lipopolysaccharide export system permease protein
K06861	1	4	0	2	lptB; lipopolysaccharide export system ATP-binding protein [EC:7.5.2.5]
K19341	0	1	0	1	nosY; Cu-processing system permease protein
K19340	0	1	0	1	nosF; Cu-processing system ATP-binding protein
K09811	1	3	0	2	ftsX; cell division transport system permease protein
K09812	0	2	1	2	ftsE; cell division transport system ATP-binding protein
K11085	1	4	0	2	msbA; ATP-binding cassette, subfamily B, bacterial MsbA [EC:7.5.2.6]
K11004	0	1	0	1	hlyB, cyaB; ATP-binding cassette, subfamily B, bacterial HlyB/CyaB
K12541	0	2	0	1	lapB; ATP-binding cassette, subfamily C, bacterial LapB
ko02060	Phosphotransferase system (PTS)
K08483	1	2	0	2	ptsI; phosphoenolpyruvate-protein phosphotransferase (PTS system enzyme I) [EC:2.7.3.9]
K02784	1	3	0	2	ptsH; phosphocarrier protein HPr
K02804	0	1	0	1	nagE; N-acetylglucosamine PTS system EIICBA or EIICB component [EC:2.7.1.193]
K02793	1	1	0	2	manXa; mannose PTS system EIIA component [EC:2.7.1.191]
K08484	1	1	0	2	ptsP; phosphotransferase system, enzyme I, PtsP [EC:2.7.3.9]
K02806	1	2	0	2	ptsN; nitrogen PTS system EIIA component [EC:2.7.1.-]
ko03070	Bacterial secretion system
K12340	1	3	0	2	tolC, bepC, cyaE, raxC, sapF, rsaF, hasF; outer membrane protein
K11003	0	1	0	1	hlyD, cyaD; membrane fusion protein, hemolysin D
K11004	0	1	0	1	hlyB, cyaB; ATP-binding cassette, subfamily B, bacterial HlyB/CyaB
K02453	2	3	0	2	gspD; general secretion pathway protein D
K02452	1	4	0	2	gspC; general secretion pathway protein C
K02455	2	2	0	2	gspF; general secretion pathway protein F
K02456	2	4	1	3	gspG; general secretion pathway protein G
K02457	1	2	0	2	gspH; general secretion pathway protein H
K02458	2	3	0	2	gspI; general secretion pathway protein I
K02459	2	3	0	2	gspJ; general secretion pathway protein J
K02460	2	3	0	2	gspK; general secretion pathway protein K
K02461	2	3	0	2	gspL; general secretion pathway protein L
K02462	1	3	0	2	gspM; general secretion pathway protein M
K02454	2	3	0	2	gspE; general secretion pathway protein E [EC:7.4.2.8]
K03072	0	3	1	2	secD; preprotein translocase subunit SecD
K03074	0	3	1	2	secF; preprotein translocase subunit SecF
K03073	0	1	1	2	secE; preprotein translocase subunit SecE
K03075	1	4	0	2	secG; preprotein translocase subunit SecG
K03076	0	2	1	2	secY; preprotein translocase subunit SecY
K03210	1	4	0	2	yajC; preprotein translocase subunit YajC
K03217	1	4	0	2	yidC, spoIIIJ, OXA1, ccfA; YidC/Oxa1 family membrane protein insertase
K03070	1	4	0	2	secA; preprotein translocase subunit SecA [EC:7.4.2.8]
K03110	0	3	1	2	ftsY; fused signal recognition particle receptor
K03071	1	3	0	2	secB; preprotein translocase subunit SecB
K03106	1	3	0	2	SRP54, ffh; signal recognition particle subunit SRP54 [EC:3.6.5.4]
K03116	1	4	0	2	tatA; sec-independent protein translocase protein TatA
K03117	1	4	0	2	tatB; sec-independent protein translocase protein TatB
K03118	1	4	0	2	tatC; sec-independent protein translocase protein TatC
K03200	0	1	0	1	virB5, lvhB5; type IV secretion system protein VirB5
K03201	0	1	0	1	virB6, lvhB6; type IV secretion system protein VirB6
K03205	0	6	0	1	virD4, lvhD4; type IV secretion system protein VirD4 [EC:7.4.2.8]
K11904	2	4	0	2	vgrG; type VI secretion system secreted protein VgrG
K11903	1	2	0	2	hcp; type VI secretion system secreted protein Hcp
K11906	1	1	0	2	vasD, lip; type VI secretion system protein VasD
K11891	1	2	0	2	impL, vasK, icmF; type VI secretion system protein ImpL
K11892	1	1	0	2	impK, ompA, vasF, dotU; type VI secretion system protein ImpK
K11907	1	1	0	2	vasG, clpV; type VI secretion system protein VasG
K11912	1	1	0	2	ppkA; serine/threonine-protein kinase PpkA [EC:2.7.11.1]
K11913	1	1	0	2	fha1; type VI secretion system protein
K11915	1	1	0	2	stp1, pppA; serine/threonine protein phosphatase Stp1 [EC:3.1.3.16]
ko02020	Two-component system
K07636	1	2	0	2	phoR; two-component system, OmpR family, phosphate regulon sensor histidine kinase PhoR [EC:2.7.13.3]
K07657	2	2	0	2	phoB; two-component system, OmpR family, phosphate regulon response regulator PhoB
K02040	4	8	1	3	pstS; phosphate transport system substrate-binding protein
K07637	2	5	0	2	phoQ; two-component system, OmpR family, sensor histidine kinase PhoQ [EC:2.7.13.3]
K07660	1	2	0	2	phoP; two-component system, OmpR family, response regulator PhoP
K07638	1	2	2	3	envZ; two-component system, OmpR family, osmolarity sensor histidine kinase EnvZ [EC:2.7.13.3]
K07659	1	2	1	3	ompR; two-component system, OmpR family, phosphate regulon response regulator OmpR
K07639	0	1	0	1	rstB; two-component system, OmpR family, sensor histidine kinase RstB [EC:2.7.13.3]
K07661	0	1	0	1	rstA; two-component system, OmpR family, response regulator RstA
K07640	0	1	0	1	cpxA; two-component system, OmpR family, sensor histidine kinase CpxA [EC:2.7.13.3]
K04771	2	4	0	2	degP, htrA; serine protease Do [EC:3.4.21.107]
K07798	0	1	1	2	cusB, silB; membrane fusion protein, copper/silver efflux system
K07787	0	4	2	2	cusA, silA; copper/silver efflux system protein
K07645	1	1	0	2	qseC; two-component system, OmpR family, sensor histidine kinase QseC [EC:2.7.13.3]
K07666	0	1	0	1	qseB; two-component system, OmpR family, response regulator QseB
K02403	0	4	0	1	flhD; flagellar transcriptional activator FlhD
K02402	0	4	0	1	flhC; flagellar transcriptional activator FlhC
K02406	1	3	0	2	fliC, hag; flagellin
K02405	0	1	1	2	fliA, whiG; RNA polymerase sigma factor FliA
K02556	2	3	0	2	motA; chemotaxis protein MotA
K07793	0	2	0	1	tctA; putative tricarboxylic transport membrane protein
K07795	0	1	0	1	tctC; putative tricarboxylic transport membrane protein
K02259	0	1	0	1	COX15, ctaA; heme a synthase [EC:1.17.99.9]
K02313	1	4	0	2	dnaA; chromosomal replication initiator protein
K14188	1	0	0	1	dltC; D-alanine--poly(phosphoribitol) ligase subunit 2 [EC:6.1.1.13]
K14980	1	2	0	2	chvG; two-component system, OmpR family, sensor histidine kinase ChvG [EC:2.7.13.3]
K01644	1	1	0	2	citE; citrate lyase subunit beta / citryl-CoA lyase [EC:4.1.3.34]
K08082	1	3	0	2	algZ; two-component system, LytTR family, sensor histidine kinase AlgZ [EC:2.7.13.3]
K08083	1	3	0	2	algR; two-component system, LytTR family, response regulator AlgR
K07673	1	3	0	2	narX; two-component system, NarL family, nitrate/nitrite sensor histidine kinase NarX [EC:2.7.13.3]
K07684	1	5	0	2	narL; two-component system, NarL family, nitrate/nitrite response regulator NarL
K00370	0	1	0	1	narG, narZ, nxrA; nitrate reductase / nitrite oxidoreductase, alpha subunit [EC:1.7.5.1 1.7.99.-]
K00371	0	1	0	1	narH, narY, nxrB; nitrate reductase / nitrite oxidoreductase, beta subunit [EC:1.7.5.1 1.7.99.-]
K00374	0	1	0	1	narI, narV; nitrate reductase gamma subunit [EC:1.7.5.1 1.7.99.-]
K00373	0	1	0	1	narJ, narW; nitrate reductase molybdenum cofactor assembly chaperone NarJ/NarW
K07675	0	1	0	1	uhpB; two-component system, NarL family, sensor histidine kinase UhpB [EC:2.7.13.3]
K07677	1	1	0	2	rcsC; two-component system, NarL family, capsular synthesis sensor histidine kinase RcsC [EC:2.7.13.3]
K07678	1	2	0	2	barA, gacS, varS; two-component system, NarL family, sensor histidine kinase BarA [EC:2.7.13.3]
K07689	1	2	0	2	uvrY, gacA, varA; two-component system, NarL family, invasion response regulator UvrY
K03563	0	5	1	2	csrA; carbon storage regulator
K07679	1	1	0	2	evgS, bvgS; two-component system, NarL family, sensor histidine kinase EvgS [EC:2.7.13.3]
K07696	1	1	0	2	nreC; two-component system, NarL family, response regulator NreC
K00990	1	4	0	2	glnD; [protein-PII] uridylyltransferase [EC:2.7.7.59]
K04751	2	3	0	2	glnB; nitrogen regulatory protein P-II 1
K07708	1	3	0	2	glnL, ntrB; two-component system, NtrC family, nitrogen regulation sensor histidine kinase GlnL [EC:2.7.13.3]
K07712	1	2	0	2	glnG, ntrC; two-component system, NtrC family, nitrogen regulation response regulator GlnG
K01915	0	3	1	2	glnA, GLUL; glutamine synthetase [EC:6.3.1.2]
K13598	1	3	0	2	ntrY; two-component system, NtrC family, nitrogen regulation sensor histidine kinase NtrY [EC:2.7.13.3]
K13599	0	1	1	2	ntrX; two-component system, NtrC family, nitrogen regulation response regulator NtrX
K07713	0	4	0	1	zraR, hydG; two-component system, NtrC family, response regulator HydG
K07714	1	3	0	2	atoC; two-component system, NtrC family, response regulator AtoC
K10125	0	1	0	1	dctB; two-component system, NtrC family, C4-dicarboxylate transport sensor histidine kinase DctB [EC:2.7.13.3]
K02668	1	2	0	2	pilS, pehS; two-component system, NtrC family, sensor histidine kinase PilS [EC:2.7.13.3]
K02667	1	2	0	2	pilR, pehR; two-component system, NtrC family, response regulator PilR
K03092	1	3	0	2	rpoN; RNA polymerase sigma-54 factor
K02650	0	3	0	1	pilA; type IV pilus assembly protein PilA
K06282	0	2	1	2	hyaA, hybO; hydrogenase small subunit [EC:1.12.99.6]
K06281	0	0	1	1	hyaB, hybC; hydrogenase large subunit [EC:1.12.99.6]
K03620	1	3	0	2	hyaC; Ni/Fe-hydrogenase 1 B-type cytochrome subunit
K00575	2	6	0	2	cheR; chemotaxis protein methyltransferase CheR [EC:2.1.1.80]
K13924	0	1	0	1	cheBR; two-component system, chemotaxis family, CheB/CheR fusion protein [EC:2.1.1.80 3.1.1.61]
K03406	21	51	0	2	mcp; methyl-accepting chemotaxis protein
K03408	3	5	0	2	cheW; purine-binding chemotaxis protein CheW
K03407	2	5	0	2	cheA; two-component system, chemotaxis family, sensor kinase CheA [EC:2.7.13.3]
K03413	2	5	1	3	cheY; two-component system, chemotaxis family, chemotaxis protein CheY
K03412	2	4	0	2	cheB; two-component system, chemotaxis family, protein-glutamate methylesterase/glutaminase [EC:3.1.1.61 3.5.1.44]
K03415	1	1	1	3	cheV; two-component system, chemotaxis family, chemotaxis protein CheV
K02660	1	3	0	2	pilJ; twitching motility protein PilJ
K02659	1	3	0	2	pilI; twitching motility protein PilI
K06596	1	3	0	2	chpA; chemosensory pili system protein ChpA (sensor histidine kinase/response regulator)
K02657	1	0	0	1	pilG; twitching motility two-component system response regulator PilG
K02658	1	4	0	2	pilH; twitching motility two-component system response regulator PilH
K06598	1	3	0	2	chpC; chemosensory pili system protein ChpC
K13486	0	1	0	1	wspC; chemotaxis protein methyltransferase WspC
K13487	0	1	0	1	wspA; methyl-accepting chemotaxis protein WspA
K13488	0	1	0	1	wspB; chemotaxis-related protein WspB
K13489	0	1	0	1	wspD; chemotaxis-related protein WspD
K13490	0	1	0	1	wspE; two-component system, chemotaxis family, sensor histidine kinase and response regulator WspE
K11444	0	1	0	1	wspR; two-component system, chemotaxis family, response regulator WspR [EC:2.7.7.65]
K02488	6	12	0	2	pleD; two-component system, cell cycle response regulator [EC:2.7.7.65]
K11443	2	3	0	2	divK; two-component system, cell cycle response regulator DivK
K13587	1	22	1	3	cckA; two-component system, cell cycle sensor histidine kinase and response regulator CckA [EC:2.7.13.3]
K11690	1	4	1	3	dctM; C4-dicarboxylate transporter, DctM subunit
K13040	1	5	0	2	ttrS; two-component system, LuxR family, sensor histidine kinase TtrS [EC:2.7.13.3]
K08358	0	3	0	1	ttrB; tetrathionate reductase subunit B
K14986	2	4	0	2	fixL; two-component system, LuxR family, sensor kinase FixL [EC:2.7.13.3]
K14987	1	2	1	3	fixJ; two-component system, LuxR family, response regulator FixJ
K10941	1	2	0	2	flrA, fleQ, flaK; sigma-54 dependent transcriptional regulator, flagellar regulatory protein
K10942	1	2	0	2	flrB, fleS, flaL; two-component system, sensor histidine kinase FlrB [EC:2.7.13.3]
K10943	1	2	0	2	flrC, fleR, flaM; two-component system, response regulator FlrC
K10715	1	1	0	2	rpfC; two-component system, sensor histidine kinase RpfC [EC:2.7.13.3]
K13815	1	1	0	2	rpfG; two-component system, response regulator RpfG
K10914	1	3	0	2	crp; CRP/FNR family transcriptional regulator, cyclic AMP receptor protein
K13816	1	1	0	2	rpfF; DSF synthase
K07720	2	0	0	1	yesN; two-component system, response regulator YesN
K15011	0	1	0	1	regB, regS, actS; two-component system, sensor histidine kinase RegB [EC:2.7.13.3]
K15012	0	1	0	1	regA, regR, actR; two-component system, response regulator RegA
K00411	0	3	1	2	UQCRFS1, RIP1, petA; ubiquinol-cytochrome c reductase iron-sulfur subunit [EC:7.1.1.8]
K00412	0	2	1	2	CYTB, petB; ubiquinol-cytochrome c reductase cytochrome b subunit
K00413	1	4	0	2	CYC1, CYT1, petC; ubiquinol-cytochrome c reductase cytochrome c1 subunit
K00404	0	0	1	1	ccoN; cytochrome c oxidase cbb3-type subunit I [EC:7.1.1.9]
K00405	0	2	1	2	ccoO; cytochrome c oxidase cbb3-type subunit II
K00407	0	3	1	2	ccoQ; cytochrome c oxidase cbb3-type subunit IV
K00406	1	4	1	3	ccoP; cytochrome c oxidase cbb3-type subunit III
K00425	1	0	0	1	cydA; cytochrome bd ubiquinol oxidase subunit I [EC:7.1.1.7]
K12340	1	3	0	2	tolC, bepC, cyaE, raxC, sapF, rsaF, hasF; outer membrane protein
K01991	3	4	0	2	wza, gfcE; polysaccharide biosynthesis/export protein
K16692	1	1	0	2	etk-wzc; tyrosine-protein kinase Etk/Wzc [EC:2.7.10.3]
K01791	0	2	0	1	wecB; UDP-N-acetylglucosamine 2-epimerase (non-hydrolysing) [EC:5.1.3.14]
K07165	0	1	0	1	fecR; transmembrane sensor
K20974	6	15	0	2	K20974; two-component system, sensor histidine kinase [EC:2.7.13.3]
K20975	1	0	0	1	K20975; two-component system, sensor histidine kinase [EC:2.7.13.3]
K20976	6	5	0	2	hptB; histidine phosphotransfer protein HptB
K20977	1	4	0	2	hsbR; two-component system, HptB-dependent secretion and biofilm response regulator
K20978	2	4	0	2	hsbA; HptB-dependent secretion and biofilm anti anti-sigma factor
K02398	1	2	0	2	flgM; negative regulator of flagellin synthesis FlgM
ko04010	MAPK signaling pathway
ko04013	MAPK signaling pathway - fly
K04564	0	2	1	2	SOD2; superoxide dismutase, Fe-Mn family [EC:1.15.1.1]
ko04016	MAPK signaling pathway - plant
K00940	0	3	0	1	ndk, NME; nucleoside-diphosphate kinase [EC:2.7.4.6]
K17686	2	7	1	3	copA, ctpA, ATP7; P-type Cu+ transporter [EC:7.2.2.8]
ko04011	MAPK signaling pathway - yeast
ko04012	ErbB signaling pathway
ko04014	Ras signaling pathway
K01047	0	1	0	1	PLA2G, SPLA2; secretory phospholipase A2 [EC:3.1.1.4]
ko04015	Rap1 signaling pathway
ko04310	Wnt signaling pathway
ko04330	Notch signaling pathway
ko04340	Hedgehog signaling pathway
ko04341	Hedgehog signaling pathway - fly
ko04350	TGF-beta signaling pathway
ko04390	Hippo signaling pathway
ko04391	Hippo signaling pathway - fly
ko04392	Hippo signaling pathway - multiple species
ko04370	VEGF signaling pathway
ko04371	Apelin signaling pathway
ko04630	JAK-STAT signaling pathway
ko04064	NF-kappa B signaling pathway
ko04668	TNF signaling pathway
ko04066	HIF-1 signaling pathway
K00134	0	4	1	2	GAPDH, gapA; glyceraldehyde 3-phosphate dehydrogenase (phosphorylating) [EC:1.2.1.12]
K01623	1	0	0	1	ALDO; fructose-bisphosphate aldolase, class I [EC:4.1.2.13]
K01689	0	3	1	2	ENO, eno; enolase [EC:4.2.1.11]
K00927	0	2	1	2	PGK, pgk; phosphoglycerate kinase [EC:2.7.2.3]
ko04068	FoxO signaling pathway
[truncated: 2,663 more rows]

## Sheet: Supplementary table S5
KEGG metabolic pathway annotation results for the siboglinid symbiont
KEGG	HMS1	SCTW1H	GCA_022530855	GCA_003934925	GCA_003349885	GCA_001443675	GCA_001443665	GCA_000224455	GCA_023733635	GCA_000224925	GCA_003660235	GCA_003660225	GCA_016756955	GCA_016756855	GCA_016756895	GCA_016756835	GCA_016756865	GCA_003349935	GCA_003349875	GCA_019623805	GCA_003934985	GCA_003934975	GCA_003349915	Hai6C03	GCA_008642435	GCA_011947365	This column indicates the number of genomes in which this gene is present.
ko00010	Glycolysis / Gluconeogenesis
K00845	0	0	0	0	0	1	1	1	1	1	1	1	1	1	1	1	1	1	1	1	1	1	1	1	1	1	21	glk; glucokinase [EC:2.7.1.2]
K01810	1	1	1	2	1	1	1	1	1	1	1	1	1	1	1	1	1	1	1	1	1	1	1	1	1	1	26	GPI, pgi; glucose-6-phosphate isomerase [EC:5.3.1.9]
K21071	2	2	2	0	1	1	1	0	1	0	2	2	2	2	2	1	1	0	1	2	2	2	2	1	1	1	22	pfk, pfp; ATP-dependent phosphofructokinase / diphosphate-dependent phosphofructokinase [EC:2.7.1.11 2.7.1.90]
K03841	0	0	0	1	1	0	0	0	0	0	0	0	0	0	0	0	0	0	0	0	0	0	0	0	0	0	2	FBP, fbp; fructose-1,6-bisphosphatase I [EC:3.1.3.11]
K01623	0	0	0	0	0	0	0	0	0	0	1	1	0	0	0	1	1	1	1	1	1	1	1	1	1	0	12	ALDO; fructose-bisphosphate aldolase, class I [EC:4.1.2.13]
K11645	0	0	0	0	1	1	1	1	1	1	0	0	0	0	0	0	0	0	0	0	0	0	0	0	0	0	6	fbaB; fructose-bisphosphate aldolase, class I [EC:4.1.2.13]
K01624	1	1	1	1	2	1	1	1	1	1	1	1	1	1	1	1	1	1	1	2	2	2	1	1	1	1	26	FBA, fbaA; fructose-bisphosphate aldolase, class II [EC:4.1.2.13]
K01803	1	1	1	1	1	1	1	1	1	1	1	1	1	1	1	1	1	1	1	1	1	1	1	1	1	1	26	TPI, tpiA; triosephosphate isomerase (TIM) [EC:5.3.1.1]
K00134	1	1	1	2	3	0	1	1	1	1	1	1	1	1	1	1	1	1	1	1	1	1	1	1	1	1	25	GAPDH, gapA; glyceraldehyde 3-phosphate dehydrogenase (phosphorylating) [EC:1.2.1.12]
K00927	1	1	1	1	1	1	1	1	1	1	1	1	1	1	1	1	1	1	1	1	1	1	1	1	1	1	26	PGK, pgk; phosphoglycerate kinase [EC:2.7.2.3]
K01834	0	0	0	1	0	0	0	0	0	0	0	0	0	0	0	0	0	0	0	0	0	0	0	0	0	0	1	PGAM, gpmA; 2,3-bisphosphoglycerate-dependent phosphoglycerate mutase [EC:5.4.2.11]
K15633	1	1	1	1	1	1	1	1	1	1	1	1	1	1	1	1	1	1	1	1	1	1	1	1	1	1	26	gpmI; 2,3-bisphosphoglycerate-independent phosphoglycerate mutase [EC:5.4.2.12]
K15635	1	1	1	0	0	0	0	0	0	0	1	1	1	1	1	1	1	0	0	1	1	1	1	1	1	1	17	apgM; 2,3-bisphosphoglycerate-independent phosphoglycerate mutase [EC:5.4.2.12]
K01689	1	1	1	2	1	1	1	1	1	1	1	1	1	1	1	1	1	1	1	1	1	1	1	1	1	1	26	ENO, eno; enolase [EC:4.2.1.11]
K00873	1	1	1	0	2	1	1	1	1	1	2	2	2	2	2	2	2	2	2	2	2	2	2	2	2	2	25	PK, pyk; pyruvate kinase [EC:2.7.1.40]
K01006	1	1	1	0	0	1	1	2	1	1	1	1	1	1	1	2	2	1	1	1	1	1	2	1	1	1	24	ppdK; pyruvate, orthophosphate dikinase [EC:2.7.9.1]
K01007	1	1	1	1	1	2	2	2	2	2	1	1	1	1	1	1	1	1	1	1	1	1	1	1	1	0	25	pps, ppsA; pyruvate, water dikinase [EC:2.7.9.2]
K00163	1	1	1	0	1	1	1	1	1	1	1	1	1	1	1	1	1	1	1	1	1	1	1	1	1	1	25	aceE; pyruvate dehydrogenase E1 component [EC:1.2.4.1]
K00627	1	1	1	0	1	1	1	1	1	1	1	1	1	1	1	1	1	1	1	1	1	1	1	1	1	1	25	DLAT, aceF, pdhC; pyruvate dehydrogenase E2 component (dihydrolipoamide acetyltransferase) [EC:2.3.1.12]
K00382	1	1	1	0	2	1	1	1	1	0	1	1	1	1	1	1	1	1	1	1	1	1	1	1	1	0	23	DLD, lpd, pdhD; dihydrolipoamide dehydrogenase [EC:1.8.1.4]
K00169	0	0	0	1	0	0	0	0	0	0	0	0	0	0	0	0	0	0	0	0	0	0	0	0	0	0	1	porA; pyruvate ferredoxin oxidoreductase alpha subunit [EC:1.2.7.1]
K00170	0	0	0	1	0	0	0	0	0	0	0	0	0	0	0	0	0	0	0	0	0	0	0	0	0	0	1	porB; pyruvate ferredoxin oxidoreductase beta subunit [EC:1.2.7.1]
K00172	0	0	0	1	0	0	0	0	0	0	0	0	0	0	0	0	0	0	0	0	0	0	0	0	0	0	1	porC, porG; pyruvate ferredoxin oxidoreductase gamma subunit [EC:1.2.7.1]
K00171	0	0	0	1	0	0	0	0	0	0	0	0	0	0	0	0	0	0	0	0	0	0	0	0	0	0	1	porD; pyruvate ferredoxin oxidoreductase delta subunit [EC:1.2.7.1]
K03737	3	3	3	0	1	3	3	3	3	3	2	2	1	2	2	1	1	2	2	2	2	2	2	2	2	1	25	por, nifJ; pyruvate-ferredoxin/flavodoxin oxidoreductase [EC:1.2.7.1 1.2.7.-]
K00174	1	1	1	1	0	2	3	3	3	3	2	2	2	2	2	2	2	2	2	2	2	2	2	2	2	2	25	korA, oorA, oforA; 2-oxoglutarate/2-oxoacid ferredoxin oxidoreductase subunit alpha [EC:1.2.7.3 1.2.7.11]
K00175	1	1	1	1	0	3	3	3	3	3	2	2	2	2	2	2	2	2	2	2	2	2	2	2	2	2	25	korB, oorB, oforB; 2-oxoglutarate/2-oxoacid ferredoxin oxidoreductase subunit beta [EC:1.2.7.3 1.2.7.11]
K00121	0	0	0	0	1	0	0	0	0	0	0	0	0	0	0	0	0	0	0	0	0	0	0	0	0	0	1	frmA, ADH5, adhC; S-(hydroxymethyl)glutathione dehydrogenase / alcohol dehydrogenase [EC:1.1.1.284 1.1.1.1]
K01895	1	1	1	1	1	1	1	1	1	1	1	1	1	1	1	1	1	1	1	1	1	1	1	1	1	1	26	ACSS1_2, acs; acetyl-CoA synthetase [EC:6.2.1.1]
K01835	1	1	1	1	0	1	1	1	1	1	1	1	1	1	1	1	1	1	1	1	1	1	1	1	1	1	25	pgm; phosphoglucomutase [EC:5.4.2.2]
K15778	0	0	0	1	1	1	1	1	1	1	1	1	1	1	1	1	1	1	1	1	1	1	1	1	1	1	23	pmm-pgm; phosphomannomutase / phosphoglucomutase [EC:5.4.2.8 5.4.2.2]
K01792	0	0	0	0	1	0	0	0	0	0	0	0	0	0	0	0	0	0	0	1	1	1	0	0	0	0	4	E5.1.3.15; glucose-6-phosphate 1-epimerase [EC:5.1.3.15]
K01610	0	0	0	1	0	0	0	0	0	0	0	0	0	0	0	0	0	0	0	0	0	0	0	0	0	0	1	E4.1.1.49, pckA; phosphoenolpyruvate carboxykinase (ATP) [EC:4.1.1.49]
ko00020	Citrate cycle (TCA cycle)
K01647	1	1	1	1	1	1	2	2	2	2	1	1	1	1	1	1	1	1	1	1	1	1	1	1	1	1	26	CS, gltA; citrate synthase [EC:2.3.3.1]
K01648	0	0	0	1	0	0	0	0	0	0	0	0	0	0	0	0	0	0	0	0	0	0	0	0	0	0	1	ACLY; ATP citrate (pro-S)-lyase [EC:2.3.3.8]
K15230	0	0	0	1	0	0	0	0	0	0	0	0	0	0	0	0	0	0	0	0	0	0	0	0	0	0	1	aclA; ATP-citrate lyase alpha-subunit [EC:2.3.3.8]
K15231	0	0	0	1	0	0	0	0	0	0	0	0	0	0	0	0	0	0	0	0	0	0	0	0	0	0	1	aclB; ATP-citrate lyase beta-subunit [EC:2.3.3.8]
K01681	1	1	1	0	0	0	0	0	0	0	0	0	0	0	0	0	0	0	0	1	1	1	0	0	0	0	6	ACO, acnA; aconitate hydratase [EC:4.2.1.3]
K01682	0	0	0	1	1	0	0	1	1	1	0	0	0	0	0	0	0	0	0	0	0	0	0	1	1	1	8	acnB; aconitate hydratase 2 / 2-methylisocitrate dehydratase [EC:4.2.1.3 4.2.1.99]
K00164	1	1	1	0	1	1	1	1	1	1	1	1	1	1	1	1	1	1	1	1	1	1	1	1	1	1	25	OGDH, sucA; 2-oxoglutarate dehydrogenase E1 component [EC:1.2.4.2]
K00658	1	1	1	0	1	1	1	1	1	1	1	1	1	1	1	1	1	1	1	1	1	1	1	1	1	1	25	DLST, sucB; 2-oxoglutarate dehydrogenase E2 component (dihydrolipoamide succinyltransferase) [EC:2.3.1.61]
K00382	1	1	1	0	2	1	1	1	1	0	1	1	1	1	1	1	1	1	1	1	1	1	1	1	1	0	23	DLD, lpd, pdhD; dihydrolipoamide dehydrogenase [EC:1.8.1.4]
K00174	1	1	1	1	0	2	3	3	3	3	2	2	2	2	2	2	2	2	2	2	2	2	2	2	2	2	25	korA, oorA, oforA; 2-oxoglutarate/2-oxoacid ferredoxin oxidoreductase subunit alpha [EC:1.2.7.3 1.2.7.11]
K00175	1	1	1	1	0	3	3	3	3	3	2	2	2	2	2	2	2	2	2	2	2	2	2	2	2	2	25	korB, oorB, oforB; 2-oxoglutarate/2-oxoacid ferredoxin oxidoreductase subunit beta [EC:1.2.7.3 1.2.7.11]
K00177	0	0	0	1	0	1	1	1	1	1	1	1	1	1	1	1	1	1	1	1	1	1	1	1	1	1	22	korC, oorC; 2-oxoglutarate ferredoxin oxidoreductase subunit gamma [EC:1.2.7.3]
K00176	0	0	0	1	0	1	1	1	1	1	1	1	1	1	1	1	1	1	1	1	1	1	1	1	1	1	22	korD, oorD; 2-oxoglutarate ferredoxin oxidoreductase subunit delta [EC:1.2.7.3]
K01902	0	1	1	1	1	1	1	1	1	1	2	2	1	1	1	1	1	1	1	1	1	1	1	1	1	1	25	sucD; succinyl-CoA synthetase alpha subunit [EC:6.2.1.5]
K01903	1	1	1	1	1	1	1	1	1	1	2	2	1	1	1	1	1	1	1	1	1	1	1	1	1	1	26	sucC; succinyl-CoA synthetase beta subunit [EC:6.2.1.5]
K00239	2	2	2	1	1	0	1	1	1	0	1	2	2	2	2	2	2	1	1	2	2	2	2	2	2	2	24	sdhA, frdA; succinate dehydrogenase flavoprotein subunit [EC:1.3.5.1]
K00240	2	2	2	3	1	2	2	2	2	2	3	3	3	3	3	3	3	2	2	3	3	3	3	3	3	3	26	sdhB, frdB; succinate dehydrogenase iron-sulfur subunit [EC:1.3.5.1]
K00241	0	0	0	0	0	1	2	2	2	2	1	1	1	1	1	1	1	1	1	1	1	1	1	1	1	1	21	sdhC, frdC; succinate dehydrogenase cytochrome b subunit
K00242	1	1	1	0	1	1	1	1	1	1	1	1	1	1	1	1	1	0	0	1	1	1	1	1	1	1	23	sdhD, frdD; succinate dehydrogenase membrane anchor subunit
K01676	1	1	1	0	0	1	1	0	1	1	1	1	1	1	1	1	1	1	1	1	1	1	1	1	1	1	23	E4.2.1.2A, fumA, fumB; fumarate hydratase, class I [EC:4.2.1.2]
K01677	0	0	0	1	0	0	0	0	0	0	0	0	0	0	0	0	0	0	0	0	0	0	0	0	0	0	1	E4.2.1.2AA, fumA; fumarate hydratase subunit alpha [EC:4.2.1.2]
K01678	0	0	0	1	0	0	0	0	0	0	0	0	0	0	0	0	0	0	0	0	0	0	0	0	0	0	1	E4.2.1.2AB, fumB; fumarate hydratase subunit beta [EC:4.2.1.2]
K01679	1	1	1	1	1	0	0	0	0	0	0	0	0	0	0	0	0	0	0	1	1	1	0	0	0	0	8	E4.2.1.2B, fumC, FH; fumarate hydratase, class II [EC:4.2.1.2]
K00024	2	2	2	1	1	2	2	2	2	2	1	2	0	1	1	0	0	0	0	2	2	2	1	1	1	1	21	mdh; malate dehydrogenase [EC:1.1.1.37]
K00116	0	0	0	0	1	0	0	0	0	0	0	0	0	0	0	0	0	0	0	0	0	0	0	0	0	0	1	mqo; malate dehydrogenase (quinone) [EC:1.1.5.4]
K01610	0	0	0	1	0	0	0	0	0	0	0	0	0	0	0	0	0	0	0	0	0	0	0	0	0	0	1	E4.1.1.49, pckA; phosphoenolpyruvate carboxykinase (ATP) [EC:4.1.1.49]
K00163	1	1	1	0	1	1	1	1	1	1	1	1	1	1	1	1	1	1	1	1	1	1	1	1	1	1	25	aceE; pyruvate dehydrogenase E1 component [EC:1.2.4.1]
K00627	1	1	1	0	1	1	1	1	1	1	1	1	1	1	1	1	1	1	1	1	1	1	1	1	1	1	25	DLAT, aceF, pdhC; pyruvate dehydrogenase E2 component (dihydrolipoamide acetyltransferase) [EC:2.3.1.12]
K00169	0	0	0	1	0	0	0	0	0	0	0	0	0	0	0	0	0	0	0	0	0	0	0	0	0	0	1	porA; pyruvate ferredoxin oxidoreductase alpha subunit [EC:1.2.7.1]
K00170	0	0	0	1	0	0	0	0	0	0	0	0	0	0	0	0	0	0	0	0	0	0	0	0	0	0	1	porB; pyruvate ferredoxin oxidoreductase beta subunit [EC:1.2.7.1]
K00172	0	0	0	1	0	0	0	0	0	0	0	0	0	0	0	0	0	0	0	0	0	0	0	0	0	0	1	porC, porG; pyruvate ferredoxin oxidoreductase gamma subunit [EC:1.2.7.1]
K00171	0	0	0	1	0	0	0	0	0	0	0	0	0	0	0	0	0	0	0	0	0	0	0	0	0	0	1	porD; pyruvate ferredoxin oxidoreductase delta subunit [EC:1.2.7.1]
K03737	3	3	3	0	1	3	3	3	3	3	2	2	1	2	2	1	1	2	2	2	2	2	2	2	2	1	25	por, nifJ; pyruvate-ferredoxin/flavodoxin oxidoreductase [EC:1.2.7.1 1.2.7.-]
ko00030	Pentose phosphate pathway
K01810	1	1	1	2	1	1	1	1	1	1	1	1	1	1	1	1	1	1	1	1	1	1	1	1	1	1	26	GPI, pgi; glucose-6-phosphate isomerase [EC:5.3.1.9]
K00036	1	1	1	0	0	1	1	1	1	1	1	1	1	1	1	1	1	1	1	1	1	1	1	1	1	1	24	G6PD, zwf; glucose-6-phosphate 1-dehydrogenase [EC:1.1.1.49 1.1.1.363]
K01057	1	1	1	0	0	2	2	2	2	2	1	1	1	1	1	1	1	1	1	1	1	1	1	1	1	1	24	PGLS, pgl, devB; 6-phosphogluconolactonase [EC:3.1.1.31]
K00033	1	1	1	0	0	0	1	1	1	1	1	1	1	1	1	1	1	1	1	1	0	0	1	1	1	2	21	PGD, gnd, gntZ; 6-phosphogluconate dehydrogenase [EC:1.1.1.44 1.1.1.343]
K01783	1	0	1	1	1	1	1	1	1	1	1	1	1	1	1	1	1	1	1	1	1	1	1	1	1	1	25	rpe, RPE; ribulose-phosphate 3-epimerase [EC:5.1.3.1]
K00615	1	1	1	1	1	1	1	1	1	1	1	1	1	1	1	1	1	1	1	1	1	1	1	1	1	1	26	E2.2.1.1, tktA, tktB; transketolase [EC:2.2.1.1]
K00616	0	0	0	1	0	0	0	0	0	0	0	0	0	0	0	0	0	0	0	0	0	0	0	0	0	0	1	E2.2.1.2, talA, talB; transaldolase [EC:2.2.1.2]
K01807	1	1	1	0	1	1	1	1	1	1	1	1	1	1	1	1	1	1	1	1	1	1	1	1	1	1	25	rpiA; ribose 5-phosphate isomerase A [EC:5.3.1.6]
K01808	0	0	0	1	0	0	0	0	0	0	0	0	0	0	0	0	0	0	0	0	0	0	0	0	0	0	1	rpiB; ribose 5-phosphate isomerase B [EC:5.3.1.6]
K08093	0	0	0	1	0	0	0	0	0	0	0	0	0	0	0	0	0	0	0	0	0	0	0	0	0	0	1	hxlA; 3-hexulose-6-phosphate synthase [EC:4.1.2.43]
K08094	0	0	0	1	0	0	0	0	0	0	0	0	0	0	0	0	0	0	0	0	0	0	0	0	0	0	1	hxlB; 6-phospho-3-hexuloisomerase [EC:5.3.1.27]
K01835	1	1	1	1	0	1	1	1	1	1	1	1	1	1	1	1	1	1	1	1	1	1	1	1	1	1	25	pgm; phosphoglucomutase [EC:5.4.2.2]
K15778	0	0	0	1	1	1	1	1	1	1	1	1	1	1	1	1	1	1	1	1	1	1	1	1	1	1	23	pmm-pgm; phosphomannomutase / phosphoglucomutase [EC:5.4.2.8 5.4.2.2]
K00948	1	1	1	1	1	1	1	1	1	1	1	1	1	1	1	1	1	1	1	1	1	1	1	1	1	1	26	PRPS, prsA; ribose-phosphate pyrophosphokinase [EC:2.7.6.1]
K06152	0	0	0	0	1	0	0	0	0	0	0	0	0	0	0	0	0	0	0	0	0	0	0	0	0	0	1	E1.1.99.3G; gluconate 2-dehydrogenase gamma chain [EC:1.1.99.3]
K11529	0	0	0	0	0	1	1	1	1	1	1	1	1	1	1	1	1	1	1	1	1	1	1	1	1	1	21	gck, gckA, GLYCTK; glycerate 2-kinase [EC:2.7.1.165]
K01623	0	0	0	0	0	0	0	0	0	0	1	1	0	0	0	1	1	1	1	1	1	1	1	1	1	0	12	ALDO; fructose-bisphosphate aldolase, class I [EC:4.1.2.13]
K11645	0	0	0	0	1	1	1	1	1	1	0	0	0	0	0	0	0	0	0	0	0	0	0	0	0	0	6	fbaB; fructose-bisphosphate aldolase, class I [EC:4.1.2.13]
K01624	1	1	1	1	2	1	1	1	1	1	1	1	1	1	1	1	1	1	1	2	2	2	1	1	1	1	26	FBA, fbaA; fructose-bisphosphate aldolase, class II [EC:4.1.2.13]
K03841	0	0	0	1	1	0	0	0	0	0	0	0	0	0	0	0	0	0	0	0	0	0	0	0	0	0	2	FBP, fbp; fructose-1,6-bisphosphatase I [EC:3.1.3.11]
K21071	2	2	2	0	1	1	1	0	1	0	2	2	2	2	2	1	1	0	1	2	2	2	2	1	1	1	22	pfk, pfp; ATP-dependent phosphofructokinase / diphosphate-dependent phosphofructokinase [EC:2.7.1.11 2.7.1.90]
ko00040	Pentose and glucuronate interconversions
K00012	1	1	1	1	1	1	1	1	1	1	1	1	1	1	1	1	1	1	1	1	1	1	1	1	1	1	26	UGDH, ugd; UDPglucose 6-dehydrogenase [EC:1.1.1.22]
K00963	1	1	1	1	1	0	1	1	1	1	1	1	1	1	1	1	1	1	1	1	1	1	1	1	1	1	25	UGP2, galU, galF; UTP--glucose-1-phosphate uridylyltransferase [EC:2.7.7.9]
K03079	0	0	0	0	0	0	0	0	0	0	1	1	1	1	1	1	1	1	1	1	0	0	1	1	0	1	13	ulaE, sgaU, sgbU; L-ribulose-5-phosphate 3-epimerase [EC:5.1.3.22]
K01783	1	0	1	1	1	1	1	1	1	1	1	1	1	1	1	1	1	1	1	1	1	1	1	1	1	1	25	rpe, RPE; ribulose-phosphate 3-epimerase [EC:5.1.3.1]
K22935	0	0	0	0	1	1	1	1	1	1	1	1	1	1	1	1	1	1	1	1	1	1	1	1	1	1	22	XK1, psk; D-ribulokinase [EC:2.7.1.47]
ko00051	Fructose and mannose metabolism
K01218	0	0	0	0	0	0	1	0	1	0	0	0	0	0	0	0	0	0	0	0	0	0	0	0	0	0	2	gmuG; mannan endo-1,4-beta-mannosidase [EC:3.2.1.78]
K00847	0	0	0	0	0	1	1	0	1	1	0	0	0	0	0	1	1	1	1	1	1	1	0	1	1	1	14	E2.7.1.4, scrK; fructokinase [EC:2.7.1.4]
K16011	0	1	1	1	1	0	0	0	0	0	1	1	1	1	1	1	1	1	1	1	1	1	0	1	1	1	19	algA, xanB, rfbA, wbpW, pslB; mannose-1-phosphate guanylyltransferase / mannose-6-phosphate isomerase [EC:2.7.7.13 5.3.1.8]
K01840	1	1	1	0	0	0	0	0	0	0	0	0	0	0	0	0	0	0	0	0	0	0	0	0	0	0	3	manB; phosphomannomutase [EC:5.4.2.8]
K15778	0	0	0	1	1	1	1	1	1	1	1	1	1	1	1	1	1	1	1	1	1	1	1	1	1	1	23	pmm-pgm; phosphomannomutase / phosphoglucomutase [EC:5.4.2.8 5.4.2.2]
K00971	1	1	1	1	1	0	0	0	0	0	2	2	2	2	2	2	2	1	1	2	1	3	0	2	2	2	20	manC, cpsB; mannose-1-phosphate guanylyltransferase [EC:2.7.7.13]
K01711	0	0	0	1	1	0	0	0	0	0	1	1	1	1	1	1	1	0	0	1	0	2	0	1	1	1	14	gmd, GMDS; GDPmannose 4,6-dehydratase [EC:4.2.1.47]
K02377	0	0	0	1	1	0	0	0	0	0	1	1	1	1	1	1	1	0	0	1	0	2	0	1	1	1	14	TSTA3, fcl; GDP-L-fucose synthase [EC:1.1.1.271]
K21071	2	2	2	0	1	1	1	0	1	0	2	2	2	2	2	1	1	0	1	2	2	2	2	1	1	1	22	pfk, pfp; ATP-dependent phosphofructokinase / diphosphate-dependent phosphofructokinase [EC:2.7.1.11 2.7.1.90]
K03841	0	0	0	1	1	0	0	0	0	0	0	0	0	0	0	0	0	0	0	0	0	0	0	0	0	0	2	FBP, fbp; fructose-1,6-bisphosphatase I [EC:3.1.3.11]
K00846	0	0	0	0	1	1	1	1	1	1	1	1	1	1	1	1	1	1	1	1	1	1	1	1	1	1	22	KHK; ketohexokinase [EC:2.7.1.3]
K01623	0	0	0	0	0	0	0	0	0	0	1	1	0	0	0	1	1	1	1	1	1	1	1	1	1	0	12	ALDO; fructose-bisphosphate aldolase, class I [EC:4.1.2.13]
K11645	0	0	0	0	1	1	1	1	1	1	0	0	0	0	0	0	0	0	0	0	0	0	0	0	0	0	6	fbaB; fructose-bisphosphate aldolase, class I [EC:4.1.2.13]
K01624	1	1	1	1	2	1	1	1	1	1	1	1	1	1	1	1	1	1	1	2	2	2	1	1	1	1	26	FBA, fbaA; fructose-bisphosphate aldolase, class II [EC:4.1.2.13]
K01803	1	1	1	1	1	1	1	1	1	1	1	1	1	1	1	1	1	1	1	1	1	1	1	1	1	1	26	TPI, tpiA; triosephosphate isomerase (TIM) [EC:5.3.1.1]
K15856	0	0	0	0	0	0	1	1	1	1	0	0	0	0	0	0	0	0	0	0	0	0	0	0	0	0	4	rmd; GDP-4-dehydro-6-deoxy-D-mannose reductase [EC:1.1.1.281]
K01808	0	0	0	1	0	0	0	0	0	0	0	0	0	0	0	0	0	0	0	0	0	0	0	0	0	0	1	rpiB; ribose 5-phosphate isomerase B [EC:5.3.1.6]
K02793	0	0	0	0	0	1	1	1	1	1	1	0	1	1	1	1	1	1	1	1	1	1	1	1	1	1	20	manXa; mannose PTS system EIIA component [EC:2.7.1.191]
ko00052	Galactose metabolism
K00965	0	0	0	1	0	1	1	1	1	1	0	0	0	0	0	0	0	0	0	0	0	0	0	0	0	0	6	galT, GALT; UDPglucose--hexose-1-phosphate uridylyltransferase [EC:2.7.7.12]
K01784	0	0	0	1	2	1	1	1	1	1	1	1	1	1	1	1	1	1	1	1	1	1	1	1	1	1	23	galE, GALE; UDP-glucose 4-epimerase [EC:5.1.3.2]
K00963	1	1	1	1	1	0	1	1	1	1	1	1	1	1	1	1	1	1	1	1	1	1	1	1	1	1	25	UGP2, galU, galF; UTP--glucose-1-phosphate uridylyltransferase [EC:2.7.7.9]
K01835	1	1	1	1	0	1	1	1	1	1	1	1	1	1	1	1	1	1	1	1	1	1	1	1	1	1	25	pgm; phosphoglucomutase [EC:5.4.2.2]
K15778	0	0	0	1	1	1	1	1	1	1	1	1	1	1	1	1	1	1	1	1	1	1	1	1	1	1	23	pmm-pgm; phosphomannomutase / phosphoglucomutase [EC:5.4.2.8 5.4.2.2]
K00845	0	0	0	0	0	1	1	1	1	1	1	1	1	1	1	1	1	1	1	1	1	1	1	1	1	1	21	glk; glucokinase [EC:2.7.1.2]
K21071	2	2	2	0	1	1	1	0	1	0	2	2	2	2	2	1	1	0	1	2	2	2	2	1	1	1	22	pfk, pfp; ATP-dependent phosphofructokinase / diphosphate-dependent phosphofructokinase [EC:2.7.1.11 2.7.1.90]
ko00053	Ascorbate and aldarate metabolism
K00012	1	1	1	1	1	1	1	1	1	1	1	1	1	1	1	1	1	1	1	1	1	1	1	1	1	1	26	UGDH, ugd; UDPglucose 6-dehydrogenase [EC:1.1.1.22]
K18649	0	0	0	0	1	0	0	0	0	0	0	0	0	0	0	0	0	0	0	0	0	0	0	0	0	0	1	IMPL2; inositol-phosphate phosphatase / L-galactose 1-phosphate phosphatase / histidinol-phosphatase [EC:3.1.3.25 3.1.3.93 3.1.3.15]
K08679	0	0	0	1	1	1	1	1	1	1	1	1	1	1	1	1	1	1	1	1	1	1	1	1	1	1	23	GAE, cap1J; UDP-glucuronate 4-epimerase [EC:5.1.3.6]
K03079	0	0	0	0	0	0	0	0	0	0	1	1	1	1	1	1	1	1	1	1	0	0	1	1	0	1	13	ulaE, sgaU, sgbU; L-ribulose-5-phosphate 3-epimerase [EC:5.1.3.22]
ko00500	Starch and sucrose metabolism
K00696	0	0	0	0	0	1	1	1	1	1	1	1	0	0	0	1	1	1	1	0	0	0	1	1	1	0	14	E2.4.1.14; sucrose-phosphate synthase [EC:2.4.1.14]
K05341	0	0	0	0	0	0	1	1	1	1	1	1	0	0	0	0	0	0	0	0	0	0	1	0	0	0	7	E2.4.1.4; amylosucrase [EC:2.4.1.4]
K00690	0	0	0	0	0	0	0	0	0	0	0	0	0	0	0	1	1	1	1	0	0	0	0	0	0	0	4	E2.4.1.7; sucrose phosphorylase [EC:2.4.1.7]
K00963	1	1	1	1	1	0	1	1	1	1	1	1	1	1	1	1	1	1	1	1	1	1	1	1	1	1	25	UGP2, galU, galF; UTP--glucose-1-phosphate uridylyltransferase [EC:2.7.7.9]
K00975	1	1	1	0	0	1	1	1	1	1	1	1	1	1	1	2	2	1	1	2	2	2	1	2	2	2	24	glgC; glucose-1-phosphate adenylyltransferase [EC:2.7.7.27]
K00703	1	1	1	2	0	1	1	1	1	1	1	1	1	1	1	1	1	1	1	1	1	1	1	1	1	1	25	glgA; starch synthase [EC:2.4.1.21]
K00700	1	1	1	1	0	0	1	2	1	1	1	1	1	1	1	1	1	1	1	1	1	1	1	1	1	1	24	GBE1, glgB; 1,4-alpha-glucan branching enzyme [EC:2.4.1.18]
K00688	1	1	1	1	0	2	2	2	2	2	2	2	2	2	2	2	2	2	2	2	2	2	2	2	2	2	16	PYG, glgP; glycogen phosphorylase [EC:2.4.1.1]
K00705	1	1	1	0	0	1	1	1	1	1	1	1	1	1	1	1	1	1	1	1	1	1	1	1	1	1	24	malQ; 4-alpha-glucanotransferase [EC:2.4.1.25]
K22451	0	0	0	1	0	0	0	0	0	0	0	0	0	0	0	0	0	0	0	0	0	0	0	0	0	0	1	jgt; 4-alpha-glucanotransferase [EC:2.4.1.25]
K01838	0	0	0	1	0	0	0	0	0	0	0	0	0	0	0	0	0	0	0	0	0	0	0	0	0	0	1	pgmB; beta-phosphoglucomutase [EC:5.4.2.6]
K01214	0	0	0	0	0	1	1	1	1	1	0	0	0	0	0	0	0	0	0	0	0	0	0	0	0	0	5	ISA, treX; isoamylase [EC:3.2.1.68]
K01087	0	0	0	1	0	0	0	0	0	0	0	0	0	0	0	0	0	0	0	0	0	0	0	0	0	0	1	otsB; trehalose 6-phosphate phosphatase [EC:3.1.3.12]
K01835	1	1	1	1	0	1	1	1	1	1	1	1	1	1	1	1	1	1	1	1	1	1	1	1	1	1	25	pgm; phosphoglucomutase [EC:5.4.2.2]
K15778	0	0	0	1	1	1	1	1	1	1	1	1	1	1	1	1	1	1	1	1	1	1	1	1	1	1	23	pmm-pgm; phosphomannomutase / phosphoglucomutase [EC:5.4.2.8 5.4.2.2]
K00845	0	0	0	0	0	1	1	1	1	1	1	1	1	1	1	1	1	1	1	1	1	1	1	1	1	1	21	glk; glucokinase [EC:2.7.1.2]
K01810	1	1	1	2	1	1	1	1	1	1	1	1	1	1	1	1	1	1	1	1	1	1	1	1	1	1	26	GPI, pgi; glucose-6-phosphate isomerase [EC:5.3.1.9]
K00847	0	0	0	0	0	1	1	0	1	1	0	0	0	0	0	1	1	1	1	1	1	1	0	1	1	1	14	E2.7.1.4, scrK; fructokinase [EC:2.7.1.4]
ko00520	Amino sugar and nucleotide sugar metabolism
K01207	1	1	1	0	1	1	1	1	1	1	1	1	1	1	1	1	1	1	1	1	1	1	1	1	1	1	25	nagZ; beta-N-acetylhexosaminidase [EC:3.2.1.52]
K22292	0	1	1	0	1	1	1	1	1	1	1	1	1	1	1	1	1	1	1	1	1	1	1	1	1	1	24	mupP; N-acetyl-D-muramate 6-phosphate phosphatase [EC:3.1.3.105]
K07102	1	1	1	1	1	1	1	1	1	1	1	1	1	1	1	1	1	1	1	1	1	1	1	1	1	1	26	amgK; N-acetylmuramate 1-kinase [EC:2.7.1.221]
K00992	1	1	1	1	1	1	1	1	1	1	1	1	1	1	1	1	1	1	1	1	1	1	1	1	0	1	25	murU; N-acetyl-alpha-D-muramate 1-phosphate uridylyltransferase [EC:2.7.7.99]
K02804	0	0	0	1	0	0	0	0	0	0	0	0	0	0	0	0	0	0	0	0	0	0	0	0	0	0	1	nagE; N-acetylglucosamine PTS system EIICBA or EIICB component [EC:2.7.1.193]
K04042	1	1	1	1	1	1	1	1	1	1	1	1	1	1	1	1	1	1	1	1	1	1	1	1	1	1	26	glmU; bifunctional UDP-N-acetylglucosamine pyrophosphorylase / glucosamine-1-phosphate N-acetyltransferase [EC:2.7.7.23 2.3.1.157]
K01791	1	1	1	0	0	0	0	0	0	0	1	0	0	0	0	0	0	0	0	0	0	0	0	0	0	0	4	wecB; UDP-N-acetylglucosamine 2-epimerase (non-hydrolysing) [EC:5.1.3.14]
K13015	1	0	1	0	0	0	0	0	0	0	0	0	0	0	0	0	0	0	0	0	0	0	0	0	0	0	2	wbpA; UDP-N-acetyl-D-glucosamine dehydrogenase [EC:1.1.1.136]
K13020	0	0	0	0	0	0	0	0	0	0	1	0	0	0	0	0	0	0	0	0	0	0	0	1	1	0	3	wlbA, bplA; UDP-N-acetyl-2-amino-2-deoxyglucuronate dehydrogenase [EC:1.1.1.335]
K13017	1	1	1	0	0	1	1	0	1	1	1	1	1	1	1	1	1	1	1	1	1	1	1	1	1	0	22	wbpE, wlbC; UDP-2-acetamido-2-deoxy-ribo-hexuluronate aminotransferase [EC:2.6.1.98]
K13018	0	0	0	0	0	0	0	0	0	0	1	0	0	0	0	0	0	0	0	0	0	0	0	1	1	0	3	wbpD, wlbB; UDP-2-acetamido-3-amino-2,3-dideoxy-glucuronate N-acetyltransferase [EC:2.3.1.201]
K13019	0	0	0	0	0	0	0	0	0	0	1	0	0	0	0	0	0	0	0	0	0	0	0	1	1	0	3	wbpI, wlbD; UDP-GlcNAc3NAcA epimerase [EC:5.1.3.23]
K02473	0	0	0	1	0	0	0	0	0	0	1	1	1	1	1	1	1	1	1	0	0	0	1	1	1	1	14	wbpP; UDP-N-acetylglucosamine/UDP-N-acetylgalactosamine 4-epimerase [EC:5.1.3.7 5.1.3.-]
K02474	0	0	0	1	1	1	1	1	1	1	1	1	1	1	1	1	1	1	1	1	1	1	1	1	1	1	23	wbpO; UDP-N-acetyl-D-glucosamine/UDP-N-acetyl-D-galactosamine dehydrogenase [EC:1.1.1.136 1.1.1.-]
K00790	1	1	1	1	1	1	1	1	1	2	1	1	1	1	1	1	1	1	1	1	1	1	1	1	1	1	26	murA; UDP-N-acetylglucosamine 1-carboxyvinyltransferase [EC:2.5.1.7]
K00075	1	1	1	1	1	1	1	1	1	1	1	1	1	1	1	1	1	1	1	1	1	1	1	1	1	1	26	murB; UDP-N-acetylmuramate dehydrogenase [EC:1.3.1.98]
K15894	0	0	0	0	0	1	1	1	1	1	0	0	0	0	0	0	0	0	0	0	0	0	1	0	0	0	6	pseB, wbjB; UDP-N-acetylglucosamine 4,6-dehydratase/5-epimerase [EC:4.2.1.115 5.1.3.-]
K15897	0	0	0	0	0	1	1	0	1	1	0	0	0	0	0	0	0	0	0	0	0	0	0	0	0	0	4	pseG; UDP-2,4-diacetamido-2,4,6-trideoxy-beta-L-altropyranose hydrolase [EC:3.6.1.57]
K18429	0	0	0	1	0	0	0	0	0	0	0	0	0	0	0	0	0	0	0	0	0	0	0	0	0	0	1	legG, neuC2; GDP/UDP-N,N'-diacetylbacillosamine 2-epimerase (hydrolysing) [EC:3.2.1.184]
K18430	0	0	0	1	0	1	1	1	1	0	0	0	0	0	0	0	0	0	0	0	0	0	0	0	0	0	5	legI, neuB2; N,N'-diacetyllegionaminate synthase [EC:2.5.1.101]
K18431	0	0	0	1	0	0	0	0	0	0	0	0	0	0	0	0	0	0	0	0	0	0	0	0	0	0	1	legF, ptmB; CMP-N,N'-diacetyllegionaminic acid synthase [EC:2.7.7.82]
K03431	1	1	1	1	1	1	1	1	1	1	1	1	1	1	1	1	1	1	1	1	1	1	1	1	1	1	26	glmM; phosphoglucosamine mutase [EC:5.4.2.10]
K01443	0	0	0	1	0	0	0	0	0	0	0	0	0	0	0	0	0	0	0	0	0	0	0	0	0	0	1	nagA, AMDHD2; N-acetylglucosamine-6-phosphate deacetylase [EC:3.5.1.25]
K00847	0	0	0	0	0	1	1	0	1	1	0	0	0	0	0	1	1	1	1	1	1	1	0	1	1	1	14	E2.7.1.4, scrK; fructokinase [EC:2.7.1.4]
K00820	1	1	1	1	1	1	1	1	1	1	1	1	1	1	1	1	1	1	1	1	1	1	1	1	1	1	26	glmS, GFPT; glutamine---fructose-6-phosphate transaminase (isomerizing) [EC:2.6.1.16]
K01209	0	0	0	0	0	0	0	0	0	0	1	1	1	0	0	1	1	0	0	1	0	0	1	1	1	1	10	abfA; alpha-L-arabinofuranosidase [EC:3.2.1.55]
K10012	0	0	0	0	0	0	0	0	0	0	1	1	1	1	1	1	1	1	1	1	1	1	1	1	1	1	16	arnC, pmrF; undecaprenyl-phosphate 4-deoxy-4-formamido-L-arabinose transferase [EC:2.4.2.53]
K13014	1	1	1	0	0	1	1	1	1	1	1	1	1	1	1	1	1	1	1	1	1	1	1	1	0	1	23	arnD; undecaprenyl phosphate-alpha-L-ara4FN deformylase [EC:3.5.1.-]
K08678	1	1	1	0	0	0	0	0	0	0	0	0	0	0	0	0	0	0	0	0	0	0	0	0	0	0	3	UXS1, uxs; UDP-glucuronate decarboxylase [EC:4.1.1.35]
K00845	0	0	0	0	0	1	1	1	1	1	1	1	1	1	1	1	1	1	1	1	1	1	1	1	1	1	21	glk; glucokinase [EC:2.7.1.2]
K01810	1	1	1	2	1	1	1	1	1	1	1	1	1	1	1	1	1	1	1	1	1	1	1	1	1	1	26	GPI, pgi; glucose-6-phosphate isomerase [EC:5.3.1.9]
K01835	1	1	1	1	0	1	1	1	1	1	1	1	1	1	1	1	1	1	1	1	1	1	1	1	1	1	25	pgm; phosphoglucomutase [EC:5.4.2.2]
K15778	0	0	0	1	1	1	1	1	1	1	1	1	1	1	1	1	1	1	1	1	1	1	1	1	1	1	23	pmm-pgm; phosphomannomutase / phosphoglucomutase [EC:5.4.2.8 5.4.2.2]
K00963	1	1	1	1	1	0	1	1	1	1	1	1	1	1	1	1	1	1	1	1	1	1	1	1	1	1	25	UGP2, galU, galF; UTP--glucose-1-phosphate uridylyltransferase [EC:2.7.7.9]
K00012	1	1	1	1	1	1	1	1	1	1	1	1	1	1	1	1	1	1	1	1	1	1	1	1	1	1	26	UGDH, ugd; UDPglucose 6-dehydrogenase [EC:1.1.1.22]
K06118	0	0	0	0	0	0	0	0	0	0	0	1	1	1	1	1	1	1	1	2	2	2	2	0	0	0	12	SQD1, sqdB; UDP-sulfoquinovose synthase [EC:3.13.1.1]
K00965	0	0	0	1	0	1	1	1	1	1	0	0	0	0	0	0	0	0	0	0	0	0	0	0	0	0	6	galT, GALT; UDPglucose--hexose-1-phosphate uridylyltransferase [EC:2.7.7.12]
K01784	0	0	0	1	2	1	1	1	1	1	1	1	1	1	1	1	1	1	1	1	1	1	1	1	1	1	23	galE, GALE; UDP-glucose 4-epimerase [EC:5.1.3.2]
K08679	0	0	0	1	1	1	1	1	1	1	1	1	1	1	1	1	1	1	1	1	1	1	1	1	1	1	23	GAE, cap1J; UDP-glucuronate 4-epimerase [EC:5.1.3.6]
K02793	0	0	0	0	0	1	1	1	1	1	1	0	1	1	1	1	1	1	1	1	1	1	1	1	1	1	20	manXa; mannose PTS system EIIA component [EC:2.7.1.191]
K01840	1	1	1	0	0	0	0	0	0	0	0	0	0	0	0	0	0	0	0	0	0	0	0	0	0	0	3	manB; phosphomannomutase [EC:5.4.2.8]
K00971	1	1	1	1	1	0	0	0	0	0	2	2	2	2	2	2	2	1	1	2	1	3	0	2	2	2	20	manC, cpsB; mannose-1-phosphate guanylyltransferase [EC:2.7.7.13]
K16011	0	1	1	1	1	0	0	0	0	0	1	1	1	1	1	1	1	1	1	1	1	1	0	1	1	1	19	algA, xanB, rfbA, wbpW, pslB; mannose-1-phosphate guanylyltransferase / mannose-6-phosphate isomerase [EC:2.7.7.13 5.3.1.8]
K01711	0	0	0	1	1	0	0	0	0	0	1	1	1	1	1	1	1	0	0	1	0	2	0	1	1	1	14	gmd, GMDS; GDPmannose 4,6-dehydratase [EC:4.2.1.47]
K15856	0	0	0	0	0	0	1	1	1	1	0	0	0	0	0	0	0	0	0	0	0	0	0	0	0	0	4	rmd; GDP-4-dehydro-6-deoxy-D-mannose reductase [EC:1.1.1.281]
K13010	0	0	0	0	0	0	0	0	0	0	1	1	1	1	1	1	1	1	1	1	1	1	1	1	1	0	15	per, rfbE; perosamine synthetase [EC:2.6.1.102]
K02377	0	0	0	1	1	0	0	0	0	0	1	1	1	1	1	1	1	0	0	1	0	2	0	1	1	1	14	TSTA3, fcl; GDP-L-fucose synthase [EC:1.1.1.271]
K00523	1	1	1	0	1	2	2	2	2	2	2	2	2	2	2	2	2	2	2	2	2	2	2	2	2	2	25	ascD, ddhD, rfbI; CDP-4-dehydro-6-deoxyglucose reductase, E3 [EC:1.17.1.1]
K00975	1	1	1	0	0	1	1	1	1	1	1	1	1	1	1	2	2	1	1	2	2	2	1	2	2	2	24	glgC; glucose-1-phosphate adenylyltransferase [EC:2.7.7.27]
ko00620	Pyruvate metabolism
K01895	1	1	1	1	1	1	1	1	1	1	1	1	1	1	1	1	1	1	1	1	1	1	1	1	1	1	26	ACSS1_2, acs; acetyl-CoA synthetase [EC:6.2.1.1]
K00169	0	0	0	1	0	0	0	0	0	0	0	0	0	0	0	0	0	0	0	0	0	0	0	0	0	0	1	porA; pyruvate ferredoxin oxidoreductase alpha subunit [EC:1.2.7.1]
K00170	0	0	0	1	0	0	0	0	0	0	0	0	0	0	0	0	0	0	0	0	0	0	0	0	0	0	1	porB; pyruvate ferredoxin oxidoreductase beta subunit [EC:1.2.7.1]
K00172	0	0	0	1	0	0	0	0	0	0	0	0	0	0	0	0	0	0	0	0	0	0	0	0	0	0	1	porC, porG; pyruvate ferredoxin oxidoreductase gamma subunit [EC:1.2.7.1]
K00171	0	0	0	1	0	0	0	0	0	0	0	0	0	0	0	0	0	0	0	0	0	0	0	0	0	0	1	porD; pyruvate ferredoxin oxidoreductase delta subunit [EC:1.2.7.1]
K03737	3	3	3	0	1	3	3	3	3	3	2	2	1	2	2	1	1	2	2	2	2	2	2	2	2	1	25	por, nifJ; pyruvate-ferredoxin/flavodoxin oxidoreductase [EC:1.2.7.1 1.2.7.-]
K00174	1	1	1	1	0	2	3	3	3	3	2	2	2	2	2	2	2	2	2	2	2	2	2	2	2	2	25	korA, oorA, oforA; 2-oxoglutarate/2-oxoacid ferredoxin oxidoreductase subunit alpha [EC:1.2.7.3 1.2.7.11]
K00175	1	1	1	1	0	3	3	3	3	3	2	2	2	2	2	2	2	2	2	2	2	2	2	2	2	2	25	korB, oorB, oforB; 2-oxoglutarate/2-oxoacid ferredoxin oxidoreductase subunit beta [EC:1.2.7.3 1.2.7.11]
K00163	1	1	1	0	1	1	1	1	1	1	1	1	1	1	1	1	1	1	1	1	1	1	1	1	1	1	25	aceE; pyruvate dehydrogenase E1 component [EC:1.2.4.1]
K00627	1	1	1	0	1	1	1	1	1	1	1	1	1	1	1	1	1	1	1	1	1	1	1	1	1	1	25	DLAT, aceF, pdhC; pyruvate dehydrogenase E2 component (dihydrolipoamide acetyltransferase) [EC:2.3.1.12]
K00382	1	1	1	0	2	1	1	1	1	0	1	1	1	1	1	1	1	1	1	1	1	1	1	1	1	0	23	DLD, lpd, pdhD; dihydrolipoamide dehydrogenase [EC:1.8.1.4]
K00121	0	0	0	0	1	0	0	0	0	0	0	0	0	0	0	0	0	0	0	0	0	0	0	0	0	0	1	frmA, ADH5, adhC; S-(hydroxymethyl)glutathione dehydrogenase / alcohol dehydrogenase [EC:1.1.1.284 1.1.1.1]
K00873	1	1	1	0	2	1	1	1	1	1	2	2	2	2	2	2	2	2		2	2	2	2	2	2	2	25	PK, pyk; pyruvate kinase [EC:2.7.1.40]
K01962	1	1	1	1	1	1	1	1	1	1	1	1	1	1	1	1	1	1	1	1	1	1	1	1	1	1	26	accA; acetyl-CoA carboxylase carboxyl transferase subunit alpha [EC:6.4.1.2 2.1.3.15]
K02160	1	1	1	0	1	1	1	1	1	1	1	1	1	1	1	1	1	1	1	1	1	1	1	1	1	1	25	accB, bccP; acetyl-CoA carboxylase biotin carboxyl carrier protein
K01961	1	1	1	0	1	1	1	1	1	1	1	1	1	1	1	1	1	1	1	1	1	1	1	1	1	1	25	accC; acetyl-CoA carboxylase, biotin carboxylase subunit [EC:6.4.1.2 6.3.4.14]
K01963	1	1	1	1	1	1	1	1	1	1	1	1	1	1	1	1	1	1	1	1	1	1	1	1	1	1	26	accD; acetyl-CoA carboxylase carboxyl transferase subunit beta [EC:6.4.1.2 2.1.3.15]
K01512	0	0	0	0	0	1	1	1	1	1	1	1	1	1	1	1	1	1	1	1	1	1	1	1	1	1	21	acyP; acylphosphatase [EC:3.6.1.7]
K00158	0	0	0	0	0	0	0	0	0	0	0	0	0	0	0	0	0	0	0	0	0	0	1	0	0	0	1	E1.2.3.3, poxL; pyruvate oxidase [EC:1.2.3.3]
K01759	0	0	0	0	2	0	0	0	0	0	0	0	0	0	0	0	0	0	0	0	0	0	0	0	0	0	1	GLO1, gloA; lactoylglutathione lyase [EC:4.4.1.5]
K01069	3	3	3	1	3	2	2	2	2	2	3	3	2	2	2	2	2	2	2	2	2	2	2	3	3	3	26	gloB, gloC, HAGH; hydroxyacylglutathione hydrolase [EC:3.1.2.6]
K00029	0	0	0	1	1	0	0	0	0	0	0	0	0	0	0	0	0	0	0	0	0	0	0	0	0	0	2	E1.1.1.40, maeB; malate dehydrogenase (oxaloacetate-decarboxylating)(NADP+) [EC:1.1.1.40]
K01571	1	1	1	0	0	0	1	1	1	1	1	1	1	1	1	1	1	1	1	1	1	1	1	1	1	1	23	oadA; oxaloacetate decarboxylase (Na+ extruding) subunit alpha [EC:7.2.4.2]
K20509	1	1	1	1	0	1	1	1	1	1	1	1	1	1	1	1	1	1	1	1	1	1	1	1	1	1	25	madB, oadB, gcdB, mmdB; carboxybiotin decarboxylase [EC:7.2.4.1]
K01573	1	1	1	1	0	1	1	1	1	1	1	1	1	1	1	1	1	1	1	1	1	1	1	1	1	1	25	oadG; oxaloacetate decarboxylase (Na+ extruding) subunit gamma
K00024	2	2	2	1	1	2	2	2	2	2	1	2	0	1	1	0	0	0	0	2	2	2	1	1	1	1	21	mdh; malate dehydrogenase [EC:1.1.1.37]
K00116	0	0	0	0	1	0	0	0	0	0	0	0	0	0	0	0	0	0	0	0	0	0	0	0	0	0	1	mqo; malate dehydrogenase (quinone) [EC:1.1.5.4]
K01676	1	1	1	0	0	1	1	0	1	1	1	1	1	1	1	1	1	1	1	1	1	1	1	1	1	1	23	E4.2.1.2A, fumA, fumB; fumarate hydratase, class I [EC:4.2.1.2]
K01677	0	0	0	1	0	0	0	0	0	0	0	0	0	0	0	0	0	0	0	0	0	0	0	0	0	0	1	E4.2.1.2AA, fumA; fumarate hydratase subunit alpha [EC:4.2.1.2]
K01678	0	0	0	1	0	0	0	0	0	0	0	0	0	0	0	0	0	0	0	0	0	0	0	0	0	0	1	E4.2.1.2AB, fumB; fumarate hydratase subunit beta [EC:4.2.1.2]
K01679	1	1	1	1	1	0	0	0	0	0	0	0	0	0	0	0	0	0	0	1	1	1	0	0	0	0	8	E4.2.1.2B, fumC, FH; fumarate hydratase, class II [EC:4.2.1.2]
K01595	0	0	0	0	1	0	0	0	0	0	0	0	0	0	0	0	0	0	0	0	0	0	0	0	0	0	1	ppc; phosphoenolpyruvate carboxylase [EC:4.1.1.31]
K20370	0	0	0	0	0	1	1	0	1	1	1	1	1	1	1	1	1	1	1	1	1	1	1	1	1	1	20	PEPCK; phosphoenolpyruvate carboxykinase (diphosphate) [EC:4.1.1.38]
K01610	0	0	0	1	0	0	0	0	0	0	0	0	0	0	0	0	0	0	0	0	0	0	0	0	0	0	1	E4.1.1.49, pckA; phosphoenolpyruvate carboxykinase (ATP) [EC:4.1.1.49]
K01006	1	1	1	0	0	1	1	2	1	1	1	1	1	1	1	2	2	1	1	1	1	1	2	1	1	1	24	ppdK; pyruvate, orthophosphate dikinase [EC:2.7.9.1]
K01007	1	1	1	1	1	2	2	2	2	2	1	1	1	1	1	1	1	1	1	1	1	1	1	1	1	0	25	pps, ppsA; pyruvate, water dikinase [EC:2.7.9.2]
K01649	2	2	2	1	1	1	1	1	1	1	1	1	1	1	1	1	1	1	1	1	1	1	1	1	1	1	26	leuA, IMS; 2-isopropylmalate synthase [EC:2.3.3.13]
ko00630	Glyoxylate and dicarboxylate metabolism
K01895	1	1	1	1	1	1	1	1	1	1	1	1	1	1	1	1	1	1	1	1	1	1	1	1	1	1	26	ACSS1_2, acs; acetyl-CoA synthetase [EC:6.2.1.1]
K00024	2	2	2	1	1	2	2	2	2	2	1	2	0	1	1	0	0	0	0	2	2	2	1	1	1	1	21	mdh; malate dehydrogenase [EC:1.1.1.37]
K01647	1	1	1	1	1	1	2	2	2	2	1	1	1	1	1	1	1	1	1	1	1	1	1	1	1	1	26	CS, gltA; citrate synthase [EC:2.3.3.1]
K01681	1	1	1	0	0	0	0	0	0	0	0	0	0	0	0	0	0	0	0	1	1	1	0	0	0	0	6	ACO, acnA; aconitate hydratase [EC:4.2.1.3]
K01682	0	0	0	1	1	0	0	1	1	1	0	0	0	0	0	0	0	0	0	0	0	0	0	1	1	1	8	acnB; aconitate hydratase 2 / 2-methylisocitrate dehydratase [EC:4.2.1.3 4.2.1.99]
K05606	1	1	1	0	0	0	0	0	0	0	0	0	0	0	0	0	0	0	0	0	0	0	0	0	0	0	3	MCEE, epi; methylmalonyl-CoA/ethylmalonyl-CoA epimerase [EC:5.1.99.1]
K08691	0	0	0	0	0	0	0	0	0	0	1	1	0	1	1	1	1	0	0	1	1	1	0	1	1	1	12	mcl; malyl-CoA/(S)-citramalyl-CoA lyase [EC:4.1.3.24 4.1.3.25]
K19268	0	0	0	1	0	0	0	0	0	0	0	0	0	0	0	0	0	0	0	0	0	0	0	0	0	0	1	glmE, mutE, mamB; methylaspartate mutase epsilon subunit [EC:5.4.99.1]
K01846	0	0	0	1	0	0	0	0	0	0	0	0	0	0	0	0	0	0	0	0	0	0	0	0	0	0	1	glmS, mutS, mamA; methylaspartate mutase sigma subunit [EC:5.4.99.1]
K00104	1	1	1	1	2	1	2	2	2	2	2	2	2	2	2	1	2	2	2	2	2	2	2	2	2	2	26	glcD; glycolate dehydrogenase FAD-linked subunit [EC:1.1.99.14]
K11472	0	0	0	0	1	1	1	1	1	1	1	1	1	1	1	1	1	1	1	1	1	1	1	1	1	1	22	glcE; glycolate dehydrogenase FAD-binding subunit [EC:1.1.99.14]
K11473	1	1	1	1	2	2	2	2	2	2	2	2	2	2	2	2	2	2	2	2	2	2	2	2	2	2	26	glcF; glycolate dehydrogenase iron-sulfur subunit [EC:1.1.99.14]
K00018	0	0	0	1	0	0	0	0	0	0	0	0	0	0	0	0	0	0	0	0	0	0	0	0	0	0	1	hprA; glycerate dehydrogenase [EC:1.1.1.29]
K01091	3	3	3	1	3	3	3	2	3	3	3	3	4	3	3	3	3	3	3	3	3	3	3	3	3	3	26	gph; phosphoglycolate phosphatase [EC:3.1.3.18]
K01601	1	1	1	0	2	0	1	1	1	1	1	1	1	1	1	1	1	1	1	1	1	1	1	1	1	0	23	rbcL, cbbL; ribulose-bisphosphate carboxylase large chain [EC:4.1.1.39]
K01602	0	0	0	0	1	0	0	0	0	0	0	0	0	0	0	0	0	0	0	0	0	0	0	0	0	0	1	rbcS, cbbS; ribulose-bisphosphate carboxylase small chain [EC:4.1.1.39]
K00830	1	1	1	0	1	1	1	0	1	1	1	1	1	1	1	1	1	1	1	1	1	1	1	1	1	1	24	AGXT; alanine-glyoxylate transaminase / serine-glyoxylate transaminase / serine-pyruvate transaminase [EC:2.6.1.44 2.6.1.45 2.6.1.51]
K01915	1	1	1	1	2	1	1	1	1	1	1	1	1	1	1	1	1	1	1	1	1	1	1	1	1	1	26	glnA, GLUL; glutamine synthetase [EC:6.3.1.2]
K00600	1	1	1	1	1	1	1	1	1	1	1	1	1	1	1	1	1	1	1	1	1	1	1	1	1	1	26	glyA, SHMT; glycine hydroxymethyltransferase [EC:2.1.2.1]
K00282	1	1	1	0	1	1	1	1	1	0	1	1	1	1	1	1	1	1	1	1	1	1	1	1	1	1	24	gcvPA; glycine dehydrogenase subunit 1 [EC:1.4.4.2]
K00283	1	1	1	0	1	1	1	1	1	1	1	1	1	1	1	1	1	1	1	1	1	1	1	1	1	1	25	gcvPB; glycine dehydrogenase subunit 2 [EC:1.4.4.2]
K00605	1	1	1	0	1	1	1	1	1	1	1	1	1	1	1	1	1	1	1	1	1	1	1	1	1	1	25	gcvT, AMT; aminomethyltransferase [EC:2.1.2.10]
K00382	1	1	1	0	2	1	1	1	1	0	1	1	1	1	1	1	1	1	1	1	1	1	1	1	1	0	23	DLD, lpd, pdhD; dihydrolipoamide dehydrogenase [EC:1.8.1.4]
K02437	1	1	1	0	1	1	1	1	1	1	1	1	1	1	1	1	1	1	1	1	1	1	1	1	1	1	25	gcvH, GCSH; glycine cleavage system H protein
K11529	0	0	0	0	0	1	1	1	1	1	1	1	1	1	1	1	1	1	1	1	1	1	1	1	1	1	21	gck, gckA, GLYCTK; glycerate 2-kinase [EC:2.7.1.165]
K15918	0	0	0	0	1	0	0	0	0	0	0	0	0	0	0	0	0	0	0	0	0	0	0	0	0	0	1	GLYK; D-glycerate 3-kinase [EC:2.7.1.31]
K00123	0	0	0	0	0	0	0	0	0	0	0	0	1	1	1	1	1	0	0	1	0	0	1	1	1	1	10	fdoG, fdhF, fdwA; formate dehydrogenase major subunit [EC:1.17.1.9]
K00127	0	0	0	0	0	1	1	1	1	1	0	0	0	1	1	1	1	1	1	0	0	0	0	1	1	1	14	fdoI, fdsG; formate dehydrogenase subunit gamma
K01433	0	0	0	1	0	0	0	0	0	0	0	0	0	0	0	0	0	0	0	0	0	0	0	0	0	0	1	purU; formyltetrahydrofolate deformylase [EC:3.5.1.10]
K01458	0	0	0	1	0	0	0	0	0	0	0	0	0	0	0	0	0	0	0	0	0	0	0	0	0	0	1	hutG; N-formylglutamate deformylase [EC:3.5.1.68]
ko00640	Propanoate metabolism
K01895	1	1	1	1	1	1	1	1	1	1	1	1	1	1	1	1	1	1	1	1	1	1	1	1	1	1	26	ACSS1_2, acs; acetyl-CoA synthetase [EC:6.2.1.1]
K00382	1	1	1	0	2	1	1	1	1	0	1	1	1	1	1	1	1	1	1	1	1	1	1	1	1	0	23	DLD, lpd, pdhD; dihydrolipoamide dehydrogenase [EC:1.8.1.4]
K00169	0	0	0	1	0	0	0	0	0	0	0	0	0	0	0	0	0	0	0	0	0	0	0	0	0	0	1	porA; pyruvate ferredoxin oxidoreductase alpha subunit [EC:1.2.7.1]
K00170	0	0	0	1	0	0	0	0	0	0	0	0	0	0	0	0	0	0	0	0	0	0	0	0	0	0	1	porB; pyruvate ferredoxin oxidoreductase beta subunit [EC:1.2.7.1]
K00172	0	0	0	1	0	0	0	0	0	0	0	0	0	0	0	0	0	0	0	0	0	0	0	0	0	0	1	porC, porG; pyruvate ferredoxin oxidoreductase gamma subunit [EC:1.2.7.1]
K00171	0	0	0	1	0	0	0	0	0	0	0	0	0	0	0	0	0	0	0	0	0	0	0	0	0	0	1	porD; pyruvate ferredoxin oxidoreductase delta subunit [EC:1.2.7.1]
K19745	0	0	0	0	0	1	1	1	1	1	1	1	1	1	1	1	1	1	1	1	1	1	1	1	1	1	21	acuI; acrylyl-CoA reductase (NADPH) [EC:1.3.1.-]
K01692	0	0	0	0	0	1	1	1	1	1	1	1	0	0	0	1	1	0	0	1	1	1	1	1	1	1	16	paaF, echA; enoyl-CoA hydratase [EC:4.2.1.17]
K01782	0	0	0	0	1	0	1	1	1	0	1	1	1	0	0	1	1	0	0	1	1	1	1	1	1	1	16	fadJ; 3-hydroxyacyl-CoA dehydrogenase / enoyl-CoA hydratase / 3-hydroxybutyryl-CoA epimerase [EC:1.1.1.35 4.2.1.17 5.1.2.3]
K01962	1	1	1	1	1	1	1	1	1	1	1	1	1	1	1	1	1	1	1	1	1	1	1	1	1	1	26	accA; acetyl-CoA carboxylase carboxyl transferase subunit alpha [EC:6.4.1.2 2.1.3.15]
K02160	1	1	1	0	1	1	1	1	1	1	1	1	1	1	1	1	1	1	1	1	1	1	1	1	1	1	25	accB, bccP; acetyl-CoA carboxylase biotin carboxyl carrier protein
K01961	1	1	1	0	1	1	1	1	1	1	1	1	1	1	1	1	1	1	1	1	1	1	1	1	1	1	25	accC; acetyl-CoA carboxylase, biotin carboxylase subunit [EC:6.4.1.2 6.3.4.14]
K01963	1	1	1	1	1	1	1	1	1	1	1	1	1	1	1	1	1	1	1	1	1	1	1	1	1	1	26	accD; acetyl-CoA carboxylase carboxyl transferase subunit beta [EC:6.4.1.2 2.1.3.15]
K05606	1	1	1	0	0	0	0	0	0	0	0	0	0	0	0	0	0	0	0	0	0	0	0	0	0	0	3	MCEE, epi; methylmalonyl-CoA/ethylmalonyl-CoA epimerase [EC:5.1.99.1]
K01903	1	1	1	1	1	1	1	1	1	1	2	2	1	1	1	1	1	1	1	1	1	1	1	1	1	1	26	sucC; succinyl-CoA synthetase beta subunit [EC:6.2.1.5]
K01902	0	1	1	1	1	1	1	1	1	1	2	2	1	1	1	1	1	1	1	1	1	1	1	1	1	1	25	sucD; succinyl-CoA synthetase alpha subunit [EC:6.2.1.5]
K01720	0	0	0	0	0	1	1	1	1	1	0	0	0	0	0	0	0	0	0	0	0	0	0	0	0	0	5	prpD; 2-methylcitrate dehydratase [EC:4.2.1.79]
K01682	0	0	0	1	1	0	0	1	1	1	0	0	0	0	0	0	0	0	0	0	0	0	0	1	1	1	8	acnB; aconitate hydratase 2 / 2-methylisocitrate dehydratase [EC:4.2.1.3 4.2.1.99]
ko00650	Butanoate metabolism
K07516	0	0	0	0	1	0	0	0	0	0	0	0	0	0	0	0	1	0	0	0	0	0	0	0	0	0	2	fadN; 3-hydroxyacyl-CoA dehydrogenase [EC:1.1.1.35]
K01782	0	0	0	0	1	0	1	1	1	0	1	1	1	0	0	1	1	0	0	1	1	1	1	1	1	1	16	fadJ; 3-hydroxyacyl-CoA dehydrogenase / enoyl-CoA hydratase / 3-hydroxybutyryl-CoA epimerase [EC:1.1.1.35 4.2.1.17 5.1.2.3]
K01692	0	0	0	0	0	1	1	1	1	1	1	1	0	0	0	1	1	0	0	1	1	1	1	1	1	1	16	paaF, echA; enoyl-CoA hydratase [EC:4.2.1.17]
K00209	0	0	0	0	1	0	0	0	0	0	0	0	0	0	0	0	0	0	0	0	0	0	0	0	0	0	1	fabV, ter; enoyl-[acyl-carrier protein] reductase / trans-2-enoyl-CoA reductase (NAD+) [EC:1.3.1.9 1.3.1.44]
K03821	0	0	0	0	1	0	0	0	0	0	0	0	0	0	0	0	0	0	0	0	0	0	0	0	0	0	1	phaC, phbC; poly[(R)-3-hydroxyalkanoate] polymerase subunit PhaC [EC:2.3.1.304]
K20509	1	1	1	1	0	1	1	1	1	1	1	1	1	1	1	1	1	1	1	1	1	1	1	1	1	1	25	madB, oadB, gcdB, mmdB; carboxybiotin decarboxylase [EC:7.2.4.1]
K00239	2	2	2	1	1	0	1	1	1	0	1	2	2	2	2	2	2	1	1	2	2	2	2	2	2	2	24	sdhA, frdA; succinate dehydrogenase flavoprotein subunit [EC:1.3.5.1]
K00240	2	2	2	3	1	2	2	2	2	2	3	3	3	3	3	3	3	2	2	3	3	3	3	3	3	3	26	sdhB, frdB; succinate dehydrogenase iron-sulfur subunit [EC:1.3.5.1]
K00241	0	0	0	0	0	1	2	2	2	2	1	1	1	1	1	1	1	1	1	1	1	1	1	1	1	1	21	sdhC, frdC; succinate dehydrogenase cytochrome b subunit
K00242	1	1	1	0	1	1	1	1	1	1	1	1	1	1	1	1	1	0	0	1	1	1	1	1	1	1	23	sdhD, frdD; succinate dehydrogenase membrane anchor subunit
K00135	1	1	1	0	0	0	0	0	0	0	0	0	0	0	0	0	0	0	0	0	0	0	0	0	0	0	3	gabD; succinate-semialdehyde dehydrogenase / glutarate-semialdehyde dehydrogenase [EC:1.2.1.16 1.2.1.79 1.2.1.20]
K18122	1	1	1	0	0	0	0	0	0	0	0	0	0	0	0	0	0	0	0	0	0	0	0	0	0	0	3	cat2, abfT; 4-hydroxybutyrate CoA-transferase [EC:2.8.3.-]
K00169	0	0	0	1	0	0	0	0	0	0	0	0	0	0	0	0	0	0	0	0	0	0	0	0	0	0	1	porA; pyruvate ferredoxin oxidoreductase alpha subunit [EC:1.2.7.1]
K00170	0	0	0	1	0	0	0	0	0	0	0	0	0	0	0	0	0	0	0	0	0	0	0	0	0	0	1	porB; pyruvate ferredoxin oxidoreductase beta subunit [EC:1.2.7.1]
K00172	0	0	0	1	0	0	0	0	0	0	0	0	0	0	0	0	0	0	0	0	0	0	0	0	0	0	1	porC, porG; pyruvate ferredoxin oxidoreductase gamma subunit [EC:1.2.7.1]
K00171	0	0	0	1	0	0	0	0	0	0	0	0	0	0	0	0	0	0	0	0	0	0	0	0	0	0	1	porD; pyruvate ferredoxin oxidoreductase delta subunit [EC:1.2.7.1]
K03737	3	3	3	0	1	3	3	3	3	3	2	2	1	2	2	1	1	2	2	2	2	2	2	2	2	1	25	por, nifJ; pyruvate-ferredoxin/flavodoxin oxidoreductase [EC:1.2.7.1 1.2.7.-]
K00174	1	1	1	1	0	2	3	3	3	3	2	2	2	2	2	2	2	2	2	2	2	2	2	2	2	2	25	korA, oorA, oforA; 2-oxoglutarate/2-oxoacid ferredoxin oxidoreductase subunit alpha [EC:1.2.7.3 1.2.7.11]
K00175	1	1	1	1	0	3	3	3	3	3	2	2	2	2	2	2	2	2	2	2	2	2	2	2	2	2	25	korB, oorB, oforB; 2-oxoglutarate/2-oxoacid ferredoxin oxidoreductase subunit beta [EC:1.2.7.3 1.2.7.11]
K00019	0	0	0	0	0	0	0	0	0	0	1	1	1	0	0	1	1	0	0	1	1	1	0	0	0	1	9	BDH1, bdhA; 3-hydroxybutyrate dehydrogenase [EC:1.1.1.30]
K01652	1	1	1	1	2	2	2	1	1	1	2	2	3	2	2	2	2	2	2	2	2	2	2	2	2	2	26	E2.2.1.6L, ilvB, ilvG, ilvI; acetolactate synthase I/II/III large subunit [EC:2.2.1.6]
K01653	1	1	1	1	1	1	1	1	1	1	1	1	2	1	1	1	1	1	1	1	1	1	1	2	1	1	26	E2.2.1.6S, ilvH, ilvN; acetolactate synthase I/III small subunit [EC:2.2.1.6]
ko00660	C5-Branched dibasic acid metabolism
K01652	1	1	1	1	2	2	2	1	1	1	2	2	3	2	2	2	2	2	2	2	2	2	2	2	2	2	26	E2.2.1.6L, ilvB, ilvG, ilvI; acetolactate synthase I/II/III large subunit [EC:2.2.1.6]
K01653	1	1	1	1	1	1	1	1	1	1	1	1	2	1	1	1	1	1	1	1	1	1	1	2	1	1	26	E2.2.1.6S, ilvH, ilvN; acetolactate synthase I/III small subunit [EC:2.2.1.6]
K01903	1	1	1	1	1	1	1	1	1	1	2	2	1	1	1	1	1	1	1	1	1	1	1	1	1	1	26	sucC; succinyl-CoA synthetase beta subunit [EC:6.2.1.5]
K01902	0	1	1	1	1	1	1	1	1	1	2	2	1	1	1	1	1	1	1	1	1	1	1	1	1	1	25	sucD; succinyl-CoA synthetase alpha subunit [EC:6.2.1.5]
K19268	0	0	0	1	0	0	0	0	0	0	0	0	0	0	0	0	0	0	0	0	0	0	0	0	0	0	1	glmE, mutE, mamB; methylaspartate mutase epsilon subunit [EC:5.4.99.1]
K01846	0	0	0	1	0	0	0	0	0	0	0	0	0	0	0	0	0	0	0	0	0	0	0	0	0	0	1	glmS, mutS, mamA; methylaspartate mutase sigma subunit [EC:5.4.99.1]
K08691	0	0	0	0	0	0	0	0	0	0	1	1	0	1	1	1	1	0	0	1	1	1	0	1	1	1	12	mcl; malyl-CoA/(S)-citramalyl-CoA lyase [EC:4.1.3.24 4.1.3.25]
K09011	1	1	1	0	0	0	0	0	0	0	0	0	0	0	0	0	0	0	0	0	0	0	0	0	0	0	3	cimA; (R)-citramalate synthase [EC:2.3.3.21]
K01703	1	1	1	1	1	1	1	1	1	1	1	1	1	1	1	1	1	1	1	1	1	1	1	1	1	1	26	leuC, IPMI-L; 3-isopropylmalate/(R)-2-methylmalate dehydratase large subunit [EC:4.2.1.33 4.2.1.35]
K01704	1	1	1	1	1	0	1	1	1	1	1	1	1	1	1	1	1	1	1	1	1	1	1	1	1	1	25	leuD, IPMI-S; 3-isopropylmalate/(R)-2-methylmalate dehydratase small subunit [EC:4.2.1.33 4.2.1.35]
K00052	1	1	1	1	1	1	1	1	1	1	1	1	1	1	1	1	1	1	1	1	1	1	1	1	1	1	26	leuB, IMDH; 3-isopropylmalate dehydrogenase [EC:1.1.1.85]
ko00562	Inositol phosphate metabolism
K01092	1	1	1	0	2	1	2	1	2	2	1	1	1	1	1	1	1	1	1	1	1	1	1	1	1	1	25	E3.1.3.25, IMPA, suhB; myo-inositol-1(or 4)-monophosphatase [EC:3.1.3.25]
K18649	0	0	0	0	1	0	0	0	0	0	0	0	0	0	0	0	0	0	0	0	0	0	0	0	0	0	1	IMPL2; inositol-phosphate phosphatase / L-galactose 1-phosphate phosphatase / histidinol-phosphatase [EC:3.1.3.25 3.1.3.93 3.1.3.15]
K01858	0	0	0	0	0	0	0	0	0	0	1	2	1	1	1	1	1	1	1	1	0	0	1	1	1	1	14	INO1, ISYNA1; myo-inositol-1-phosphate synthase [EC:5.5.1.4]
K23992	0	0	0	0	0	0	0	0	0	0	0	1	0	0	0	0	0	0	0	0	0	0	0	0	0	0	1	K23992; 1L-myo-inositol 1-phosphate cytidylyltransferase / CDP-L-myo-inositol myo-inositolphosphotransferase [EC:2.7.7.74 2.7.8.34]
K07281	0	0	0	0	0	0	0	0	0	0	0	1	0	0	0	0	0	0	0	0	0	0	0	0	0	0	1	ipct; 1L-myo-inositol 1-phosphate cytidylyltransferase [EC:2.7.7.74]
K01803	1	1	1	1	1	1	1	1	1	1	1	1	1	1	1	1	1	1	1	1	1	1	1	1	1	1	26	TPI, tpiA; triosephosphate isomerase (TIM) [EC:5.3.1.1]
ko00190	Oxidative phosphorylation
K00330	1	1	1	1	1	1	1	1	1	1	1	1	1	1	1	1	1	1	1	1	1	1	1	1	1	1	26	nuoA; NADH-quinone oxidoreductase subunit A [EC:7.1.1.2]
K00331	1	1	1	1	1	1	1	1	1	1	1	1	1	1	1	1	1	1	1	1	1	1	1	1	1	1	26	nuoB; NADH-quinone oxidoreductase subunit B [EC:7.1.1.2]
K00332	1	1	1	0	1	1	1	1	1	1	1	1	1	1	1	1	1	1	1	1	1	1	1	1	1	2	25	nuoC; NADH-quinone oxidoreductase subunit C [EC:7.1.1.2]
K00333	1	1	1	1	1	1	1	1	1	1	1	1	1	1	1	1	1	1	1	1	1	1	1	1	1	1	26	nuoD; NADH-quinone oxidoreductase subunit D [EC:7.1.1.2]
K00334	1	1	1	0	1	1	1	1	1	1	1	1	1	1	1	1	1	1	1	1	1	1	1	1	1	1	25	nuoE; NADH-quinone oxidoreductase subunit E [EC:7.1.1.2]
K00335	1	1	1	0	1	1	1	1	1	1	1	1	1	1	1	1	1	1	1	1	1	1	1	1	1	1	25	nuoF; NADH-quinone oxidoreductase subunit F [EC:7.1.1.2]
K00336	1	1	1	0	1	1	1	1	1	1	1	1	1	1	1	1	1	1	1	1	1	1	1	1	1	1	25	nuoG; NADH-quinone oxidoreductase subunit G [EC:7.1.1.2]
K00337	1	1	1	0	1	1	1	1	1	1	1	1	1	1	1	1	1	1	1	1	1	1	1	1	1	1	25	nuoH; NADH-quinone oxidoreductase subunit H [EC:7.1.1.2]
K00338	1	1	1	1	1	1	1	1	1	1	1	1	1	1	1	1	1	1	1	1	1	1	1	1	1	1	26	nuoI; NADH-quinone oxidoreductase subunit I [EC:7.1.1.2]
K00339	0	1	1	0	1	1	1	1	1	1	1	1	1	1	1	1	1	1	1	1	1	1	1	1	1	1	24	nuoJ; NADH-quinone oxidoreductase subunit J [EC:7.1.1.2]
K00340	1	1	1	1	1	1	1	1	1	1	1	1	1	1	1	1	1	1	1	1	1	1	1	1	1	1	26	nuoK; NADH-quinone oxidoreductase subunit K [EC:7.1.1.2]
K00341	1	1	1	1	1	0	1	1	1	1	1	1	1	1	1	1	1	1	1	1	1	1	1	1	1	1	25	nuoL; NADH-quinone oxidoreductase subunit L [EC:7.1.1.2]
K00342	1	1	1	1	1	0	1	1	1	1	1	1	1	1	1	1	1	1	1	1	1	1	1	1	1	1	25	nuoM; NADH-quinone oxidoreductase subunit M [EC:7.1.1.2]
K00343	1	1	1	1	1	1	1	1	1	1	1	1	1	1	1	1	1	1	1	1	1	1	1	1	1	1	26	nuoN; NADH-quinone oxidoreductase subunit N [EC:7.1.1.2]
K03885	0	0	0	0	0	0	0	0	0	0	0	0	0	1	1	0	0	0	0	0	0	0	0	0	0	0	2	ndh; NADH:quinone reductase (non-electrogenic) [EC:1.6.5.9]
K00239	2	2	2	1	1	0	1	1	1	0	1	2	2	2	2	2	2	1	1	2	2	2	2	2	2	2	24	sdhA, frdA; succinate dehydrogenase flavoprotein subunit [EC:1.3.5.1]
K00240	2	2	2	3	1	2	2	2	2	2	3	3	3	3	3	3	3	2	2	3	3	3	3	3	3	3	26	sdhB, frdB; succinate dehydrogenase iron-sulfur subunit [EC:1.3.5.1]
K00241	0	0	0	0	0	1	2	2	2	2	1	1	1	1	1	1	1	1	1	1	1	1	1	1	1	1	21	sdhC, frdC; succinate dehydrogenase cytochrome b subunit
K00242	1	1	1	0	1	1	1	1	1	1	1	1	1	1	1	1	1	0	0	1	1	1	1	1	1	1	23	sdhD, frdD; succinate dehydrogenase membrane anchor subunit
K00411	1	1	1	1	1	1	1	1	1	1	1	1	1	1	1	1	1	1	1	1	1	1	1	1	1	1	26	UQCRFS1, RIP1, petA; ubiquinol-cytochrome c reductase iron-sulfur subunit [EC:7.1.1.8]
K00412	1	1	1	1	1	1	1	1	1	1	1	1	1	1	1	1	1	1	1	1	1	1	1	1	1	1	26	CYTB, petB; ubiquinol-cytochrome c reductase cytochrome b subunit
K00413	1	1	1	1	1	1	1	1	1	1	1	1	1	1	1	1	1	1	1	1	1	1	1	1	1	1	26	CYC1, CYT1, petC; ubiquinol-cytochrome c reductase cytochrome c1 subunit
K02257	0	0	0	0	1	0	0	0	0	0	0	0	0	0	0	0	0	0	0	0	0	0	0	0	0	0	1	COX10, ctaB, cyoE; heme o synthase [EC:2.5.1.141]
K02276	0	0	0	0	1	0	0	0	0	0	0	0	0	0	0	0	0	0	0	0	0	0	0	0	0	1	2	coxC, ctaE; cytochrome c oxidase subunit III [EC:7.1.1.9]
K02274	0	0	0	0	1	0	0	0	0	0	0	0	0	0	0	0	0	0	0	0	0	0	0	0	0	0	1	coxA, ctaD; cytochrome c oxidase subunit I [EC:7.1.1.9]
K02275	0	0	0	0	1	0	0	0	0	0	0	0	0	0	0	0	0	0	0	0	0	0	0	0	0	0	1	coxB, ctaC; cytochrome c oxidase subunit II [EC:7.1.1.9]
K02258	0	0	0	0	1	0	0	0	0	0	0	0	1	0	0	0	0	0	0	0	0	0	0	0	0	0	2	COX11, ctaG; cytochrome c oxidase assembly protein subunit 11
K02259	0	0	0	0	1	0	0	0	0	0	0	0	0	0	0	0	0	0	0	0	0	0	0	0	0	0	1	COX15, ctaA; heme a synthase [EC:1.17.99.9]
K00404	1	1	1	0	1	0	1	1	1	1	1	1	1	1	1	1	1	1	1	1	1	1	1	1	1	1	24	ccoN; cytochrome c oxidase cbb3-type subunit I [EC:7.1.1.9]
K00405	1	1	1	0	1	1	1	1	1	1	1	1	1	1	1	1	1	1	1	1	1	1	1	1	1	1	25	ccoO; cytochrome c oxidase cbb3-type subunit II
K00407	0	0	0	1	1	1	1	1	1	1	1	1	1	1	1	1	1	1	1	1	1	1	1	1	1	1	23	ccoQ; cytochrome c oxidase cbb3-type subunit IV
K00406	1	1	1	1	1	1	1	1	1	1	2	2	2	3	3	2	2	2	1	2	2	2	2	2	2	2	26	ccoP; cytochrome c oxidase cbb3-type subunit III
K00425	0	0	0	0	0	1	1	1	1	1	1	1	1	1	1	1	1	1	1	1	1	1	1	1	1	0	20	cydA; cytochrome bd ubiquinol oxidase subunit I [EC:7.1.1.7]
K02111	1	1	1	1	1	1	1	1	1	1	1	1	1	2	2	1	1	1	1	1	1	1	1	1	1	1	26	ATPF1A, atpA; F-type H+/Na+-transporting ATPase subunit alpha [EC:7.1.2.2 7.2.2.1]
K02112	1	1	1	1	1	1	1	1	1	1	1	1	1	2	2	1	1	1	1	1	1	1	1	1	1	1	26	ATPF1B, atpD; F-type H+/Na+-transporting ATPase subunit beta [EC:7.1.2.2 7.2.2.1]
K02115	1	1	1	1	1	1	1	1	1	1	1	1	1	1	1	1	1	1	1	1	1	1	1	1	1	1	26	ATPF1G, atpG; F-type H+-transporting ATPase subunit gamma
K02113	1	1	1	0	1	1	1	1	1	1	1	1	1	1	1	1	1	1	1	1	1	1	1	1	1	1	25	ATPF1D, atpH; F-type H+-transporting ATPase subunit delta
K02114	1	1	1	1	1	1	1	1	1	1	1	1	1	1	1	1	1	1	1	1	1	1	1	1	1	1	26	ATPF1E, atpC; F-type H+-transporting ATPase subunit epsilon
K02108	1	1	1	1	1	1	1	1	1	1	1	1	1	2	2	1	1	1	1	1	1	1	1	1	1	1	26	ATPF0A, atpB; F-type H+-transporting ATPase subunit a
K02109	1	1	1	2	1	1	1	1	1	1	1	1	1	2	2	1	1	1	1	1	1	1	1	1	1	1	26	ATPF0B, atpF; F-type H+-transporting ATPase subunit b
K02110	1	1	1	1	1	1	1	1	1	1	1	1	1	2	2	1	1	1	1	1	1	1	1	1	1	1	26	ATPF0C, atpE; F-type H+-transporting ATPase subunit c
K02117	0	0	0	0	0	1	1	0	1	1	1	1	1	1	1	0	1	0	0	1	1	1	1	1	1	1	17	ATPVA, ntpA, atpA; V/A-type H+/Na+-transporting ATPase subunit A [EC:7.1.2.2 7.2.2.1]
K02118	0	0	0	0	0	1	1	0	0	0	1	1	1	1	1	1	0	0	0	1	1	1	0	1	1	1	14	ATPVB, ntpB, atpB; V/A-type H+/Na+-transporting ATPase subunit B
K02119	0	0	0	0	0	1	1	1	1	1	1	1	1	1	1	1	1	1	1	1	1	1	1	1	1	1	21	ATPVC, ntpC, atpC; V/A-type H+/Na+-transporting ATPase subunit C
K02120	0	0	0	0	0	1	1	1	1	1	0	0	0	0	0	0	0	0	0	0	0	0	0	0	0	0	5	ATPVD, ntpD, atpD; V/A-type H+/Na+-transporting ATPase subunit D
K02121	0	0	0	0	0	1	2	2	2	2	0	1	1	1	1	1	1	1	1	1	1	1	1	0	0	1	18	ATPVE, ntpE, atpE; V/A-type H+/Na+-transporting ATPase subunit E
K02123	0	0	0	0	0	2	2	1	2	2	3	3	3	3	3	2	3	2	2	2	2	2	3	3	3	2	21	ATPVI, ntpI, atpI; V/A-type H+/Na+-transporting ATPase subunit I
K02124	0	0	0	0	0	2	2	2	2	2	2	2	2	2	2	2	2	2	2	1	1	1	2	2	2	2	21	ATPVK, ntpK, atpK; V/A-type H+/Na+-transporting ATPase subunit K
K01535	0	0	0	1	0	0	0	0	0	0	0	0	0	0	0	0	0	0	0	1	1	1	0	0	0	0	4	PMA1, PMA2; H+-transporting ATPase [EC:7.1.2.1]
K01507	1	1	1	1	1	1	1	1	1	1	1	1	1	1	1	1	1	1	1	1	1	1	1	1	1	1	26	ppa; inorganic pyrophosphatase [EC:3.6.1.1]
K15986	0	0	0	1	0	0	0	0	0	0	0	0	0	0	0	0	0	0	0	0	0	0	0	0	0	0	1	ppaC; manganese-dependent inorganic pyrophosphatase [EC:3.6.1.1]
K00937	0	0	0	1	1	0	0	0	0	0	1	1	1	1	2	1	1	0	0	1	1	1	1	1	1	2	16	ppk1; polyphosphate kinase [EC:2.7.4.1]
K22468	2	2	2	4	1	2	2	2	2	2	2	2	2	2	2	2	2	2	2	2	2	2	2	2	2	2	26	ppk2; polyphosphate kinase [EC:2.7.4.34]
ko00195	Photosynthesis
K02114	1	1	1	1	1	1	1	1	1	1	1	1	1	1	1	1	1	1	1	1	1	1	1	1	1	1	26	ATPF1E, atpC; F-type H+-transporting ATPase subunit epsilon
K02112	1	1	1	1	1	1	1	1	1	1	1	1	1	2	2	1	1	1	1	1	1	1	1	1	1	1	26	ATPF1B, atpD; F-type H+/Na+-transporting ATPase subunit beta [EC:7.1.2.2 7.2.2.1]
K02115	1	1	1	1	1	1	1	1	1	1	1	1	1	1	1	1	1	1	1	1	1	1	1	1	1	1	26	ATPF1G, atpG; F-type H+-transporting ATPase subunit gamma
K02111	1	1	1	1	1	1	1	1	1	1	1	1	1	2	2	1	1	1	1	1	1	1	1	1	1	1	26	ATPF1A, atpA; F-type H+/Na+-transporting ATPase subunit alpha [EC:7.1.2.2 7.2.2.1]
K02113	1	1	1	0	1	1	1	1	1	1	1	1	1	1	1	1	1	1	1	1	1	1	1	1	1	1	25	ATPF1D, atpH; F-type H+-transporting ATPase subunit delta
K02109	1	1	1	2	1	1	1	1	1	1	1	1	1	2	2	1	1	1	1	1	1	1	1	1	1	1	26	ATPF0B, atpF; F-type H+-transporting ATPase subunit b
K02110	1	1	1	1	1	1	1	1	1	1	1	1	1	2	2	1	1	1	1	1	1	1	1	1	1	1	26	ATPF0C, atpE; F-type H+-transporting ATPase subunit c
K02108	1	1	1	1	1	1	1	1	1	1	1	1	1	2	2	1	1	1	1	1	1	1	1	1	1	1	26	ATPF0A, atpB; F-type H+-transporting ATPase subunit a
ko00196	Photosynthesis - antenna proteins
ko00710	Carbon fixation in photosynthetic organisms
K01601	1	1	1	0	2	0	1	1	1	1	1	1	1	1	1	1	1	1	1	1	1	1	1	1	1	0	23	rbcL, cbbL; ribulose-bisphosphate carboxylase large chain [EC:4.1.1.39]
K01602	0	0	0	0	1	0	0	0	0	0	0	0	0	0	0	0	0	0	0	0	0	0	0	0	0	0	1	rbcS, cbbS; ribulose-bisphosphate carboxylase small chain [EC:4.1.1.39]
K00927	1	1	1	1	1	1	1	1	1	1	1	1	1	1	1	1	1	1	1	1	1	1	1	1	1	1	26	PGK, pgk; phosphoglycerate kinase [EC:2.7.2.3]
K00134	1	1	1	2	3	0	1	1	1	1	1	1	1	1	1	1	1	1	1	1	1	1	1	1	1	1	25	GAPDH, gapA; glyceraldehyde 3-phosphate dehydrogenase (phosphorylating) [EC:1.2.1.12]
K01623	0	0	0	0	0	0	0	0	0	0	1	1	0	0	0	1	1	1	1	1	1	1	1	1	1	0	12	ALDO; fructose-bisphosphate aldolase, class I [EC:4.1.2.13]
K11645	0	0	0	0	1	1	1	1	1	1	0	0	0	0	0	0	0	0	0	0	0	0	0	0	0	0	6	fbaB; fructose-bisphosphate aldolase, class I [EC:4.1.2.13]
K01624	1	1	1	1	2	1	1	1	1	1	1	1	1	1	1	1	1	1	1	2	2	2	1	1	1	1	26	FBA, fbaA; fructose-bisphosphate aldolase, class II [EC:4.1.2.13]
K03841	0	0	0	1	1	0	0	0	0	0	0	0	0	0	0	0	0	0	0	0	0	0	0	0	0	0	2	FBP, fbp; fructose-1,6-bisphosphatase I [EC:3.1.3.11]
K00615	1	1	1	1	1	1	1	1	1	1	1	1	1	1	1	1	1	1	1	1	1	1	1	1	1	1	26	E2.2.1.1, tktA, tktB; transketolase [EC:2.2.1.1]
K01807	1	1	1	0	1	1	1	1	1	1	1	1	1	1	1	1	1	1	1	1	1	1	1	1	1	1	25	rpiA; ribose 5-phosphate isomerase A [EC:5.3.1.6]
K01808	0	0	0	1	0	0	0	0	0	0	0	0	0	0	0	0	0	0	0	0	0	0	0	0	0	0	1	rpiB; ribose 5-phosphate isomerase B [EC:5.3.1.6]
K00855	1	1	1	0	2	1	1	1	1	1	1	1	1	1	1		1	1	1	1	1	1	1	1	1	2	25	PRK, prkB; phosphoribulokinase [EC:2.7.1.19]
K01803	1	1	1	1	1	1	1	1	1	1	1	1	1	1	1	1	1	1	1	1	1	1	1	1	1	1	26	TPI, tpiA; triosephosphate isomerase (TIM) [EC:5.3.1.1]
K01783	1	0	1	1	1	1	1	1	1	1	1	1	1	1	1	1	1	1	1	1	1	1	1	1	1	1	25	rpe, RPE; ribulose-phosphate 3-epimerase [EC:5.1.3.1]
K01595	0	0	0	0	1	0	0	0	0	0	0	0	0	0	0	0	0	0	0	0	0	0	0	0	0	0	1	ppc; phosphoenolpyruvate carboxylase [EC:4.1.1.31]
K01610	0	0	0	1	0	0	0	0	0	0	0	0	0	0	0	0	0	0	0	0	0	0	0	0	0	0	1	E4.1.1.49, pckA; phosphoenolpyruvate carboxykinase (ATP) [EC:4.1.1.49]
K01006	1	1	1	0	0	1	1	2	1	1	1	1	1	1	1	2	2	1	1	1	1	1	2	1	1	1	24	ppdK; pyruvate, orthophosphate dikinase [EC:2.7.9.1]
K00029	0	0	0	1	1	0	0	0	0	0	0	0	0	0	0	0	0	0	0	0	0	0	0	0	0	0	2	E1.1.1.40, maeB; malate dehydrogenase (oxaloacetate-decarboxylating)(NADP+) [EC:1.1.1.40]
K00024	2	2	2	1	1	2	2	2	2	2	1	2	0	1	1	0	0	0	0	2	2	2	1	1	1	1	21	mdh; malate dehydrogenase [EC:1.1.1.37]
ko00720	Carbon fixation pathways in prokaryotes
K00169	0	0	0	1	0	0	0	0	0	0	0	0	0	0	0	0	0	0	0	0	0	0	0	0	0	0	1	porA; pyruvate ferredoxin oxidoreductase alpha subunit [EC:1.2.7.1]
K00170	0	0	0	1	0	0	0	0	0	0	0	0	0	0	0	0	0	0	0	0	0	0	0	0	0	0	1	porB; pyruvate ferredoxin oxidoreductase beta subunit [EC:1.2.7.1]
K00172	0	0	0	1	0	0	0	0	0	0	0	0	0	0	0	0	0	0	0	0	0	0	0	0	0	0	1	porC, porG; pyruvate ferredoxin oxidoreductase gamma subunit [EC:1.2.7.1]
K00171	0	0	0	1	0	0	0	0	0	0	0	0	0	0	0	0	0	0	0	0	0	0	0	0	0	0	1	porD; pyruvate ferredoxin oxidoreductase delta subunit [EC:1.2.7.1]
K03737	3	3	3	0	1	3	3	3	3	3	2	2	1	2	2	1	1	2	2	2	2	2	2	2	2	1	25	por, nifJ; pyruvate-ferredoxin/flavodoxin oxidoreductase [EC:1.2.7.1 1.2.7.-]
K01007	1	1	1	1	1	2	2	2	2	2	1	1	1	1	1	1	1	1	1	1	1	1	1	1	1	0	25	pps, ppsA; pyruvate, water dikinase [EC:2.7.9.2]
K01006	1	1	1	0	0	1	1	2	1	1	1	1	1	1	1	2	2	1	1	1	1	1	2	1	1	1	24	ppdK; pyruvate, orthophosphate dikinase [EC:2.7.9.1]
K01595	0	0	0	0	1	0	0	0	0	0	0	0	0	0	0	0	0	0	0	0	0	0	0	0	0	0	1	ppc; phosphoenolpyruvate carboxylase [EC:4.1.1.31]
K00024	2	2	2	1	1	2	2	2	2	2	1	2	0	1	1	0	0	0	0	2	2	2	1	1	1	1	21	mdh; malate dehydrogenase [EC:1.1.1.37]
K01676	1	1	1	0	0	1	1	0	1	1	1	1	1	1	1	1	1	1	1	1	1	1	1	1	1	1	23	E4.2.1.2A, fumA, fumB; fumarate hydratase, class I [EC:4.2.1.2]
K01677	0	0	0	1	0	0	0	0	0	0	0	0	0	0	0	0	0	0	0	0	0	0	0	0	0	0	1	E4.2.1.2AA, fumA; fumarate hydratase subunit alpha [EC:4.2.1.2]
K01678	0	0	0	1	0	0	0	0	0	0	0	0	0	0	0	0	0	0	0	0	0	0	0	0	0	0	1	E4.2.1.2AB, fumB; fumarate hydratase subunit beta [EC:4.2.1.2]
K01679	1	1	1	1	1	0	0	0	0	0	0	0	0	0	0	0	0	0	0	1	1	1	0	0	0	0	8	E4.2.1.2B, fumC, FH; fumarate hydratase, class II [EC:4.2.1.2]
K00239	2	2	2	1	1	0	1	1	1	0	1	2	2	2	2	2	2	1	1	2	2	2	2	2	2	2	24	sdhA, frdA; succinate dehydrogenase flavoprotein subunit [EC:1.3.5.1]
K00240	2	2	2	3	1	2	2	2	2	2	3	3	3	3	3	3	3	2	2	3	3	3	3	3	3	3	26	sdhB, frdB; succinate dehydrogenase iron-sulfur subunit [EC:1.3.5.1]
K00241	0	0	0	0	0	1	2	2	2	2	1	1	1	1	1	1	1	1	1	1	1	1	1	1	1	1	21	sdhC, frdC; succinate dehydrogenase cytochrome b subunit
K00242	1	1	1	0	1	1	1	1	1	1	1	1	1	1	1	1	1	0	0	1	1	1	1	1	1	1	23	sdhD, frdD; succinate dehydrogenase membrane anchor subunit
K01902	0	1	1	1	1	1	1	1	1	1	2	2	1	1	1	1	1	1	1	1	1	1	1	1	1	1	25	sucD; succinyl-CoA synthetase alpha subunit [EC:6.2.1.5]
K01903	1	1	1	1	1	1	1	1	1	1	2	2	1	1	1	1	1	1	1	1	1	1	1	1	1	1	26	sucC; succinyl-CoA synthetase beta subunit [EC:6.2.1.5]
K00174	1	1	1	1	0	2	3	3	3	3	2	2	2	2	2	2	2	2	2	2	2	2	2	2	2	2	25	korA, oorA, oforA; 2-oxoglutarate/2-oxoacid ferredoxin oxidoreductase subunit alpha [EC:1.2.7.3 1.2.7.11]
K00175	1	1	1	1	0	3	3	3	3	3	2	2	2	2	2	2	2	2	2	2	2	2	2	2	2	2	25	korB, oorB, oforB; 2-oxoglutarate/2-oxoacid ferredoxin oxidoreductase subunit beta [EC:1.2.7.3 1.2.7.11]
K00177	0	0	0	1	0	1	1	1	1	1	1	1	1	1	1	1	1	1	1	1	1	1	1	1	1	1	22	korC, oorC; 2-oxoglutarate ferredoxin oxidoreductase subunit gamma [EC:1.2.7.3]
K00176	0	0	0	1	0	1	1	1	1	1	1	1	1	1	1	1	1	1	1	1	1	1	1	1	1	1	22	korD, oorD; 2-oxoglutarate ferredoxin oxidoreductase subunit delta [EC:1.2.7.3]
K01681	1	1	1	0	0	0	0	0	0	0	0	0	0	0	0	0	0	0	0	1	1	1	0	0	0	0	6	ACO, acnA; aconitate hydratase [EC:4.2.1.3]
K01682	0	0	0	1	1	0	0	1	1	1	0	0	0	0	0	0	0	0	0	0	0	0	0	1	1	1	8	acnB; aconitate hydratase 2 / 2-methylisocitrate dehydratase [EC:4.2.1.3 4.2.1.99]
K01648	0	0	0	1	0	0	0	0	0	0	0	0	0	0	0	0	0	0	0	0	0	0	0	0	0	0	1	ACLY; ATP citrate (pro-S)-lyase [EC:2.3.3.8]
K15230	0	0	0	1	0	0	0	0	0	0	0	0	0	0	0	0	0	0	0	0	0	0	0	0	0	0	1	aclA; ATP-citrate lyase alpha-subunit [EC:2.3.3.8]
K15231	0	0	0	1	0	0	0	0	0	0	0	0	0	0	0	0	0	0	0	0	0	0	0	0	0	0	1	aclB; ATP-citrate lyase beta-subunit [EC:2.3.3.8]
K01962	1	1	1	1	1	1	1	1	1	1	1	1	1	1	1	1	1	1	1	1	1	1	1	1	1	1	26	accA; acetyl-CoA carboxylase carboxyl transferase subunit alpha [EC:6.4.1.2 2.1.3.15]
K02160	1	1	1	0	1	1	1	1	1	1	1	1	1	1	1	1	1	1	1	1	1	1	1	1	1	1	25	accB, bccP; acetyl-CoA carboxylase biotin carboxyl carrier protein
K01961	1	1	1	0	1	1	1	1	1	1	1	1	1	1	1	1	1	1	1	1	1	1	1	1	1	1	25	accC; acetyl-CoA carboxylase, biotin carboxylase subunit [EC:6.4.1.2 6.3.4.14]
K01963	1	1	1	1	1	1	1	1	1	1	1	1	1	1	1	1	1	1	1	1	1	1	1	1	1	1	26	accD; acetyl-CoA carboxylase carboxyl transferase subunit beta [EC:6.4.1.2 2.1.3.15]
K08691	0	0	0	0	0	0	0	0	0	0	1	1	0	1	1	1	1	0	0	1	1	1	0	1	1	1	12	mcl; malyl-CoA/(S)-citramalyl-CoA lyase [EC:4.1.3.24 4.1.3.25]
K05606	1	1	1	0	0	0	0	0	0	0	0	0	0	0	0	0	0	0	0	0	0	0	0	0	0	0	3	MCEE, epi; methylmalonyl-CoA/ethylmalonyl-CoA epimerase [EC:5.1.99.1]
K15022	0	0	0	1	0	0	0	0	0	0	0	0	0	0	0	0	0	0	0	0	0	0	0	0	0	0	1	fdhB; formate dehydrogenase (NADP+) beta subunit [EC:1.17.1.10]
K01491	1	1	1	1	1	1	1	1	1	1	1	1	1	1	1	1	1	1	1	1	1	1	1	1	1	0	25	folD; methylenetetrahydrofolate dehydrogenase (NADP+) / methenyltetrahydrofolate cyclohydrolase [EC:1.5.1.5 3.5.4.9]
K00297	1	1	1	0	1	1	1	1	1	1	1	1	1	1	1	1	1	1	1	1	1	1	1	1	1	1	25	metF, MTHFR; methylenetetrahydrofolate reductase (NADH) [EC:1.5.1.54]
K01895	1	1	1	1	1	1	1	1	1	1	1	1	1	1	1	1	1	1	1	1	1	1	1	1	1	1	26	ACSS1_2, acs; acetyl-CoA synthetase [EC:6.2.1.1]
ko00680	Methane metabolism
K00121	0	0	0	0	1	0	0	0	0	0	0	0	0	0	0	0	0	0	0	0	0	0	0	0	0	0	1	frmA, ADH5, adhC; S-(hydroxymethyl)glutathione dehydrogenase / alcohol dehydrogenase [EC:1.1.1.284 1.1.1.1]
K01070	0	0	0	0	1	0	0	0	0	0	0	0	0	0	0	0	0	0	0	0	0	0	0	0	0	0	1	frmB, ESD, fghA; S-formylglutathione hydrolase [EC:3.1.2.12]
K00123	0	0	0	0	0	0	0	0	0	0	0	0	1	1	1	1	1	0	0	1	0	0	1	1	1	1	10	fdoG, fdhF, fdwA; formate dehydrogenase major subunit [EC:1.17.1.9]
K00127	0	0	0	0	0	1	1	1	1	1	0	0	0	1	1	1	1	1	1	0	0	0	0	1	1	1	14	fdoI, fdsG; formate dehydrogenase subunit gamma
K00125	0	0	0	0	0	1	1	1	1	1	1	1	1	1	1	1	1	1	1	1	1	1	1	1	1	1	21	fdhB; formate dehydrogenase (coenzyme F420) beta subunit [EC:1.17.98.3 1.8.98.6]
K15022	0	0	0	1	0	0	0	0	0	0	0	0	0	0	0	0	0	0	0	0	0	0	0	0	0	0	1	fdhB; formate dehydrogenase (NADP+) beta subunit [EC:1.17.1.10]
K00600	1	1	1	1	1	1	1	1	1	1	1	1	1	1	1	1	1	1	1	1	1	1	1	1	1	1	26	glyA, SHMT; glycine hydroxymethyltransferase [EC:2.1.2.1]
K00830	1	1	1	0	1	1	1	0	1	1	1	1	1	1	1	1	1	1	1	1	1	1	1	1	1	1	24	AGXT; alanine-glyoxylate transaminase / serine-glyoxylate transaminase / serine-pyruvate transaminase [EC:2.6.1.44 2.6.1.45 2.6.1.51]
K00018	0	0	0	1	0	0	0	0	0	0	0	0	0	0	0	0	0	0	0	0	0	0	0	0	0	0	1	hprA; glycerate dehydrogenase [EC:1.1.1.29]
K11529	0	0	0	0	0	1	1	1	1	1	1	1	1	1	1	1	1	1	1	1	1	1	1	1	1	1	21	gck, gckA, GLYCTK; glycerate 2-kinase [EC:2.7.1.165]
K01689	1	1	1	2	1	1	1	1	1	1	1	1	1	1	1	1	1	1	1	1	1	1	1	1	1	1	26	ENO, eno; enolase [EC:4.2.1.11]
K01595	0	0	0	0	1	0	0	0	0	0	0	0	0	0	0	0	0	0	0	0	0	0	0	0	0	0	1	ppc; phosphoenolpyruvate carboxylase [EC:4.1.1.31]
K00024	2	2	2	1	1	2	2	2	2	2	1	2	0	1	1	0	0	0	0	2	2	2	1	1	1	1	21	mdh; malate dehydrogenase [EC:1.1.1.37]
K08691	0	0	0	0	0	0	0	0	0	0	1	1	0	1	1	1	1	0	0	1	1	1	0	1	1	1	12	mcl; malyl-CoA/(S)-citramalyl-CoA lyase [EC:4.1.3.24 4.1.3.25]
K01623	0	0	0	0	0	0	0	0	0	0	1	1	0	0	0	1	1	1	1	1	1	1	1	1	1	0	12	ALDO; fructose-bisphosphate aldolase, class I [EC:4.1.2.13]
K11645	0	0	0	0	1	1	1	1	1	1	0	0	0	0	0	0	0	0	0	0	0	0	0	0	0	0	6	fbaB; fructose-bisphosphate aldolase, class I [EC:4.1.2.13]
K01624	1	1	1	1	2	1	1	1	1	1	1	1	1	1	1	1	1	1	1	2	2	2	1	1	1	1	26	FBA, fbaA; fructose-bisphosphate aldolase, class II [EC:4.1.2.13]
K03841	0	0	0	1	1	0	0	0	0	0	0	0	0	0	0	0	0	0	0	0	0	0	0	0	0	0	2	FBP, fbp; fructose-1,6-bisphosphatase I [EC:3.1.3.11]
K21071	2	2	2	0	1	1	1	0	1	0	2	2	2	2	2	1	1	0	1	2	2	2	2	1	1	1	22	pfk, pfp; ATP-dependent phosphofructokinase / diphosphate-dependent phosphofructokinase [EC:2.7.1.11 2.7.1.90]
K08094	0	0	0	1	0	0	0	0	0	0	0	0	0	0	0	0	0	0	0	0	0	0	0	0	0	0	1	hxlB; 6-phospho-3-hexuloisomerase [EC:5.3.1.27]
K08093	0	0	0	1	0	0	0	0	0	0	0	0	0	0	0	0	0	0	0	0	0	0	0	0	0	0	1	hxlA; 3-hexulose-6-phosphate synthase [EC:4.1.2.43]
K22083	0	0	0	0	1	2	2	1	1	1	2	2	2	2	2	0	1	1	1	2	2	2	3	1	1	1	21	mgsC; methylamine---glutamate N-methyltransferase subunit C [EC:2.1.1.21]
K03388	0	0	0	0	0	1	1	1	1	1	1	1	1	1	1	1	1	1	1	1	1	1	1	1	1	1	21	hdrA2; heterodisulfide reductase subunit A2 [EC:1.8.7.3 1.8.98.4 1.8.98.5 1.8.98.6]
K03389	0	0	0	0	0	0	2	1	2	2	2	2	2	2	2	2	2	2	2	2	2	2	2	2	2	2	20	hdrB2; heterodisulfide reductase subunit B2 [EC:1.8.7.3 1.8.98.4 1.8.98.5 1.8.98.6]
K03390	1	1	1	0	1	2	2	2	2	2	2	2	2	2	2	2	2	2	2	2	2	2	2	2	2	2	25	hdrC2; heterodisulfide reductase subunit C2 [EC:1.8.7.3 1.8.98.4 1.8.98.5 1.8.98.6]
K08264	0	0	0	0	0	0	0	0	0	0	0	0	0	0	0	1	1	0	0	0	0	0	0	0	0	0	2	hdrD; heterodisulfide reductase subunit D [EC:1.8.98.1]
K14127	0	0	0	0	0	1	1	1	1	1	1	1	0	0	0	1	1	1	1	1	1	1	1	1	1	1	18	mvhD, vhuD, vhcD; F420-non-reducing hydrogenase iron-sulfur subunit [EC:1.12.99.- 1.8.98.5 1.8.98.6]
K01895	1	1	1	1	1	1	1	1	1	1	1	1	1	1	1	1	1	1	1	1	1	1	1	1	1	1	26	ACSS1_2, acs; acetyl-CoA synthetase [EC:6.2.1.1]
K00169	0	0	0	1	0	0	0	0	0	0	0	0	0	0	0	0	0	0	0	0	0	0	0	0	0	0	1	porA; pyruvate ferredoxin oxidoreductase alpha subunit [EC:1.2.7.1]
K00170	0	0	0	1	0	0	0	0	0	0	0	0	0	0	0	0	0	0	0	0	0	0	0	0	0	0	1	porB; pyruvate ferredoxin oxidoreductase beta subunit [EC:1.2.7.1]
K00172	0	0	0	1	0	0	0	0	0	0	0	0	0	0	0	0	0	0	0	0	0	0	0	0	0	0	1	porC, porG; pyruvate ferredoxin oxidoreductase gamma subunit [EC:1.2.7.1]
K00171	0	0	0	1	0	0	0	0	0	0	0	0	0	0	0	0	0	0	0	0	0	0	0	0	0	0	1	porD; pyruvate ferredoxin oxidoreductase delta subunit [EC:1.2.7.1]
K01007	1	1	1	1	1	2	2	2	2	2	1	1	1	1	1	1	1	1	1	1	1	1	1	1	1	0	25	pps, ppsA; pyruvate, water dikinase [EC:2.7.9.2]
K01834	0	0	0	1	0	0	0	0	0	0	0	0	0	0	0	0	0	0	0	0	0	0	0	0	0	0	1	PGAM, gpmA; 2,3-bisphosphoglycerate-dependent phosphoglycerate mutase [EC:5.4.2.11]
K15633	1	1	1	1	1	1	1	1	1	1	1	1	1	1	1	1	1	1	1	1	1	1	1	1	1	1	26	gpmI; 2,3-bisphosphoglycerate-independent phosphoglycerate mutase [EC:5.4.2.12]
K15635	1	1	1	0	0	0	0	0	0	0	1	1	1	1	1	1	1	0	0	1	1	1	1	1	1	1	17	apgM; 2,3-bisphosphoglycerate-independent phosphoglycerate mutase [EC:5.4.2.12]
K00058	1	1	1	1	1	1	1	1	1	1	1	1	1	1	1	1	1	1	1	1	1	1	1	1	1	1	26	serA, PHGDH; D-3-phosphoglycerate dehydrogenase / 2-oxoglutarate reductase [EC:1.1.1.95 1.1.1.399]
K00831	1	1	1	0	1	1	1	1	1	1	1	1	1	1	1	1	1	1	1	1	1	1	1	1	1	1	25	serC, PSAT1; phosphoserine aminotransferase [EC:2.6.1.52]
K01079	1	1	1	1	1	0	0	0	0	0	0	0	0	0	0	0	0	0	0	0	0	0	0	0	0	0	5	serB, PSPH; phosphoserine phosphatase [EC:3.1.3.3]
K02203	1	0	1	0	0	0	0	0	0	0	0	0	0	0	0	0	0	0	0	0	0	0	0	0	0	0	2	thrH; phosphoserine / homoserine phosphotransferase [EC:3.1.3.3 2.7.1.39]
K08097	0	0	0	0	0	0	0	0	0	0	0	0	0	0	0	1	1	0	0	1	1	1	1	0	0	0	6	comA; phosphosulfolactate synthase [EC:4.4.1.19]
ko00910	Nitrogen metabolism
K02575	0	0	0	1	1	3	3	3	3	3	1	1	3	1	1	3	3	2	2	1	1	1	1	1	1	1	23	NRT, narK, nrtP, nasA; MFS transporter, NNP family, nitrate/nitrite transporter
K15576	0	0	0	0	1	0	0	0	1	1	0	0	1	1	1	0	0	0	0	0	0	0	0	0	0	0	6	nrtA, nasF, cynA; nitrate/nitrite transport system substrate-binding protein
K15577	0	0	0	0	1	0	0	0	0	0	0	0	1	1	1	0	0	0	0	0	0	0	0	0	0	0	4	nrtB, nasE, cynB; nitrate/nitrite transport system permease protein
K15578	0	0	0	0	1	0	0	0	0	0	0	0	1	1	1	0	0	0	0	0	0	0	0	0	0	0	4	nrtC, nasD; nitrate/nitrite transport system ATP-binding protein [EC:7.3.2.4]
K00370	0	0	0	0	0	1	1	1	1	1	0	0	1	0	0	1	1	1	1	0	0	0	0	0	0	0	10	narG, narZ, nxrA; nitrate reductase / nitrite oxidoreductase, alpha subunit [EC:1.7.5.1 1.7.99.-]
K00371	0	0	0	0	0	1	1	1	1	1	0	0	1	0	0	1	1	1	1	0	0	0	0	0	0	0	10	narH, narY, nxrB; nitrate reductase / nitrite oxidoreductase, beta subunit [EC:1.7.5.1 1.7.99.-]
K00374	0	0	0	0	0	1	1	1	1	1	0	0	1	0	0	1	1	1	1	0	0	0	0	0	0	0	10	narI, narV; nitrate reductase gamma subunit [EC:1.7.5.1 1.7.99.-]
K02567	1	1	1	1	1	1	1	1	1	1	1	1	1	1	1		0	1	1	1	1	1	1	1	1	1	25	napA; nitrate reductase (cytochrome) [EC:1.9.6.1]
K02568	1	1	1	1	1	1	1	1	1	1	1	1	1	1	1	1	0	1	1	1	1	1	1	1	1	1	25	napB; nitrate reductase (cytochrome), electron transfer subunit
K00372	0	0	0	0	1	0	0	0	0	0	0	0	0	0	0	0	0	0	0	0	0	0	0	0	0	0	1	nasC, nasA; assimilatory nitrate reductase catalytic subunit [EC:1.7.99.-]
K15864	0	0	0	1	1	1	1	1	1	1	1	1	1	1	1	1	1	1	1	1	1	1	0	1	1	1	22	nirS; nitrite reductase (NO-forming) / hydroxylamine reductase [EC:1.7.2.1 1.7.99.1]
K04561	0	0	0	1	1	1	1	0	2	1	1	1	1	1	1	1	1	1	1	1	1	1	1	1	1	1	22	norB; nitric oxide reductase subunit B [EC:1.7.2.5]
K02305	0	0	0	1	1	1	1	0	2	1	1	1	1	1	1	1	1	1	1	1	1	1	1	1	1	1	22	norC; nitric oxide reductase subunit C
K00376	0	0	0	1	1	1	1	1	1	1	1	1	1	1	1	1	1	1	1	1	1	1	1	1	1	1	23	nosZ; nitrous-oxide reductase [EC:1.7.2.4]
K10535	0	0	0	0	0	1	2	3	3	3	4	4	4	4	4	3	3	4	4	2	1	2	2	4	4	1	21	hao; hydroxylamine dehydrogenase [EC:1.7.2.6]
K00459	0	0	0	1	1	0	0	0	0	0	0	0	0	0	0	0	0	0	0	0	0	0	0	0	0	0	2	ncd2, npd; nitronate monooxygenase [EC:1.13.12.16]
K01501	0	0	0	0	0	0	0	0	0	0	0	0	1	1	1	0	0	0	0	0	0	0	0	1	0	0	4	E3.5.5.1; nitrilase [EC:3.5.5.1]
K15371	1	1	1	1	0	0	0	0	0	0	0	0	0	0	0	0	0	0	0	0	0	0	0	0	0	0	4	GDH2; glutamate dehydrogenase [EC:1.4.1.2]
K00261	0	0	0	0	1	0	1	1	1	1	1	1	1	1	1	1	1	1	1	1	1	1	1	1	1	1	21	GLUD1_2, gdhA; glutamate dehydrogenase (NAD(P)+) [EC:1.4.1.3]
K01915	1	1	1	1	2	1	1	1	1	1	1	1	1	1	1	1	1	1	1	1	1	1	1	1	1	1	26	glnA, GLUL; glutamine synthetase [EC:6.3.1.2]
K00265	1	1	1	0	1	1	1	1	1	1	1	1	1	1	1	1	1	1	1	1	1	1	1	1	2	1	25	gltB; glutamate synthase (NADPH) large chain [EC:1.4.1.13]
K00266	1	1	1	1	1	1	1	1	2	1	2	2	2	3	3	1	1	1	1	2	2	2	1	2	3	2	26	gltD; glutamate synthase (NADPH) small chain [EC:1.4.1.13]
K01725	0	0	0	0	0	0	0	0	0	0	0	0	0	0	0	0	0	0	0	0	0	0	0	0	0	0		cynS; cyanate lyase [EC:4.2.1.104]
K00926	0	0	0	0	0	0	0	0	0	0	1	1	0	0	0	0	0	0	0	0	0	0	1	0	0	0	3	arcC; carbamate kinase [EC:2.7.2.2]
K01673	1	0	1	1	0	0	0	1	1	1	1	1	0	0	0	0	0	0	0	0	0	0	0	0	0	0	8	cynT, can; carbonic anhydrase [EC:4.2.1.1]
K01674	0	0	0	1	0	0	0	1	1	1	0	0	0	0	0	0	0	0	0	0	0	0	0	0	0	0	4	cah; carbonic anhydrase [EC:4.2.1.1]
ko00920	Sulfur metabolism
K15551	0	0	0	0	1	0	0	0	0	0	0	0	0	0	0	0	0	0	0	0	0	0	0	0	0	0	1	tauA; taurine transport system substrate-binding protein
K15552	0	0	0	0	1	0	0	0	0	0	0	0	0	0	0	0	0	0	0	0	0	0	0	0	0	0	1	tauC; taurine transport system permease protein
K10831	0	0	0	0	1	0	0	0	0	0	0	0	0	0	0	0	0	0	0	0	0	0	0	0	0	0	1	tauB; taurine transport system ATP-binding protein [EC:7.6.2.7]
K15554	0	0	0	0	1	0	0	0	0	0	0	0	0	0	0	0	0	0	0	0	0	0	0	0	0	0	1	ssuC; sulfonate transport system permease protein
K00958	1	1	1	1	2	0	0	1	1	1	1	1	1	1	1	1	1	1	1	1	1	1	1	1	1	1	24	sat, met3; sulfate adenylyltransferase [EC:2.7.7.4]
K00860	1	1	1	0	0	0	0	0	0	0	1	1	1	1	1	1	1	1	1	1	1	2	1	1	1	1	19
K01082	1	1	1	0	1	1	1	0	1	1	2	2	2	2	2	2	2	2	2	2	1	1	2	2	2	2	24	cysQ, MET22, BPNT1; 3'(2'), 5'-bisphosphate nucleotidase [EC:3.1.3.7]
K06881	0	0	0	1	0	0	0	0	0	0	0	0	0	0	0	0	0	0	0	0	0	0	0	0	0	0	1	nrnA; bifunctional oligoribonuclease and PAP phosphatase NrnA [EC:3.1.3.7 3.1.13.3]
K00394	1	1	1	0	1	0	1	1	1	1	1	1	1	1	1	1	1	1	1	1	1	1	1	1	1	1	24	aprA; adenylylsulfate reductase, subunit A [EC:1.8.99.2]
K00395	1	1	1	0	1	1	1	1	1	1	1	1	1	1	1	1	1	1	1	1	1	1	1	1	1	1	25	aprB; adenylylsulfate reductase, subunit B [EC:1.8.99.2]
K00390	1	1	1	0	0	0	0	0	0	0	0	0	0	0	0	0	0	0	0	0	0	0	0	0	0	0	3	cysH; phosphoadenosine phosphosulfate reductase [EC:1.8.4.8 1.8.4.10]
K21307	1	1	1	0	1	1	1	1	1	1	1	1	1	1	1	1	1	1	1	1	1	1	2	1	1	1	25	soeA; sulfite dehydrogenase (quinone) subunit SoeA [EC:1.8.5.6]
K21308	1	1	1	0	1	1	1	1	1	1	1	1	1	1	1	1	1	1	1	1	1	1	1	1	1	1	25	soeB; sulfite dehydrogenase (quinone) subunit SoeB
K21309	1	1	1	0	1	1	1	1	1	1	1	1	1	1	1	1	1	1	1	1	1	1	1	1	1	2	25	soeC; sulfite dehydrogenase (quinone) subunit SoeC
K17222	1	1	1	0	1	1	1	1	1	1	1	1	1	1	1	1	1	1	1	1	1	1	1	1	1	1	25	soxA; L-cysteine S-thiosulfotransferase [EC:2.8.5.2]
K17223	1	1	1	0	1	1	1	1	1	1	1	1	1	1	1	1	1	1	1	1	1	1	1	1	1	1	25	soxX; L-cysteine S-thiosulfotransferase [EC:2.8.5.2]
K17226	1	1	1	0	1	1	1	1	1	1	1	1	2	2	2	2	2	1	1	1	1	1	1	1	1	1	25	soxY; sulfur-oxidizing protein SoxY
K17227	1	1	1	1	1	1	1	1	1	1	1	1	2	2	2	2	2	1	1	1	1	1	1	1	1	1	26	soxZ; sulfur-oxidizing protein SoxZ
K17224	1	1	1	0	1	1	1	1	1	1	1	1	1	1	1	1	1	1	1	1	1	1	1	1	1	1	25	soxB; S-sulfosulfanyl-L-cysteine sulfohydrolase [EC:3.1.6.20]
K17225	0	0	0	1	0	0	0	0	0	0	0	0	0	0	0	0	0	0	0	0	0	0	0	0	0	0	1	soxC; sulfane dehydrogenase subunit SoxC
K22622	0	0	0	1	0	0	0	0	0	0	0	0	0	0	0	0	0	0	0	0	0	0	0	0	0	0	1	soxD; S-disulfanyl-L-cysteine oxidoreductase SoxD [EC:1.8.2.6]
K11180	1	1	1	0	1	1	1	1	1	1	2	2	2	2	2	2	2	2	2	2	2	2	2	2	2	2	25	dsrA; dissimilatory sulfite reductase alpha subunit [EC:1.8.99.5]
K11181	1	1	1	0	1	1	1	1	1	1	2	2	2	2	2	2	2	2	2	2	2	2	2	2	2	2	25	dsrB; dissimilatory sulfite reductase beta subunit [EC:1.8.99.5]
K00380	1	1	1	0	0	0	0	0	0	0	0	0	0	0	0	0	0	0	0	0	0	0	0	0	0	0	3	cysJ; sulfite reductase (NADPH) flavoprotein alpha-component [EC:1.8.1.2]
K00381	1	1	1	0	0	0	0	0	0	0	0	0	0	0	0	0	0	0	0	0	0	0	0	0	0	0	3	cysI; sulfite reductase (NADPH) hemoprotein beta-component [EC:1.8.1.2]
K16951	0	0	0	0	1	2	2	2	2	1	2	2	2	2	2	2	2	1	1	2	2	1	2	2	2	2	22	asrB; anaerobic sulfite reductase subunit B
K17218	2	2	2	3	1	1	2	2	2	2	2	2	2	2	2	2	2	2	2	2	2	2	2	2	2	2	26	sqr; sulfide:quinone oxidoreductase [EC:1.8.5.4]
K17229	1	1	1	0	1	2	2	2	2	2	1	1	1	1	1	1	1	1	1	1	1	1	1	1	1	1	25	fccB; sulfide dehydrogenase [flavocytochrome c] flavoprotein chain [EC:1.8.2.3]
K17230	2	2	2	0	3	5	5	5	5	5	3	3	3	3	3	3	3	2	2	4	4	4	3	3	3	3	22	fccA; cytochrome subunit of sulfide dehydrogenase
K17725	0	1	1	0	0	0	0	0	0	0	1	1	0	0	0	0	0	0	0	0	0	0	0	1	1	1	7	ETHE1; sulfur dioxygenase [EC:1.13.11.18]
K08358	0	0	0	1	1	0	0	1	1	1	0	0	0	0	0	0	0	0	0	0	0	0	0	0	0	0	5	ttrB; tetrathionate reductase subunit B
K08352	0	0	0	2	0	0	0	1	0	0	0	0	0	0	0	0	0	0	0	0	0	0	0	0	0	0	2	phsA, psrA; thiosulfate reductase / polysulfide reductase chain A [EC:1.8.5.5]
K08354	1	1	1	0	1	1	1	1	1	1	2	2	2	2	2	2	2	2	2	2	1	2	3	2	2	2	25	phsC; thiosulfate reductase cytochrome b subunit
K01011	0	0	0	0	2	2	3	3	3	3	1	1	1	1	1	1	1	1	1	0	0	0	1	1	1	1	19	TST, MPST, sseA; thiosulfate/3-mercaptopyruvate sulfurtransferase [EC:2.8.1.1 2.8.1.2]
K00640	1	1	1	1	1	1	1	1	1	1	1	1	1	1	1	1	1	1	1	1	1	1	1	1	1	1	26	cysE; serine O-acetyltransferase [EC:2.3.1.30]
K01738	0	0	0	1	0	0	0	0	0	0	0	0	0	0	0	0	0	0	0	0	0	0	0	0	0	0	1	cysK; cysteine synthase [EC:2.5.1.47]
K00651	1	1	1	0	1	1	1	0	1	1	1	1	1	1	1	1	1	1	1	1	1	1	1	1	1	1	24	metA; homoserine O-succinyltransferase/O-acetyltransferase [EC:2.3.1.46 2.3.1.31]
K00641	0	0	0	1	0	0	0	0	0	0	0	0	0	0	0	0	0	0	0	0	0	0	0	0	0	0	1	metX; homoserine O-acetyltransferase/O-succinyltransferase [EC:2.3.1.31 2.3.1.46]
K10764	1	1	1	0	1	1	1	1	1	1	1	1	1	1	1	1	1	1	1	1	1	1	1	1	1	1	25	metZ; O-succinylhomoserine sulfhydrylase [EC:2.5.1.-]
K07306	0	0	0	0	0	0	0	0	0	0	0	0	2	2	2	2	2	0	0	0	0	0	2	0	0	0	6	dmsA; anaerobic dimethyl sulfoxide reductase subunit A [EC:1.8.5.3]
K07307	0	0	0	0	1	1	1	1	1	1	1	1	3	3	3	3	3	0	0	1	1	1	3	1	1	1	20	dmsB; anaerobic dimethyl sulfoxide reductase subunit B
K07308	0	0	0	0	1	0	0	0	0	0	0	0	0	0	0	0	0	0	0	0	0	0	0	0	0	0	1	dmsC; anaerobic dimethyl sulfoxide reductase subunit C
K20035	0	0	0	0	1	0	0	0	0	0	0	0	0	0	0	0	0	0	0	0	0	0	0	0	0	0	1	dmdC; 3-(methylsulfanyl)propanoyl-CoA dehydrogenase [EC:1.3.99.41]
K21310	1	1	1	0	1	1	1	1	1	1	1	1	1	0	0	1	1	1	1	1	1	1	1	1	1	1	23	mddA; methanethiol S-methyltransferase [EC:2.1.1.334]
ko00061	Fatty acid biosynthesis
K01962	1	1	1	1	1	1	1	1	1	1	1	1	1	1	1	1	1	1	1	1	1	1	1	1	1	1	26	accA; acetyl-CoA carboxylase carboxyl transferase subunit alpha [EC:6.4.1.2 2.1.3.15]
K02160	1	1	1	0	1	1	1	1	1	1	1	1	1	1	1	1	1	1	1	1	1	1	1	1	1	1	25	accB, bccP; acetyl-CoA carboxylase biotin carboxyl carrier protein
K01961	1	1	1	0	1	1	1	1	1	1	1	1	1	1	1	1	1	1	1	1	1	1	1	1	1	1	25	accC; acetyl-CoA carboxylase, biotin carboxylase subunit [EC:6.4.1.2 6.3.4.14]
K01963	1	1	1	1	1	1	1	1	1	1	1	1	1	1	1	1	1	1	1	1	1	1	1	1	1	1	26	accD; acetyl-CoA carboxylase carboxyl transferase subunit beta [EC:6.4.1.2 2.1.3.15]
K02078	2	2	2	5	1	3	3	3	3	3	5	5	4	5	5	4	4	3	3	4	4	4	4	4	4	4	26	acpP; acyl carrier protein
K00645	1	1	1	1	1	1	1	1	1	1	1	1	1	1	1	1	1	1	1	1	1	1	1	1	1	1	26	fabD, MCAT, MCT1; [acyl-carrier-protein] S-malonyltransferase [EC:2.3.1.39]
K00648	1	1	1	1	1	2	2	1	1	1	1	2	2	2	2	1	1	2	2	1	1	1	1	1	1	1	26	fabH; 3-oxoacyl-[acyl-carrier-protein] synthase III [EC:2.3.1.180]
K00647	0	0	0	0	1	0	0	0	0	0	1	1	1	1	1	1	1	1	1	1	1	1	1	1	1	1	17	fabB; 3-oxoacyl-[acyl-carrier-protein] synthase I [EC:2.3.1.41]
K09458	1	1	1	1	1	2	2	2	2	2	1	1	1	1	1	1	1	1	1	1	1	1	1	1	1	1	26	fabF, OXSM, CEM1; 3-oxoacyl-[acyl-carrier-protein] synthase II [EC:2.3.1.179]
K00059	1	1	1	1	1	1	1	1	1	1	2	2	2	2	2	2	2	2	2	2	2	2	2	2	2	2	26	fabG, OAR1; 3-oxoacyl-[acyl-carrier protein] reductase [EC:1.1.1.100]
K01716	1	1	1	0	1	1	1	1	1	1	1	1	1	1	1	1	1	1	1	1	1	1	1	1	1	0	24	fabA; 3-hydroxyacyl-[acyl-carrier protein] dehydratase / trans-2-decenoyl-[acyl-carrier protein] isomerase [EC:4.2.1.59 5.3.3.14]
K02372	1	1	1	1	1	1	1	1	1	1	1	1	1	1	1	1	1	1	1	1	1	1	1	1	1	1	26	fabZ; 3-hydroxyacyl-[acyl-carrier-protein] dehydratase [EC:4.2.1.59]
K00208	1	1	1	1	1	1	1	1	1	1	1	1	1	1	1	1	1	1	1	1	1	1	1	1	1	1	26	fabI; enoyl-[acyl-carrier protein] reductase I [EC:1.3.1.9 1.3.1.10]
K00209	0	0	0	0	1	0	0	0	0	0	0	0	0	0	0	0	0	0	0	0	0	0	0	0	0	0	1	fabV, ter; enoyl-[acyl-carrier protein] reductase / trans-2-enoyl-CoA reductase (NAD+) [EC:1.3.1.9 1.3.1.44]
K01897	0	0	0	1	1	2	2	2	2	2	2	2	2	2	2	2	2	1	1	2	2	2	2	2	2	1	23	ACSL, fadD; long-chain acyl-CoA synthetase [EC:6.2.1.3]
ko00062	Fatty acid elongation
ko00071	Fatty acid degradation
K00632	0	0	0	0	1	0	0	0	0	0	0	0	0	0	0	0	0	0	0	0	0	0	0	0	0	0	1	fadA, fadI; acetyl-CoA acyltransferase [EC:2.3.1.16]
K01782	0	0	0	0	1	0	1	1	1	0	1	1	1	0	0	1	1	0	0	1	1	1	1	1	1	1	16	fadJ; 3-hydroxyacyl-CoA dehydrogenase / enoyl-CoA hydratase / 3-hydroxybutyryl-CoA epimerase [EC:1.1.1.35 4.2.1.17 5.1.2.3]
K01692	0	0	0	0	0	1	1	1	1	1	1	1	0	0	0	1	1	0	0	1	1	1	1	1	1	1	16	paaF, echA; enoyl-CoA hydratase [EC:4.2.1.17]
K07516	0	0	0	0	1	0	0	0	0	0	0	0	0	0	0	0	1	0	0	0	0	0	0	0	0	0	2	fadN; 3-hydroxyacyl-CoA dehydrogenase [EC:1.1.1.35]
K06445	0	0	0	0	1	1	1	1	1	1	1	1	1	1	1	1	1	0	0	1	1	1	1	1	1	1	20	fadE; acyl-CoA dehydrogenase [EC:1.3.99.-]
K01897	0	0	0	1	1	2	2	2	2	2	2	2	2	2	2	2	2	1	1	2	2	2	2	2	2	1	23	ACSL, fadD; long-chain acyl-CoA synthetase [EC:6.2.1.3]
K00121	0	0	0	0	1	0	0	0	0	0	0	0	0	0	0	0	0	0	0	0	0	0	0	0	0	0	1	frmA, ADH5, adhC; S-(hydroxymethyl)glutathione dehydrogenase / alcohol dehydrogenase [EC:1.1.1.284 1.1.1.1]
ko00072	Synthesis and degradation of ketone bodies
K00019	0	0	0	0	0	0	0	0	0	0	1	1	1	0	0	1	1	0	0	1	1	1	0	0	0	1	9	BDH1, bdhA; 3-hydroxybutyrate dehydrogenase [EC:1.1.1.30]
ko00073	Cutin, suberine and wax biosynthesis
ko00100	Steroid biosynthesis
ko00120	Primary bile acid biosynthesis
K01442	0	0	0	0	0	0	0	0	0	0	1	0	0	0	0	0	0	0	0	0	0	0	0	0	0	0	1	cbh; choloylglycine hydrolase [EC:3.5.1.24]
ko00121	Secondary bile acid biosynthesis
K01442	0	0	0	0	0	0	0	0	0	0	1	0	0	0	0	0	0	0	0	0	0	0	0	0	0	0	1	cbh; choloylglycine hydrolase [EC:3.5.1.24]
ko00140	Steroid hormone biosynthesis
ko00561	Glycerolipid metabolism
K11529	0	0	0	0	0	1	1	1	1	1	1	1	1	1	1	1	1	1	1	1	1	1	1	1	1	1	21	gck, gckA, GLYCTK; glycerate 2-kinase [EC:2.7.1.165]
K15918	0	0	0	0	1	0	0	0	0	0	0	0	0	0	0	0	0	0	0	0	0	0	0	0	0	0	1	GLYK; D-glycerate 3-kinase [EC:2.7.1.31]
K13507	0	0	0	0	1	0	0	0	0	0	0	0	0	0	0	0	0	0	0	0	0	0	0	0	0	0	1	GAT; glycerol-3-phosphate O-acyltransferase / dihydroxyacetone phosphate acyltransferase [EC:2.3.1.15 2.3.1.42]
K00631	0	0	0	0	1	0	0	0	0	0	0	0	0	0	0	0	0	0	0	0	0	0	0	0	0	0	1	plsB; glycerol-3-phosphate O-acyltransferase [EC:2.3.1.15]
K03621	1	1	1	1	1	1	1	1	1	1	1	1	1	1	1	1	1	1	1	1	1	1	1	1	1	1	26	plsX; phosphate acyltransferase [EC:2.3.1.274]
K08591	1	1	1	1	1	1	1	1	1	1	1	1	1	1	1	1	1	1	1	1	1	1	1	1	1	1	26	plsY; acyl phosphate:glycerol-3-phosphate acyltransferase [EC:2.3.1.275]
K00655	1	1	1	2	1	1	2	3	3	3	3	3	3	3	3	3	3	2	2	3	3	3	3	3	3	3	26	plsC; 1-acyl-sn-glycerol-3-phosphate acyltransferase [EC:2.3.1.51]
K01046	0	0	0	0	1	1	1	2	2	2	1	1	1	1	1	1	1	1	1	2	2	2	2	1	1	1	22	lip, TGL2; triacylglycerol lipase [EC:3.1.1.3]
K06118	0	0	0	0	0	0	0	0	0	0	0	1	1	1	1	1	1	1	1	2	2	2	2	0	0	0	12	SQD1, sqdB; UDP-sulfoquinovose synthase [EC:3.13.1.1]
ko00564	Glycerophospholipid metabolism
K00057	1	1	1	1	1	1	1	1	1	1	1	1	1	1	1	1	1	1	1	1	1	1	1	1	1	1	26	gpsA; glycerol-3-phosphate dehydrogenase (NAD(P)+) [EC:1.1.1.94]
K00111	0	0	0	0	1	0	0	0	0	0	0	0	0	0	0	0	0	0	0	0	0	0	0	0	0	0	1	glpA, glpD; glycerol-3-phosphate dehydrogenase [EC:1.1.5.3]
K00113	0	0	0	0	0	1	1	1	1	1	0	0	0	0	0	0	0	0	0	0	0	0	0	0	0	0	5	glpC; glycerol-3-phosphate dehydrogenase subunit C
K13507	0	0	0	0	1	0	0	0	0	0	0	0	0	0	0	0	0	0	0	0	0	0	0	0	0	0	1	GAT; glycerol-3-phosphate O-acyltransferase / dihydroxyacetone phosphate acyltransferase [EC:2.3.1.15 2.3.1.42]
K00631	0	0	0	0	1	0	0	0	0	0	0	0	0	0	0	0	0	0	0	0	0	0	0	0	0	0	1	plsB; glycerol-3-phosphate O-acyltransferase [EC:2.3.1.15]
K08591	1	1	1	1	1	1	1	1	1	1	1	1	1	1	1	1	1	1	1	1	1	1	1	1	1	1	26	plsY; acyl phosphate:glycerol-3-phosphate acyltransferase [EC:2.3.1.275]
K00655	1	1	1	2	1	1	2	3	3	3	3	3	3	3	3	3	3	2	2	3	3	3	3	3	3	3	26	plsC; 1-acyl-sn-glycerol-3-phosphate acyltransferase [EC:2.3.1.51]
K01047	1	1	1	0	0	0	0	0	0	0	0	0	0	0	0	0	0	0	0	0	0	0	0	0	0	0	3	PLA2G, SPLA2; secretory phospholipase A2 [EC:3.1.1.4]
K01058	0	0	0	0	1	2	1	0	1	1	1	1	1	1	1	1	1	1	1	1	1	1	1	1	1	1	21	pldA; phospholipase A1/A2 [EC:3.1.1.32 3.1.1.4]
K01126	0	0	0	1	0	0	0	0	0	0	0	0	0	0	0	0	0	0	0	0	0	0	0	0	0	0	1	E3.1.4.46, glpQ, ugpQ; glycerophosphoryl diester phosphodiesterase [EC:3.1.4.46]
K00570	0	0	0	0	0	1	1	1	1	1	0	0	0	0	0	0	0	0	0	0	0	0	0	0	0	0	5	pmtA; phosphatidylethanolamine/phosphatidyl-N-methylethanolamine N-methyltransferase [EC:2.1.1.17 2.1.1.71]
K00981	1	1	1	1	1	1	1	1	1	1	1	1	1	1	1	1	1	1	1	1	1	1	1	1	1	1	26	E2.7.7.41, CDS1, CDS2, cdsA; phosphatidate cytidylyltransferase [EC:2.7.7.41]
K17103	0	1	1	2	1	1	1	1	1	1	1	1	1	1	1	1	1	1	1	1	1	1	1	1	1	1	25	CHO1, pssA; CDP-diacylglycerol---serine O-phosphatidyltransferase [EC:2.7.8.8]
K01613	1	1	1	1	1	1	1	1	1	1	1	1	1	1	1	1	1	1	1	1	1	1	1	1	1	1	26	psd, PISD; phosphatidylserine decarboxylase [EC:4.1.1.65]
K00995	1	1	1	1	1	1	1	1	1	1	1	1	1	1	1	1	1	1	1	1	1	1	1	1	1	1	26	pgsA, PGS1; CDP-diacylglycerol---glycerol-3-phosphate 3-phosphatidyltransferase [EC:2.7.8.5]
K01095	1	1	1	1	1	1	1	1	1	1	1	1	1	1	1	1	1	1	1	1	1	1	1	1	1	1	26	pgpA; phosphatidylglycerophosphatase A [EC:3.1.3.27]
K06131	0	0	0	1	1	0	0	0	0	0	0	0	0	0	0	0	0	0	0	0	0	0	0	0	0	0	2	clsA_B; cardiolipin synthase A/B [EC:2.7.8.-]
K08744	1	2	2	0	0	1	1	1	1	1	2	2	2	2	2	2	2	2	2	2	2	2	2	2	2	2	24	CRLS; cardiolipin synthase (CMP-forming) [EC:2.7.8.41]
ko00565	Ether lipid metabolism
K01047	1	1	1	0	0	0	0	0	0	0	0	0	0	0	0	0	0	0	0	0	0	0	0	0	0	0	3	PLA2G, SPLA2; secretory phospholipase A2 [EC:3.1.1.4]
K01058	0	0	0	0	1	2	1	0	1	1	1	1	1	1	1	1	1	1	1	1	1	1	1	1	1	1	21	pldA; phospholipase A1/A2 [EC:3.1.1.32 3.1.1.4]
ko00600	Sphingolipid metabolism
ko00590	Arachidonic acid metabolism
K01047	1	1	1	0	0	0	0	0	0	0	0	0	0	0	0	0	0	0	0	0	0	0	0	0	0	0	3	PLA2G, SPLA2; secretory phospholipase A2 [EC:3.1.1.4]
K01058	0	0	0	0	1	2	1	0	1	1	1	1	1	1	1	1	1	1	1	1	1	1	1	1	1	1	21	pldA; phospholipase A1/A2 [EC:3.1.1.32 3.1.1.4]
ko00591	Linoleic acid metabolism
K01047	1	1	1	0	0	0	0	0	0	0	0	0	0	0	0	0	0	0	0	0	0	0	0	0	0	0	3	PLA2G, SPLA2; secretory phospholipase A2 [EC:3.1.1.4]
K01058	0	0	0	0	1	2	1	0	1	1	1	1	1	1	1	1	1	1	1	1	1	1	1	1	1	1	21	pldA; phospholipase A1/A2 [EC:3.1.1.32 3.1.1.4]
ko00592	alpha-Linolenic acid metabolism
K01047	1	1	1	0	0	0	0	0	0	0	0	0	0	0	0	0	0	0	0	0	0	0	0	0	0	0	3	PLA2G, SPLA2; secretory phospholipase A2 [EC:3.1.1.4]
K01058	0	0	0	0	1	2	1	0	1	1	1	1	1	1	1	1	1	1	1	1	1	1	1	1	1	1	21	pldA; phospholipase A1/A2 [EC:3.1.1.32 3.1.1.4]
K00632	0	0	0	0	1	0	0	0	0	0	0	0	0	0	0	0	0	0	0	0	0	0	0	0	0	0	1	fadA, fadI; acetyl-CoA acyltransferase [EC:2.3.1.16]
ko01040	Biosynthesis of unsaturated fatty acids
K00507	0	0	0	0	1	0	0	0	0	0	0	0	0	0	0	0	0	0	0	0	0	0	0	0	0	0	1	SCD, desC; stearoyl-CoA desaturase (Delta-9 desaturase) [EC:1.14.19.1]
K10804	1	1	1	0	0	0	0	0	0	0	1	1	1	1	1	1	1	1	1	1	1	1	1	1	1	1	19	tesA; acyl-CoA thioesterase I [EC:3.1.2.- 3.1.2.2 3.1.1.2 3.1.1.5]
K10806	0	0	0	0	1	0	0	0	0	0	0	0	0	0	0	0	0	0	0	0	0	0	0	0	0	0	1	yciA; acyl-CoA thioesterase YciA [EC:3.1.2.-]
ko00230	Purine metabolism
K01515	0	0	0	0	2	0	0	0	0	0	0	0	0	0	0	0	0	0	0	0	0	0	0	0	0	0	1	nudF; ADP-ribose pyrophosphatase [EC:3.6.1.13 3.6.1.-]
K18453	0	0	0	0	1	0	1	1	1	1	1	1	1	1	1	1	1	1	1	1	1	1	1	1	1	1	21	NUDT23; ADP-ribose/FAD diphosphatase [EC:3.6.1.13 3.6.1.18]
K08312	1	1	1	0	1	1	1	1	1	1	1	1	1	1	1	1	1	1	1	1	1	1	1	1	1	1	25	nudE; ADP-ribose diphosphatase [EC:3.6.1.-]
K01835	1	1	1	1	0	1	1	1	1	1	1	1	1	1	1	1	1	1	1	1	1	1	1	1	1	1	25	pgm; phosphoglucomutase [EC:5.4.2.2]
K15778	0	0	0	1	1	1	1	1	1	1	1	1	1	1	1	1	1	1	1	1	1	1	1	1	1	1	23	pmm-pgm; phosphomannomutase / phosphoglucomutase [EC:5.4.2.8 5.4.2.2]
K00948	1	1	1	1	1	1	1	1	1	1	1	1	1	1	1	1	1	1	1	1	1	1	1	1	1	1	26	PRPS, prsA; ribose-phosphate pyrophosphokinase [EC:2.7.6.1]
K00764	1	1	1	1	1	1	1	1	1	1	1	1	1	1	1	1	1	1	1	1	1	1	1	1	1	1	26	purF, PPAT; amidophosphoribosyltransferase [EC:2.4.2.14]
K01945	1	1	1	1	1	1	1	1	1	1	1	1	1	1	1	1	1	1	1	1	1	1	1	1	1	1	26	purD; phosphoribosylamine---glycine ligase [EC:6.3.4.13]
K11175	1	1	1	0	1	1	1	1	1	1	1	1	1	1	1	1	1	1	1	1	1	1	1	1	1	1	25	purN; phosphoribosylglycinamide formyltransferase 1 [EC:2.1.2.2]
K08289	0	0	0	1	1	0	1	1	1	1	1	1	0	0	0	0	0	0	0	0	0	0	0	0	0	0	8	purT; phosphoribosylglycinamide formyltransferase 2 [EC:6.3.1.21]
K01952	1	1	1	0	1	1	1	1	1	1	1	1	2	1	1	1	1	1	1	1	1	1	1	1	1	1	25	PFAS, purL; phosphoribosylformylglycinamidine synthase [EC:6.3.5.3]
K23269	0	0	0	1	0	0	0	0	0	0	0	0	0	0	0	0	0	0	0	0	0	0	0	0	0	0	1	purL; phosphoribosylformylglycinamidine synthase subunit PurL [EC:6.3.5.3]
K23264	0	0	0	1	0	0	0	0	0	0	0	0	0	0	0	0	0	0	0	0	0	0	0	0	0	0	1	purS; phosphoribosylformylglycinamidine synthase subunit PurS [EC:6.3.5.3]
K23265	0	0	0	1	0	0	0	0	0	0	0	0	0	0	0	0	0	0	0	0	0	0	0	0	0	0	1	purQ; phosphoribosylformylglycinamidine synthase subunit PurQ / glutaminase [EC:6.3.5.3 3.5.1.2]
K01933	1	1	1	1	1	1	1	1	1	1	1	1	1	1	1	1	1	1	1	1	1	1	1	1	1	1	26	purM; phosphoribosylformylglycinamidine cyclo-ligase [EC:6.3.3.1]
K01589	0	0	0	0	1	0	0	0	0	0	0	0	0	0	0	0	0	0	0	0	0	0	0	0	0	0	1	purK; 5-(carboxyamino)imidazole ribonucleotide synthase [EC:6.3.4.18]
K01588	1	1	1	1	1	1	1	1	1	1	1	1	1	1	1	1	1	1	1	1	1	1	1	1	1	1	26	purE; 5-(carboxyamino)imidazole ribonucleotide mutase [EC:5.4.99.18]
K01923	1	1	1	1	1	1	1	1	1	1	1	1	1	1	1	1	1	1	1	1	1	1	1	1	1	1	26	purC; phosphoribosylaminoimidazole-succinocarboxamide synthase [EC:6.3.2.6]
K01756	2	1	1	1	1	1	1	1	1	1	1	1	1	1	1	1	1	1	1	1	1	1	1	1	1	1	26	purB, ADSL; adenylosuccinate lyase [EC:4.3.2.2]
K00602	1	1	1	1	1	1	1	1	1	1	1	1	1	1	1	1	1	1	1	1	1	1	1	1	1	1	26	purH; phosphoribosylaminoimidazolecarboxamide formyltransferase / IMP cyclohydrolase [EC:2.1.2.3 3.5.4.10]
K00759	0	0	0	1	0	0	0	0	0	0	0	0	0	0	0	0	0	0	0	0	0	0	0	0	0	0	1	APRT, apt; adenine phosphoribosyltransferase [EC:2.4.2.7]
K03787	1	1	1	1	1	1	1	1	1	1	1	1	1	1	1	1	1	1	1	1	1	1	1	1	1	1	26	surE; 5'/3'-nucleotidase [EC:3.1.3.5 3.1.3.6]
K20881	1	1	1	0	1	0	1	1	1	1	1	1	1	1	1	1	1	1	1	1	1	1	1	1	1	1	24	yrfG; GMP/IMP 5'-nucleotidase [EC:3.1.3.-]
K09913	0	0	0	1	1	0	0	0	0	0	0	0	0	0	0	0	0	0	0	0	0	0	0	0	0	0	2	ppnP; purine/pyrimidine-nucleoside phosphorylase [EC:2.4.2.1 2.4.2.2]
K00760	0	0	0	0	1	1	1	1	1	1	1	1	1	1	1	1	1	1	1	1	1	1	1	1	1	1	22	hprT, hpt, HPRT1; hypoxanthine phosphoribosyltransferase [EC:2.4.2.8]
K00088	1	1	1	1	1	1	1	1	1	1	1	1	1	1	1	1	1	1	1	1	1	1	1	1	1	1	26	IMPDH, guaB; IMP dehydrogenase [EC:1.1.1.205]
K00940	1	1	1	1	1	0	0	0	0	0	0	0	0	0	0	0	0	0	0	0	0	0	0	0	0	0	5	ndk, NME; nucleoside-diphosphate kinase [EC:2.7.4.6]
K01519	1	1	1	1	1	1	1	1	1	1	1	1	1	1	1	1	1	1	1	1	1	1	1	1	1	1	26	rdgB, ITPA; XTP/dITP diphosphohydrolase [EC:3.6.1.66]
K00769	0	0	0	1	0	0	0	0	0	0	0	0	0	0	0	0	0	0	0	0	0	0	0	0	0	0	1	gpt; xanthine phosphoribosyltransferase [EC:2.4.2.22]
K01951	1	1	1	1	1	2	1	1	1	1	1	1	1	1	1	1	1	1	1	1	1	1	1	1	2	2	26	guaA, GMPS; GMP synthase (glutamine-hydrolysing) [EC:6.3.5.2]
K01487	0	0	0	0	0	0	1	1	1	1	0	0	0	0	0	0	0	0	0	0	0	0	0	0	0	0	4	guaD, GDA; guanine deaminase [EC:3.5.4.3]
K00942	1	1	1	1	1	1	1	0	1	1	1	1	1	1	1	1	1	1	1	1	1	1	1	1	1	1	25	gmk, GUK1; guanylate kinase [EC:2.7.4.8]
K00873	1	1	1	0	2	1	1	1	1	1	2	2	2	2	2	2	2	2	2	2	2	2	2	2	2	2	25	PK, pyk; pyruvate kinase [EC:2.7.1.40]
K00525	1	1	1	1	1	1	2	2	2	2	1	1	1	1	1	1	1	1	1	1	1	1	1	1	1	1	26	E1.17.4.1A, nrdA, nrdE; ribonucleoside-diphosphate reductase alpha chain [EC:1.17.4.1]
K00526	0	0	0	2	0	1	1	1	1	1	1	1	1	1	1	1	1	1	1	1	1	1	1	1	1	1	22	E1.17.4.1B, nrdB, nrdF; ribonucleoside-diphosphate reductase beta chain [EC:1.17.4.1]
K00527	0	0	0	1	0	0	0	0	0	0	0	0	0	0	0	0	0	0	0	0	0	0	0	0	0	0	1	rtpR; ribonucleoside-triphosphate reductase (thioredoxin) [EC:1.17.4.2]
K21636	2	2	2	1	0	1	1	1	1	1	1	1	1	1	1	2	1	2	2	1	1	1	1	1	1	1	25	nrdD; ribonucleoside-triphosphate reductase (formate) [EC:1.1.98.6]
K01129	1	1	1	1	1	1	1	1	1	1	1	1	1	1	1	1	1	1	1	1	1	1	1	1	1	1	26	dgt; dGTPase [EC:3.1.5.1]
K01139	1	1	1	0	1	1	1	1	1	1	1	1	1	1	1	1	1	1	1	1	1	1	1	1	1	1	25	spoT; GTP diphosphokinase / guanosine-3',5'-bis(diphosphate) 3'-diphosphatase [EC:2.7.6.5 3.1.7.2]
K01524	0	0	0	2	1	1	1	1	1	1	0	0	1	1	1	1	1	1	1	1	1	1	1	1	1	1	21	ppx-gppA; exopolyphosphatase / guanosine-5'-triphosphate,3'-diphosphate pyrophosphatase [EC:3.6.1.11 3.6.1.40]
K01768	0	0	0	0	2	2	2	2	2	2	2	2	1	2	2	1	1	1	1	1	1	1	1	2	2	1	22	E4.6.1.1; adenylate cyclase [EC:4.6.1.1]
K05851	0	0	0	0	0	1	1	1	1	1	1	1	1	1	1	1	1	1	1	1	1	1	1	1	1	1	21	cyaA; adenylate cyclase, class 1 [EC:4.6.1.1]
K01939	1	1	1	1	1	1	1	1	1	1	1	1	1	1	1	1	1	1	1	1	1	1	1	1	1	1	26	purA, ADSS; adenylosuccinate synthase [EC:6.3.4.4]
K00856	1	1	1	0	1	0	1	1	1	1	1	1	1	1	1	1	1	1	1	1	1	1	1	1	1	1	24	ADK, adoK; adenosine kinase [EC:2.7.1.20]
K06966	0	0	0	0	1	0	0	0	0	0	0	0	0	0	0	0	0	0	0	0	0	0	0	0	0	0	1	ppnN; pyrimidine/purine-5'-nucleotide nucleosidase [EC:3.2.2.10 3.2.2.-]
K01486	0	0	0	2	0	0	0	0	0	0	0	0	0	0	0	0	0	0	0	0	0	0	0	0	0	0	1	ade; adenine deaminase [EC:3.5.4.2]
K21053	0	0	0	0	1	0	0	0	0	0	0	0	0	0	0	0	0	0	0	0	0	0	0	0	0	0	1	ade; adenine deaminase [EC:3.5.4.2]
K09769	0	0	0	1	0	0	0	0	0	0	0	0	0	0	0	0	0	0	0	0	0	0	0	0	0	0	1	ymdB; 2',3'-cyclic-nucleotide 2'-phosphodiesterase [EC:3.1.4.16]
K00939	1	1	1	0	2	2	2	2	2	2	2	3	3	3	3	3	3	2	3	3	3	3	3	3	2	3	25	adk, AK; adenylate kinase [EC:2.7.4.3]
K03651	1	0	1	0	0	1	1	1	1	1	1	1	1	1	1	1	1	1	1	1	1	1	1	1	1	1	23	cpdA; 3',5'-cyclic-AMP phosphodiesterase [EC:3.1.4.53]
K01525	1	1	1	1	1	1	1	1	1	1	1	1	1	1	1	1	1	1	1	1	1	1	1	1	1	1	26	apaH; bis(5'-nucleosyl)-tetraphosphatase (symmetrical) [EC:3.6.1.41]
K00860	1	1	1	0	0	0	0	0	0	0	1	1	1	1	1	1	1	1	1	1	1	2	1	1	1	1	19	cysC; adenylylsulfate kinase [EC:2.7.1.25]
K04765	0	0	0	0	1	1	1	1	0	0	0	1	0	0	0	1	1	0	0	1	1	1	1	1	1	1	14	mazG; nucleoside triphosphate diphosphatase [EC:3.6.1.9]
K00958	1	1	1	1	2	0	0	1	1	1	1	1	1	1	1	1	1	1	1	1	1	1	1	1	1	1	24	sat, met3; sulfate adenylyltransferase [EC:2.7.7.4]
K00926	0	0	0	0	0	0	0	0	0	0	1	1	0	0	0	0	0	0	0	0	0	0	1	0	0	0	3	arcC; carbamate kinase [EC:2.7.2.2]
ko00240	Pyrimidine metabolism
K01955	1	1	1	1	1	1	1	1	1	1	1	1	1	1	1	1	1	1	1	1	1	1	1	1	1	1	26	carB, CPA2; carbamoyl-phosphate synthase large subunit [EC:6.3.5.5]
K01956	1	1	1	1	1	1	1	0	1	1	1	1	1	1	1	1	1	1	1	1	1	1	1	1	1	1	25	carA, CPA1; carbamoyl-phosphate synthase small subunit [EC:6.3.5.5]
K00609	1	1	1	1	1	1	1	1	1	1	1	1	1	1	1	1	1	1	1	1	1	1	1	1	1	0	25	pyrB, PYR2; aspartate carbamoyltransferase catalytic subunit [EC:2.1.3.2]
K00610	0	0	0	0	0	0	0	0	0	0	0	0	0	0	0	0	0	0	0	0	0	0	0	0	0	0		pyrI; aspartate carbamoyltransferase regulatory subunit
K01465	2	2	2	0	1	1	1	1	1	1	1	1	1	1	1	1	1	1	1	1	1	1	1	1	1	1	25	URA4, pyrC; dihydroorotase [EC:3.5.2.3]
K17828	1	1	1	0	0	1	1	1	1	1	1	1	1	1	1	1	1	1	1	1	1	1	1	1	1	1	24	pyrDI; dihydroorotate dehydrogenase (NAD+) catalytic subunit [EC:1.3.1.14]
K02823	1	1	1	0	0	1	1	1	1	1	1	1	1	1	1	1	1	1	1	1	1	1	1	1	1	1	24	pyrDII; dihydroorotate dehydrogenase electron transfer subunit
K00226	0	0	0	0	1	0	1	0	1	1	1	0	0	1	1	0	0	0	0	1	1	1	1	1	1	1	14	pyrD; dihydroorotate dehydrogenase (fumarate) [EC:1.3.98.1]
K00254	0	0	0	1	1	0	0	0	0	0	0	0	0	0	0	0	0	0	0	0	0	0	0	0	0	0	2	DHODH, pyrD; dihydroorotate dehydrogenase [EC:1.3.5.2]
K00762	1	1	1	1	1	1	1	1	1	1	1	1	1	1	1	1	1	1	1	1	1	1	1	1	1	2	26	pyrE; orotate phosphoribosyltransferase [EC:2.4.2.10]
K01591	1	1	1	1	1	1	1	1	1	1	1	1	1	1	1	1	1	1	1	1	1	1	1	1	1	1	26	pyrF; orotidine-5'-phosphate decarboxylase [EC:4.1.1.23]
K09903	1	1	1	1	1	1	1	1	1	1	1	1	1	1	1	1	1	1	1	1	1	1	1	1	1	1	26	pyrH; uridylate kinase [EC:2.7.4.22]
K00940	1	1	1	1	1	0	0	0	0	0	0	0	0	0	0	0	0	0	0	0	0	0	0	0	0	0	5	ndk, NME; nucleoside-diphosphate kinase [EC:2.7.4.6]
K01937	1	1	1	1	1	1	1	2	1	1	1	1	1	1	1	1	1	1	1	1	1	1	1	1	1	1	26	pyrG, CTPS; CTP synthase [EC:6.3.4.2]
K00945	1	1	1	0	1	1	1	1	1	1	1	1	1	1	1	1	1	1	1	1	1	1	1	1	1	1	25	cmk; CMP/dCMP kinase [EC:2.7.4.25]
K01494	0	0	0	1	1	1	1	1	1	1	0	0	0	0	0	0	0	0	0	0	0	0	0	0	0	0	7	dcd; dCTP deaminase [EC:3.5.4.13]
K03787	1	1	1	1	1	1	1	1	1	1	1	1	1	1	1	1	1	1	1	1	1	1	1	1	1	1	26	surE; 5'/3'-nucleotidase [EC:3.1.3.5 3.1.3.6]
K20881	1	1	1	0	1	0	1	1	1	1	1	1	1	1	1	1	1	1	1	1	1	1	1	1	1	1	24	yrfG; GMP/IMP 5'-nucleotidase [EC:3.1.3.-]
K00761	0	0	0	1	0	0	0	0	0	0	0	0	0	0	0	0	0	0	0	0	0	0	0	0	0	0	1	upp, UPRT; uracil phosphoribosyltransferase [EC:2.4.2.9]
K02825	1	1	1	0	1	1	1	1	1	1	1	1	1	1	1	1	1	1	1	1	1	1	1	1	1	0	24	pyrR; pyrimidine operon attenuation protein / uracil phosphoribosyltransferase [EC:2.4.2.9]
K09019	1	1	1	0	0	0	0	0	0	0	0	0	0	0	0	0	0	0	0	0	0	0	0	0	0	0	3	rutE; 3-hydroxypropanoate dehydrogenase [EC:1.1.1.-]
K09913	0	0	0	1	1	0	0	0	0	0	0	0	0	0	0	0	0	0	0	0	0	0	0	0	0	0	2	ppnP; purine/pyrimidine-nucleoside phosphorylase [EC:2.4.2.1 2.4.2.2]
K06966	0	0	0	0	1	0	0	0	0	0	0	0	0	0	0	0	0	0	0	0	0	0	0	0	0	0	1	ppnN; pyrimidine/purine-5'-nucleotide nucleosidase [EC:3.2.2.10 3.2.2.-]
K04765	0	0	0	0	1	1	1	1	0	0	0	1	0	0	0	1	1	0	0	1	1	1	1	1	1	1	14	mazG; nucleoside triphosphate diphosphatase [EC:3.6.1.9]
K00527	0	0	0	1	0	0	0	0	0	0	0	0	0	0	0	0	0	0	0	0	0	0	0	0	0	0	1	rtpR; ribonucleoside-triphosphate reductase (thioredoxin) [EC:1.17.4.2]
K21636	2	2	2	1	0	1	1	1	1	1	1	1	1	1	1	2	1	2	2	1	1	1	1	1	1	1	25	nrdD; ribonucleoside-triphosphate reductase (formate) [EC:1.1.98.6]
K00525	1	1	1	1	1	1	2	2	2	2	1	1	1	1	1	1	1	1	1	1	1	1	1	1	1	1	26	E1.17.4.1A, nrdA, nrdE; ribonucleoside-diphosphate reductase alpha chain [EC:1.17.4.1]
K00526	0	0	0	2	0	1	1	1	1	1	1	1	1	1	1	1	1	1	1	1	1	1	1	1	1	1	22	E1.17.4.1B, nrdB, nrdF; ribonucleoside-diphosphate reductase beta chain [EC:1.17.4.1]
K16904	1	0	1	0	1	1	1	1	1	1	1	1	1	1	1	1	1	1	1	1	1	1	1	1	1	1	24	DCTPP1; dCTP diphosphatase [EC:3.6.1.12]
K01520	1	1	1	0	1	0	0	0	0	0	0	0	0	0	0	0	0	0	0	0	0	0	0	0	0	0	4	dut, DUT; dUTP pyrophosphatase [EC:3.6.1.23]
K00560	1	1	1	0	1	1	1	1	1	1	1	1	1	1	1	1	1	1	1	1	1	1	1	1	1	1	25	thyA, TYMS; thymidylate synthase [EC:2.1.1.45]
K03465	0	0	0	1	0	0	0	0	0	0	0	0	0	0	0	0	0	0	0	0	0	0	0	0	0	0	1	thyX, thy1; thymidylate synthase (FAD) [EC:2.1.1.148]
K01489	0	1	0	1	0	0	0	0	0	0	0	0	0	0	0	0	0	0	0	0	0	0	0	0	0	0	2	cdd, CDA; cytidine deaminase [EC:3.5.4.5]
K01493	1	1	1	0	0	0	0	0	0	0	1	1	1	1	1	1	1	1	1	1	1	1	1	1	1	1	19	comEB; dCMP deaminase [EC:3.5.4.12]
K00943	1	1	1	1	1	1	1	1	1	1	1	1	1	1	1	1	1	1	1	1	1	1	1	1	1	0	25	tmk, DTYMK; dTMP kinase [EC:2.7.4.9]
K09769	0	0	0	1	0	0	0	0	0	0	0	0	0	0	0	0	0	0	0	0	0	0	0	0	0	0	1	ymdB; 2',3'-cyclic-nucleotide 2'-phosphodiesterase [EC:3.1.4.16]
ko00250	Alanine, aspartate and glutamate metabolism
K00812	1	1	1	1	1	1	1	1	1	1	1	1	1	1	1	1	1	1	0	1	1	1	1	1	1	2	25	aspB; aspartate aminotransferase [EC:2.6.1.1]
K00278	1	1	1	1	1	1	1	1	1	1	1	1	1	1	1	1	1	1	1	1	1	1	1	1	1	1	26	nadB; L-aspartate oxidase [EC:1.4.3.16]
K01424	0	0	0	1	0	0	0	0	0	0	0	0	0	0	0	0	0	0	0	0	0	0	0	0	0	0	1	E3.5.1.1, ansA, ansB; L-asparaginase [EC:3.5.1.1]
K01953	1	1	1	0	3	4	4	6	5	5	3	3	2	3	3	3	4	3	3	2	2	2	2	3	3	2	18	asnB, ASNS; asparagine synthase (glutamine-hydrolysing) [EC:6.3.5.4]
K14260	0	0	0	0	1	0	0	0	0	0	0	0	0	0	0	0	0	0	0	0	0	0	0	0	0	0	1	alaA; alanine-synthesizing transaminase [EC:2.6.1.66 2.6.1.2]
K00830	1	1	1	0	1	1	1	0	1	1	1	1	1	1	1	1	1	1	1	1	1	1	1	1	1	1	24	AGXT; alanine-glyoxylate transaminase / serine-glyoxylate transaminase / serine-pyruvate transaminase [EC:2.6.1.44 2.6.1.45 2.6.1.51]
K00259	1	1	1	1	1	1	1	1	1	1	1	1	1	1	1	1	1	1	1	1	1	1	1	1	1	1	26	ald; alanine dehydrogenase [EC:1.4.1.1]
K01940	1	1	1	1	1	1	1	1	1	1	1	1	1	1	1	1	1	1	1	1	1	1	1	1	1	1	26	argG, ASS1; argininosuccinate synthase [EC:6.3.4.5]
K01755	1	1	1	1	1	1	1	1	1	1	1	1	1	1	1	2	2	1	1	2	2	2	2	1	1	1	26	argH, ASL; argininosuccinate lyase [EC:4.3.2.1]
K01939	1	1	1	1	1	1	1	1	1	1	1	1	1	1	1	1	1	1	1	1	1	1	1	1	1	1	26	purA, ADSS; adenylosuccinate synthase [EC:6.3.4.4]
K01756	2	1	1	1	1	1	1	1	1	1	1	1	1	1	1	1	1	1	1	1	1	1	1	1	1	1	26	purB, ADSL; adenylosuccinate lyase [EC:4.3.2.2]
K00609	1	1	1	1	1	1	1	1	1	1	1	1	1	1	1	1	1	1	1	1	1	1	1	1	1	0	25	pyrB, PYR2; aspartate carbamoyltransferase catalytic subunit [EC:2.1.3.2]
K00135	1	1	1	0	0	0	0	0	0	0	0	0	0	0	0	0	0	0	0	0	0	0	0	0	0	0	3	gabD; succinate-semialdehyde dehydrogenase / glutarate-semialdehyde dehydrogenase [EC:1.2.1.16 1.2.1.79 1.2.1.20]
K00265	1	1	1	0	1	1	1	1	1	1	1	1	1	1	1	1	1	1	1	1	1	1	1	1	2	1	25	gltB; glutamate synthase (NADPH) large chain [EC:1.4.1.13]
K00266	1	1	1	1	1	1	1	1	2	1	2	2	2	3	3	1	1	1	1	2	2	2	1	2	3	2	26	gltD; glutamate synthase (NADPH) small chain [EC:1.4.1.13]
K15371	1	1	1	1	0	0	0	0	0	0	0	0	0	0	0	0	0	0	0	0	0	0	0	0	0	0	4	GDH2; glutamate dehydrogenase [EC:1.4.1.2]
K00261	0	0	0	0	1	0	1	1	1	1	1	1	1	1	1	1	1	1	1	1	1	1	1	1	1	1	21	GLUD1_2, gdhA; glutamate dehydrogenase (NAD(P)+) [EC:1.4.1.3]
K13821	0	0	0	0	1	1	1	1	1	1	0	0	1	1	1	0	0	0	0	1	1	1	0	1	2	1	15	putA; RHH-type transcriptional regulator, proline utilization regulon repressor / proline dehydrogenase / delta 1-pyrroline-5-carboxylate dehydrogenase [EC:1.5.5.2 1.2.1.88]
K01915	1	1	1	1	2	1	1	1	1	1	1	1	1	1	1	1	1	1	1	1	1	1	1	1	1	1	26	glnA, GLUL; glutamine synthetase [EC:6.3.1.2]
K01955	1	1	1	1	1	1	1	1	1	1	1	1	1	1	1	1	1	1	1	1	1	1	1	1	1	1	26	carB, CPA2; carbamoyl-phosphate synthase large subunit [EC:6.3.5.5]
K01956	1	1	1	1	1	1	1	0	1	1	1	1	1	1	1	1	1	1	1	1	1	1	1	1	1	1	25	carA, CPA1; carbamoyl-phosphate synthase small subunit [EC:6.3.5.5]
K23265	0	0	0	1	0	0	0	0	0	0	0	0	0	0	0	0	0	0	0	0	0	0	0	0	0	0	1	purQ; phosphoribosylformylglycinamidine synthase subunit PurQ / glutaminase [EC:6.3.5.3 3.5.1.2]
K00820	1	1	1	1	1	1	1	1	1	1	1	1	1	1	1	1	1	1	1	1	1	1	1	1	1	1	26	glmS, GFPT; glutamine---fructose-6-phosphate transaminase (isomerizing) [EC:2.6.1.16]
K00764	1	1	1	1	1	1	1	1	1	1	1	1	1	1	1	1	1	1	1	1	1	1	1	1	1	1	26	purF, PPAT; amidophosphoribosyltransferase [EC:2.4.2.14]
ko00260	Glycine, serine and threonine metabolism
K00928	1	1	1	1	1	1	1	0	1	1	1	1	1	1	1	1	1	1	1	1	1	0	1	1	1	1	24	lysC; aspartate kinase [EC:2.7.2.4]
K00133	1	1	1	1	1	1	1	0	1	1	2	2	2	2	2	2	2	2	2	2	2	2	2	2	2	2	25	asd; aspartate-semialdehyde dehydrogenase [EC:1.2.1.11]
K00003	1	1	1	1	1	1	1	1	1	1	1	1	1	1	1	1	1	1	1	1	1	1	1	1	1	1	26	hom; homoserine dehydrogenase [EC:1.1.1.3]
K00872	0	0	0	1	0	0	0	0	0	0	0	0	0	0	0	0	0	0	0	0	0	0	0	0	0	0	1	thrB; homoserine kinase [EC:2.7.1.39]
K02203	1	0	1	0	0	0	0	0	0	0	0	0	0	0	0	0	0	0	0	0	0	0	0	0	0	0	2	thrH; phosphoserine / homoserine phosphotransferase [EC:3.1.3.3 2.7.1.39]
K01733	1	1	1	1	0	1	1	1	1	1	0	0	0	0	0	0	0	0	0	0	0	0	0	0	0	0	9	thrC; threonine synthase [EC:4.2.3.1]
K00600	1	1	1	1	1	1	1	1	1	1	1	1	1	1	1	1	1	1	1	1	1	1	1	1	1	1	26	glyA, SHMT; glycine hydroxymethyltransferase [EC:2.1.2.1]
K00830	1	1	1	0	1	1	1	0	1	1	1	1	1	1	1	1	1	1	1	1	1	1	1	1	1	1	24	AGXT; alanine-glyoxylate transaminase / serine-glyoxylate transaminase / serine-pyruvate transaminase [EC:2.6.1.44 2.6.1.45 2.6.1.51]
K00018	0	0	0	1	0	0	0	0	0	0	0	0	0	0	0	0	0	0	0	0	0	0	0	0	0	0	1	hprA; glycerate dehydrogenase [EC:1.1.1.29]
K11529	0	0	0	0	0	1	1	1	1	1	1	1	1	1	1	1	1	1	1	1	1	1	1	1	1	1	21	gck, gckA, GLYCTK; glycerate 2-kinase [EC:2.7.1.165]
K01834	0	0	0	1	0	0	0	0	0	0	0	0	0	0	0	0	0	0	0	0	0	0	0	0	0	0	1	PGAM, gpmA; 2,3-bisphosphoglycerate-dependent phosphoglycerate mutase [EC:5.4.2.11]
K15633	1	1	1	1	1	1	1	1	1	1	1	1	1	1	1	1	1	1	1	1	1	1	1	1	1	1	26	gpmI; 2,3-bisphosphoglycerate-independent phosphoglycerate mutase [EC:5.4.2.12]
K15635	1	1	1	0	0	0	0	0	0	0	1	1	1	1	1	1	1	0	0	1	1	1	1	1	1	1	17	apgM; 2,3-bisphosphoglycerate-independent phosphoglycerate mutase [EC:5.4.2.12]
K15918	0	0	0	0	1	0	0	0	0	0	0	0	0	0	0	0	0	0	0	0	0	0	0	0	0	0	1	GLYK; D-glycerate 3-kinase [EC:2.7.1.31]
K00058	1	1	1	1	1	1	1	1	1	1	1	1	1	1	1	1	1	1	1	1	1	1	1	1	1	1	26	serA, PHGDH; D-3-phosphoglycerate dehydrogenase / 2-oxoglutarate reductase [EC:1.1.1.95 1.1.1.399]
K00831	1	1	1	0	1	1	1	1	1	1	1	1	1	1	1	1	1	1	1	1	1	1	1	1	1	1	25	serC, PSAT1; phosphoserine aminotransferase [EC:2.6.1.52]
K01079	1	1	1	1	1	0	0	0	0	0	0	0	0	0	0	0	0	0	0	0	0	0	0	0	0	0	5	serB, PSPH; phosphoserine phosphatase [EC:3.1.3.3]
K00639	0	0	0	0	1	0	0	0	0	0	0	0	0	0	0	0	0	0	0	0	0	0	0	0	0	0	1	kbl, GCAT; glycine C-acetyltransferase [EC:2.3.1.29]
K00060	0	0	0	0	1	0	0	0	0	0	0	0	0	0	0	0	0	0	0	0	0	0	0	0	0	0	1	tdh; threonine 3-dehydrogenase [EC:1.1.1.103]
K00282	1	1	1	0	1	1	1	1	1	0	1	1	1	1	1	1	1	1	1	1	1	1	1	1	1	1	24	gcvPA; glycine dehydrogenase subunit 1 [EC:1.4.4.2]
K00283	1	1	1	0	1	1	1	1	1	1	1	1	1	1	1	1	1	1	1	1	1	1	1	1	1	1	25	gcvPB; glycine dehydrogenase subunit 2 [EC:1.4.4.2]
K00605	1	1	1	0	1	1	1	1	1	1	1	1	1	1	1	1	1	1	1	1	1	1	1	1	1	1	25	gcvT, AMT; aminomethyltransferase [EC:2.1.2.10]
K00382	1	1	1	0	2	1	1	1	1	0	1	1	1	1	1	1	1	1	1	1	1	1	1	1	1	0	23	DLD, lpd, pdhD; dihydrolipoamide dehydrogenase [EC:1.8.1.4]
K02437	1	1	1	0	1	1	1	1	1	1	1	1	1	1	1	1	1	1	1	1	1	1	1	1	1	1	25	gcvH, GCSH; glycine cleavage system H protein
K17103	0	1	1	2	1	1	1	1	1	1	1	1	1	1	1	1	1	1	1	1	1	1	1	1	1	1	25	CHO1, pssA; CDP-diacylglycerol---serine O-phosphatidyltransferase [EC:2.7.8.8]
K01752	1	1	1	0	1	0	0	0	0	0	0	0	0	0	0	0	0	0	0	1	1	1	0	0	0	0	7	E4.3.1.17, sdaA, sdaB, tdcG; L-serine dehydratase [EC:4.3.1.17]
K01754	1	1	1	1	1	1	1	1	1	1	1	1	1	1	1	1	1	1	1	1	1	1	1	1	1	1	26	E4.3.1.19, ilvA, tdcB; threonine dehydratase [EC:4.3.1.19]
K01695	1	1	1	1	1	1	1	1	1	1	1	1	1	1	1	1	1	1	1	1	1	1	1	1	1	1	26	trpA; tryptophan synthase alpha chain [EC:4.2.1.20]
K01696	0	1	1	1	1	1	1	1	1	1	2	2	2	2	2	2	2	2	2	2	2	2	2	2	2	2	25	trpB; tryptophan synthase beta chain [EC:4.2.1.20]
K06001	0	0	0	0	0	0	1	1	1	1	0	0	0	0	0	0	0	0	0	0	0	0	0	0	0	0	4	trpB; tryptophan synthase beta chain [EC:4.2.1.20]
ko00270	Cysteine and methionine metabolism
K00640	1	1	1	1	1	1	1	1	1	1	1	1	1	1	1	1	1	1	1	1	1	1	1	1	1	1	26	cysE; serine O-acetyltransferase [EC:2.3.1.30]
K01738	0	0	0	1	0	0	0	0	0	0	0	0	0	0	0	0	0	0	0	0	0	0	0	0	0	0	1	cysK; cysteine synthase [EC:2.5.1.47]
K14155	0	0	0	1	0	0	0	0	0	0	0	0	0	0	0	0	0	0	0	0	0	0	0	0	0	0	1	patB, malY; cysteine-S-conjugate beta-lyase [EC:4.4.1.13]
K00548	1	2	1	1	1	1	1	2	1	1	1	1	1	1	1	1	1	1	1	1	1	1	1	1	1	1	26	metH, MTR; 5-methyltetrahydrofolate--homocysteine methyltransferase [EC:2.1.1.13]
K00789	1	1	1	2	3	2	2	1	1	1	1	1	1	1	1	1	1	1	1	1	1	1	2	1	1	1	26	metK, MAT; S-adenosylmethionine synthetase [EC:2.5.1.6]
K01611	1	1	1	0	0	1	1	1	1	1	0	0	0	0	0	0	0	0	0	0	0	0	0	0	0	0	8	speD, AMD1; S-adenosylmethionine decarboxylase [EC:4.1.1.50]
K00797	0	1	1	0	0	1	1	1	1	1	0	0	1	1	1	0	0	1	1	0	0	0	1	0	0	0	13	speE, SRM, SPE3; spermidine synthase [EC:2.5.1.16]
K01243	0	0	0	1	0	0	0	0	0	0	0	0	0	0	0	0	0	0	0	0	0	0	0	0	0	0	1	mtnN, mtn, pfs; adenosylhomocysteine nucleosidase [EC:3.2.2.9]
K18284	0	0	0	1	0	0	0	0	0	0	0	0	0	0	0	0	0	0	0	0	0	0	0	0	0	0	1	K18284; adenosylhomocysteine/aminodeoxyfutalosine nucleosidase [EC:3.2.2.9 3.2.2.30]
K00899	0	0	0	1	0	0	0	0	0	0	0	0	0	0	0	0	0	0	0	0	0	0	0	0	0	0	1	mtnK; 5-methylthioribose kinase [EC:2.7.1.100]
K12960	0	0	0	0	1	1	1	1	1	1	1	1	1	1	1	1	1	1	1	1	1	1	1	1	1	1	22	mtaD; 5-methylthioadenosine/S-adenosylhomocysteine deaminase [EC:3.5.4.31 3.5.4.28]
K19696	0	0	0	0	1	1	1	1	1	1	1	1	1	1	1	1	1	1	1	1	1	1	1	1	1	1	22	mtiP; 5'-methylthioinosine phosphorylase [EC:2.4.2.44]
K08963	1	1	1	1	0	1	1	1	1	0	1	1	1	1	1	1	1	1	1	1	1	1	1	1	1	1	24	mtnA; methylthioribose-1-phosphate isomerase [EC:5.3.1.23]
K08964	0	0	0	0	0	1	1	1	1	1	0	0	0	0	0	0	0	0	0	0	0	0	0	0	0	0	5	mtnB; methylthioribulose-1-phosphate dehydratase [EC:4.2.1.109]
K00558	1	0	0	0	1	0	0	0	1	1	0	0	0	1	1	1	1	0	0	0	0	0	0	0	0	0	8	DNMT1, dcm; DNA (cytosine-5)-methyltransferase 1 [EC:2.1.1.37]
K01251	1	1	1	0	1	1	1	3	2	2	1	1	1	1	1	1	1	1	1	1	1	1	1	1	1	1	25	AHCY, ahcY; adenosylhomocysteinase [EC:3.13.2.1]
K07173	0	0	0	1	0	0	0	0	0	0	0	0	0	0	0	0	0	0	0	0	0	0	0	0	0	0	1	luxS; S-ribosylhomocysteine lyase [EC:4.4.1.21]
K01505	0	0	0	0	1	0	0	0	0	0	0	0	0	0	0	0	0	0	0	0	0	0	0	0	0	0	1	E3.5.99.7; 1-aminocyclopropane-1-carboxylate deaminase [EC:3.5.99.7]
K00928	1	1	1	1	1	1	1	0	1	1	1	1	1	1	1	1	1	1	1	1	1	0	1	1	1	1	24	lysC; aspartate kinase [EC:2.7.2.4]
K00133	1	1	1	1	1	1	1	0	1	1	2	2	2	2	2	2	2	2	2	2	2	2	2	2	2	2	25	asd; aspartate-semialdehyde dehydrogenase [EC:1.2.1.11]
K00003	1	1	1	1	1	1	1	1	1	1	1	1	1	1	1	1	1	1	1	1	1	1	1	1	1	1	26	hom; homoserine dehydrogenase [EC:1.1.1.3]
K00651	1	1	1	0	1	1	1	0	1	1	1	1	1	1	1	1	1	1	1	1	1	1	1	1	1	1	24	metA; homoserine O-succinyltransferase/O-acetyltransferase [EC:2.3.1.46 2.3.1.31]
K00641	0	0	0	1	0	0	0	0	0	0	0	0	0	0	0	0	0	0	0	0	0	0	0	0	0	0	1	metX; homoserine O-acetyltransferase/O-succinyltransferase [EC:2.3.1.31 2.3.1.46]
K01740	0	0	0	1	0	0	0	0	0	0	0	0	1	1	1	1	1	0	0	1	1	1	1	0	0	0	10	metY; O-acetylhomoserine (thiol)-lyase [EC:2.5.1.49]
K10764	1	1	1	0	1	1	1	1	1	1	1	1	1	1	1	1	1	1	1	1	1	1	1	1	1	1	25	metZ; O-succinylhomoserine sulfhydrylase [EC:2.5.1.-]
K00826	1	1	1	1	2	0	1	1	1	1	1	1	1	1	1	1	1	1	1	1	1	1	1	1	1	1	25	E2.6.1.42, ilvE; branched-chain amino acid aminotransferase [EC:2.6.1.42]
K01919	1	1	1	0	1	1	1	1	1	1	1	1	1	1	1	1	1	1	1	1	1	1	1	1	1	1	25	gshA; glutamate--cysteine ligase [EC:6.3.2.2]
K01920	1	1	1	1	1	1	1	1	1	1	1	1	1	1	1	1	1	1	1	1	1	1	1	1	1	1	26	gshB; glutathione synthase [EC:6.3.2.3]
K00812	1	1	1	1	1	1	1	1	1	1	1	1	1	1	1	1	1	1	0	1	1	1	1	1	1	2	25	aspB; aspartate aminotransferase [EC:2.6.1.1]
K01011	0	0	0	0	2	2	3	3	3	3	1	1	1	1	1	1	1	1	1	0	0	0	1	1	1	1	19	TST, MPST, sseA; thiosulfate/3-mercaptopyruvate sulfurtransferase [EC:2.8.1.1 2.8.1.2]
K00024	2	2	2	1	1	2	2	2	2	2	1	2	0	1	1	0	0	0	0	2	2	2	1	1	1	1	21	mdh; malate dehydrogenase [EC:1.1.1.37]
K01752	1	1	1	0	1	0	0	0	0	0	0	0	0	0	0	0	0	0	0	1	1	1	0	0	0	0	7	E4.3.1.17, sdaA, sdaB, tdcG; L-serine dehydratase [EC:4.3.1.17]
K12339	1	1	1	0	1	1	1	0	1	1	1	1	1	1	1	1	1	1	1	1	1	1	1	1	1	1	24	cysM; S-sulfo-L-cysteine synthase (O-acetyl-L-serine-dependent) [EC:2.5.1.144]
K00058	1	1	1	1	1	1	1	1	1	1	1	1	1	1	1	1	1	1	1	1	1	1	1	1	1	1	26	serA, PHGDH; D-3-phosphoglycerate dehydrogenase / 2-oxoglutarate reductase [EC:1.1.1.95 1.1.1.399]
K00831	1	1	1	0	1	1	1	1	1	1	1	1	1	1	1	1	1	1	1	1	1	1	1	1	1	1	25	serC, PSAT1; phosphoserine aminotransferase [EC:2.6.1.52]
ko00280	Valine, leucine and isoleucine degradation
K00826	1	1	1	1	2	0	1	1	1	1	1	1	1	1	1	1	1	1	1	1	1	1	1	1	1	1	25	E2.6.1.42, ilvE; branched-chain amino acid aminotransferase [EC:2.6.1.42]
K00382	1	1	1	0	2	1	1	1	1	0	1	1	1	1	1	1	1	1	1	1	1	1	1	1	1	0	23	DLD, lpd, pdhD; dihydrolipoamide dehydrogenase [EC:1.8.1.4]
K01692	0	0	0	0	0	1	1	1	1	1	1	1	0	0	0	1	1	0	0	1	1	1	1	1	1	1	16	paaF, echA; enoyl-CoA hydratase [EC:4.2.1.17]
K01782	0	0	0	0	1	0	1	1	1	0	1	1	1	0	0	1	1	0	0	1	1	1	1	1	1	1	16	fadJ; 3-hydroxyacyl-CoA dehydrogenase / enoyl-CoA hydratase / 3-hydroxybutyryl-CoA epimerase [EC:1.1.1.35 4.2.1.17 5.1.2.3]
K00632	0	0	0	0	1	0	0	0	0	0	0	0	0	0	0	0	0	0	0	0	0	0	0	0	0	0	1	fadA, fadI; acetyl-CoA acyltransferase [EC:2.3.1.16]
K05606	1	1	1	0	0	0	0	0	0	0	0	0	0	0	0	0	0	0	0	0	0	0	0	0	0	0	3	MCEE, epi; methylmalonyl-CoA/ethylmalonyl-CoA epimerase [EC:5.1.99.1]
K00020	0	0	0	0	0	2	2	2	2	2	1	1	1	1	1	1	1	0	0	1	1	1	1	1	1	1	19	HIBADH, mmsB; 3-hydroxyisobutyrate dehydrogenase [EC:1.1.1.31]
ko00290	Valine, leucine and isoleucine biosynthesis
K01754	1	1	1	1	1	1	1	1	1	1	1	1	1	1	1	1	1	1	1	1	1	1	1	1	1	1	26	E4.3.1.19, ilvA, tdcB; threonine dehydratase [EC:4.3.1.19]
K09011	1	1	1	0	0	0	0	0	0	0	0	0	0	0	0	0	0	0	0	0	0	0	0	0	0	0	3	cimA; (R)-citramalate synthase [EC:2.3.3.21]
K01703	1	1	1	1	1	1	1	1	1	1	1	1	1	1	1	1	1	1	1	1	1	1	1	1	1	1	26	leuC, IPMI-L; 3-isopropylmalate/(R)-2-methylmalate dehydratase large subunit [EC:4.2.1.33 4.2.1.35]
K01704	1	1	1	1	1	0	1	1	1	1	1	1	1	1	1	1	1	1	1	1	1	1	1	1	1	1	25	leuD, IPMI-S; 3-isopropylmalate/(R)-2-methylmalate dehydratase small subunit [EC:4.2.1.33 4.2.1.35]
K00052	1	1	1	1	1	1	1	1	1	1	1	1	1	1	1	1	1	1	1	1	1	1	1	1	1	1	26	leuB, IMDH; 3-isopropylmalate dehydrogenase [EC:1.1.1.85]
K01652	1	1	1	1	2	2	2	1	1	1	2	2	3	2	2	2	2	2	2	2	2	2	2	2	2	2	26	E2.2.1.6L, ilvB, ilvG, ilvI; acetolactate synthase I/II/III large subunit [EC:2.2.1.6]
K01653	1	1	1	1	1	1	1	1	1	1	1	1	2	1	1	1	1	1	1	1	1	1	1	2	1	1	26	E2.2.1.6S, ilvH, ilvN; acetolactate synthase I/III small subunit [EC:2.2.1.6]
K00053	1	1	1	1	1	1	1	1	1	1	1	1	1	1	1	1	1	1	1	1	1	1	1	1	1	1	26	ilvC; ketol-acid reductoisomerase [EC:1.1.1.86]
K01687	1	1	1	1	1	0	1	1	1	1	1	1	1	1	1	1	1	1	1	1	1	1	1	1	0	1	24	ilvD; dihydroxy-acid dehydratase [EC:4.2.1.9]
K00826	1	1	1	1	2	0	1	1	1	1	1	1	1	1	1	1	1	1	1	1	1	1	1	1	1	1	25	E2.6.1.42, ilvE; branched-chain amino acid aminotransferase [EC:2.6.1.42]
K14260	0	0	0	0	1	0	0	0	0	0	0	0	0	0	0	0	0	0	0	0	0	0	0	0	0	0	1	alaA; alanine-synthesizing transaminase [EC:2.6.1.66 2.6.1.2]
K01649	2	2	2	1	1	1	1	1	1	1	1	1	1	1	1	1	1	1	1	1	1	1	1	1	1	1	26	leuA, IMS; 2-isopropylmalate synthase [EC:2.3.3.13]
ko00300	Lysine biosynthesis
K00003	1	1	1	1	1	1	1	1	1	1	1	1	1	1	1	1	1	1	1	1	1	1	1	1	1	1	26	hom; homoserine dehydrogenase [EC:1.1.1.3]
K00928	1	1	1	1	1	1	1	0	1	1	1	1	1	1	1	1	1	1	1	1	1	0	1	1	1	1	24	lysC; aspartate kinase [EC:2.7.2.4]
K00133	1	1	1	1	1	1	1	0	1	1	2	2	2	2	2	2	2	2	2	2	2	2	2	2	2	2	25	asd; aspartate-semialdehyde dehydrogenase [EC:1.2.1.11]
K01714	1	1	1	1	1	1	1	1	1	1	1	1	1	1	1	1	1	1	1	1	1	1	1	1	1	1	26	dapA; 4-hydroxy-tetrahydrodipicolinate synthase [EC:4.3.3.7]
K00215	1	1	1	1	1	1	1	1	1	1	1	1	1	1	1	1	1	1	1	1	1	1	1	1	1	1	26	dapB; 4-hydroxy-tetrahydrodipicolinate reductase [EC:1.17.1.8]
K00674	1	1	1	1	1	1	1	1	1	1	1	1	1	1	1	1	1	1	1	1	1	1	1	1	1	1	26	dapD; 2,3,4,5-tetrahydropyridine-2,6-dicarboxylate N-succinyltransferase [EC:2.3.1.117]
K00821	1	1	1	0	1	1	1	1	1	1	1	1	1	1	1	1	1	1	1	1	1	1	1	1	1	1	25	argD; acetylornithine/N-succinyldiaminopimelate aminotransferase [EC:2.6.1.11 2.6.1.17]
K14267	0	0	0	0	0	0	1	1	1	1	0	0	0	0	0	0	0	0	0	0	0	0	0	0	0	0	4	dapC; N-succinyldiaminopimelate aminotransferase [EC:2.6.1.17]
K01439	0	0	0	1	1	1	1	1	1	1	0	0	0	0	0	0	0	0	0	0	0	0	0	0	0	0	7	dapE; succinyl-diaminopimelate desuccinylase [EC:3.5.1.18]
K01778	1	1	1	1	1	1	1	1	1	1	1	1	1	1	1	1	1	1	1	1	1	1	1	1	1	1	26	dapF; diaminopimelate epimerase [EC:5.1.1.7]
K10206	1	1	1	0	0	0	0	0	0	0	1	1	1	1	1	1	1	1	1	1	1	1	1	1	1	1	19	E2.6.1.83; LL-diaminopimelate aminotransferase [EC:2.6.1.83]
K01586	1	1	1	1	1	2	2	2	2	2	1	1	1	1	1	1	1	1	1	1	1	1	1	1	1	1	26	lysA; diaminopimelate decarboxylase [EC:4.1.1.20]
K05825	1	1	1	0	0	0	0	0	0	0	0	0	0	0	0	0	0	0	0	0	0	0	0	0	0	0	3	LYSN; 2-aminoadipate transaminase [EC:2.6.1.-]
K00290	0	0	0	1	0	0	0	0	0	0	0	0	0	0	0	0	0	0	0	0	0	0	0	0	0	0	1	LYS1; saccharopine dehydrogenase (NAD+, L-lysine forming) [EC:1.5.1.7]
K01928	1	1	1	1	1	0	1	1	1	1	1	1	1	1	1	1	1	1	1	1	1	1	1	1	1	1	25	murE; UDP-N-acetylmuramoyl-L-alanyl-D-glutamate--2,6-diaminopimelate ligase [EC:6.3.2.13]
K01929	1	1	1	0	1	1	1	1	1	1	1	1	0	0	0	0	0	0	0	0	0	0	1	1	1	1	15	murF; UDP-N-acetylmuramoyl-tripeptide--D-alanyl-D-alanine ligase [EC:6.3.2.10]
ko00310	Lysine degradation
K00290	0	0	0	1	0	0	0	0	0	0	0	0	0	0	0	0	0	0	0	0	0	0	0	0	0	0	1	LYS1; saccharopine dehydrogenase (NAD+, L-lysine forming) [EC:1.5.1.7]
K00658	1	1	1	0	1	1	1	1	1	1	1	1	1	1	1	1	1	1	1	1	1	1	1	1	1	1	25	DLST, sucB; 2-oxoglutarate dehydrogenase E2 component (dihydrolipoamide succinyltransferase) [EC:2.3.1.61]
K00382	1	1	1	0	2	1	1	1	1	0	1	1	1	1	1	1	1	1	1	1	1	1	1	1	1	0	23	DLD, lpd, pdhD; dihydrolipoamide dehydrogenase [EC:1.8.1.4]
K01692	0	0	0	0	0	1	1	1	1	1	1	1	0	0	0	1	1	0	0	1	1	1	1	1	1	1	16	paaF, echA; enoyl-CoA hydratase [EC:4.2.1.17]
K01782	0	0	0	0	1	0	1	1	1	0	1	1	1	0	0	1	1	0	0	1	1	1	1	1	1	1	16	fadJ; 3-hydroxyacyl-CoA dehydrogenase / enoyl-CoA hydratase / 3-hydroxybutyryl-CoA epimerase [EC:1.1.1.35 4.2.1.17 5.1.2.3]
K00135	1	1	1	0	0	0	0	0	0	0	0	0	0	0	0	0	0	0	0	0	0	0	0	0	0	0	3	gabD; succinate-semialdehyde dehydrogenase / glutarate-semialdehyde dehydrogenase [EC:1.2.1.16 1.2.1.79 1.2.1.20]
K01843	0	0	0	0	0	0	0	0	0	1	0	0	0	0	0	0	0	0	0	0	0	0	0	1	0	0	2	kamA; lysine 2,3-aminomutase [EC:5.4.3.2]
K18013	0	0	0	0	0	0	0	0	0	0	0	1	2	0	0	1	1	1	1	1	1	1	1	0	0	0	10	kce; 3-keto-5-aminohexanoate cleavage enzyme [EC:2.3.1.247]
K00824	1	1	1	0	1	0	0	0	0	0	1	1	1	1	1	1	1	1	1	1	1	1	1	1	1	1	20	dat; D-alanine transaminase [EC:2.6.1.21]
ko00220	Arginine biosynthesis
K00611	1	1	1	1	1	1	1	1	1	1	1	1	1	1	1	1	1	1	1	1	1	1	1	1	1	1	26	OTC, argF, argI; ornithine carbamoyltransferase [EC:2.1.3.3]
K01940	1	1	1	1	1	1	1	1	1	1	1	1	1	1	1	1	1	1	1	1	1	1	1	1	1	1	26	argG, ASS1; argininosuccinate synthase [EC:6.3.4.5]
K01755	1	1	1	1	1	1	1	1	1	1	1	1	1	1	1	2	2	1	1	2	2	2	2	1	1	1	26	argH, ASL; argininosuccinate lyase [EC:4.3.2.1]
K01476	0	0	0	0	1	0	0	0	0	0	0	0	1	0	0	0	0	0	0	0	0	0	0	0	0	0	2	E3.5.3.1, rocF, arg; arginase [EC:3.5.3.1]
K01478	0	0	0	0	0	0	0	0	0	0	0	0	0	0	0	0	0	0	0	0	0	0	0	0	0	0		arcA; arginine deiminase [EC:3.5.3.6]
K23265	0	0	0	1	0	0	0	0	0	0	0	0	0	0	0	0	0	0	0	0	0	0	0	0	0	0	1	purQ; phosphoribosylformylglycinamidine synthase subunit PurQ / glutaminase [EC:6.3.5.3 3.5.1.2]
K01915	1	1	1	1	2	1	1	1	1	1	1	1	1	1	1	1	1	1	1	1	1	1	1	1	1	1	26	glnA, GLUL; glutamine synthetase [EC:6.3.1.2]
K15371	1	1	1	1	0	0	0	0	0	0	0	0	0	0	0	0	0	0	0	0	0	0	0	0	0	0	4	GDH2; glutamate dehydrogenase [EC:1.4.1.2]
K00261	0	0	0	0	1	0	1	1	1	1	1	1	1	1	1	1	1	1	1	1	1	1	1	1	1	1	21	GLUD1_2, gdhA; glutamate dehydrogenase (NAD(P)+) [EC:1.4.1.3]
K00926	0	0	0	0	0	0	0	0	0	0	1	1	0	0	0	0	0	0	0	0	0	0	1	0	0	0	3	arcC; carbamate kinase [EC:2.7.2.2]
K00812	1	1	1	1	1	1	1	1	1	1	1	1	1	1	1	1	1	1	0	1	1	1	1	1	1	2	25	aspB; aspartate aminotransferase [EC:2.6.1.1]
K14260	0	0	0	0	1	0	0	0	0	0	0	0	0	0	0	0	0	0	0	0	0	0	0	0	0	0	1	alaA; alanine-synthesizing transaminase [EC:2.6.1.66 2.6.1.2]
K00619	0	0	0	1	0	0	0	0	0	0	0	0	0	0	0	0	0	0	0	0	0	0	0	0	0	0	1	argA; amino-acid N-acetyltransferase [EC:2.3.1.1]
K14682	1	1	1	0	1	1	1	1	1	1	1	1	1	1	1	1	1	1	1	1	1	1	1	1	1	1	25	argAB; amino-acid N-acetyltransferase [EC:2.3.1.1]
K00620	1	1	1	1	1	1	1	1	1	1	1	1	1	1	1	1	1	1	1	1	1	0	1	1	1	1	25	argJ; glutamate N-acetyltransferase / amino-acid N-acetyltransferase [EC:2.3.1.35 2.3.1.1]
K00930	1	1	1	1	1	1	1	1	1	1	1	1	1	1	1	1	1	1	1	1	1	1	1	1	1	1	26	argB; acetylglutamate kinase [EC:2.7.2.8]
K00145	1	1	1	1	1	1	1	1	1	1	1	1	1	1	1	1	1	1	1	1	1	1	1	1	1	1	26	argC; N-acetyl-gamma-glutamyl-phosphate reductase [EC:1.2.1.38]
K00821	1	1	1	0	1	1	1	1	1	1	1	1	1	1	1	1	1	1	1	1	1	1	1	1	1	1	25	argD; acetylornithine/N-succinyldiaminopimelate aminotransferase [EC:2.6.1.11 2.6.1.17]
K01438	0	0	0	0	1	1	1	1	1	1	1	1	1	1	1	1	1	1	1	1	1	1	1	1	1	1	22	argE; acetylornithine deacetylase [EC:3.5.1.16]
ko00330	Arginine and proline metabolism
K01473	0	0	0	0	1	1	1	1	1	0	1	1	1	1	1	1	1	1	1	1	1	1	1	1	1	1	21	hyuA; N-methylhydantoinase A [EC:3.5.2.14]
K01474	0	0	0	0	1	0	1	1	1	1	1	1	1	1	1	0	1	1	1	1	1	1	1	1	1	1	20	hyuB; N-methylhydantoinase B [EC:3.5.2.14]
K01585	0	0	0	0	0	1	1	0	1	1	0	0	0	0	0	0	0	0	0	0	0	0	0	0	0	0	4	speA; arginine decarboxylase [EC:4.1.1.19]
K10536	0	0	0	1	0	1	1	1	1	1	0	0	0	0	0	0	0	0	0	0	0	0	0	0	0	0	6	aguA; agmatine deiminase [EC:3.5.3.12]
K12251	0	0	0	1	0	1	1	1	1	1	0	0	0	0	0	0	0	0	0	0	0	0	0	0	0	0	6	aguB; N-carbamoylputrescine amidase [EC:3.5.1.53]
K00797	0	1	1	0	0	1	1	1	1	1	0	0	1	1	1	0	0	1	1	0	0	0	1	0	0	0	13	speE, SRM, SPE3; spermidine synthase [EC:2.5.1.16]
K01611	1	1	1	0	0	1	1	1	1	1	0	0	0	0	0	0	0	0	0	0	0	0	0	0	0	0	8	speD, AMD1; S-adenosylmethionine decarboxylase [EC:4.1.1.50]
K13747	0	0	0	1	0	0	0	0	0	0	0	0	0	0	0	0	0	0	0	0	0	0	0	0	0	0	1	nspC; carboxynorspermidine decarboxylase [EC:4.1.1.96]
K01426	1	1	1	1	1	1	1	1	1	1	1	1	1	1	1	1	1	1	1	1	1	1	1	1	1	1	26	E3.5.1.4, amiE; amidase [EC:3.5.1.4]
K01476	0	0	0	0	1	0	0	0	0	0	0	0	1	0	0	0	0	0	0	0	0	0	0	0	0	0	2	E3.5.3.1, rocF, arg; arginase [EC:3.5.3.1]
K00286	1	1	1	1	1	1	1	1	1	1	1	1	1	1	1	1	1	1	1	1	1	1	1	1	1	1	26	proC; pyrroline-5-carboxylate reductase [EC:1.5.1.2]
K00318	0	0	0	0	1	1	1	1	1	1	0	0	0	0	0	0	0	0	0	0	0	0	0	0	0	0	6	PRODH, fadM, putB; proline dehydrogenase [EC:1.5.5.2]
K13821	0	0	0	0	1	1	1	1	1	1	0	0	1	1	1	0	0	0	0	1	1	1	0	1	2	1	15	putA; RHH-type transcriptional regulator, proline utilization regulon repressor / proline dehydrogenase / delta 1-pyrroline-5-carboxylate dehydrogenase [EC:1.5.5.2 1.2.1.88]
K01750	0	0	0	0	1	0	0	0	0	0	0	0	0	0	0	0	0	0	0	0	0	0	0	0	0	0	1	E4.3.1.12, ocd; ornithine cyclodeaminase [EC:4.3.1.12]
K00931	1	1	1	0	1	1	1	1	1	1	1	1	1	1	1	1	1	1	1	1	1	1	1	1	1	1	25	proB; glutamate 5-kinase [EC:2.7.2.11]
K00147	1	1	1	1	1	1	1	1	1	1	1	1	1	1	1	1	1	1	1	1	1	1	1	1	1	1	26	proA; glutamate-5-semialdehyde dehydrogenase [EC:1.2.1.41]
K01259	0	0	0	0	1	1	1	1	1	1	0	0	0	0	0	0	0	0	0	0	0	0	0	0	0	0	6	pip; proline iminopeptidase [EC:3.4.11.5]
K00812	1	1	1	1	1	1	1	1	1	1	1	1	1	1	1	1	1	1	0	1	1	1	1	1	1	2	25	aspB; aspartate aminotransferase [EC:2.6.1.1]
K00824	1	1	1	0	1	0	0	0	0	0	1	1	1	1	1	1	1	1	1	1	1	1	1	1	1	1	20	dat; D-alanine transaminase [EC:2.6.1.21]
ko00340	Histidine metabolism
K00765	2	1	2	1	1	1	1	1	1	1	1	1	1	1	1	1	1	1	1	1	1	1	1	1	1	1	26	hisG; ATP phosphoribosyltransferase [EC:2.4.2.17]
K02502	1	1	1	0	1	1	1	1	1	1	1	1	1	1	1	1	1	1	1	1	1	1	1	1	1	1	25	hisZ; ATP phosphoribosyltransferase regulatory subunit
K01523	1	1	1	0	1	1	1	1	1	1	1	1	1	1	1	1	1	1	1	1	1	1	1	1	1	1	25	hisE; phosphoribosyl-ATP pyrophosphohydrolase [EC:3.6.1.31]
K01496	1	1	0	1	1	1	1	1	1	1	1	1	1	1	1	1	1	1	1	1	1	1	1	1	1	1	25	hisI; phosphoribosyl-AMP cyclohydrolase [EC:3.5.4.19]
K11755	0	0	0	1	0	0	0	0	0	0	0	0	0	0	0	0	0	0	0	0	0	0	0	0	0	0	1	hisIE; phosphoribosyl-AMP cyclohydrolase / phosphoribosyl-ATP pyrophosphohydrolase [EC:3.5.4.19 3.6.1.31]
K01814	1	1	1	1	1	1	1	1	1	1	1	1	1	1	1	1	1	1	1	1	1	1	1	1	1	1	26	hisA; phosphoribosylformimino-5-aminoimidazole carboxamide ribotide isomerase [EC:5.3.1.16]
K02501	1	1	1	1	1	1	1	1	1	1	2	1	1	1	1	1	1	1	1	1	1	1	1	2	2	1	26	hisH; imidazole glycerol-phosphate synthase subunit HisH [EC:4.3.2.10]
K02500	1	1	1	1	1	1	1	1	1	1	1	1	1	1	1	1	1	1	1	1	1	1	1	1	1	2	26	hisF; imidazole glycerol-phosphate synthase subunit HisF [EC:4.3.2.10]
K01693	1	1	1	0	1	1	1	1	1	1	1	1	1	1	1	1	1	1	1	1	1	1	1	1	1	1	25	hisB; imidazoleglycerol-phosphate dehydratase [EC:4.2.1.19]
K00817	1	2	2	1	2	2	2	2	2	2	2	2	2	2	2	2	2	2	2	2	2	2	2	2	2	2	26	hisC; histidinol-phosphate aminotransferase [EC:2.6.1.9]
K04486	0	0	0	1	0	0	0	0	0	0	0	0	0	0	0	0	0	0	0	0	0	0	0	0	0	0	1	E3.1.3.15B; histidinol-phosphatase (PHP family) [EC:3.1.3.15]
K18649	0	0	0	0	1	0	0	0	0	0	0	0	0	0	0	0	0	0	0	0	0	0	0	0	0	0	1	IMPL2; inositol-phosphate phosphatase / L-galactose 1-phosphate phosphatase / histidinol-phosphatase [EC:3.1.3.25 3.1.3.93 3.1.3.15]
K00013	1	1	1	1	1	1	1	1	1	1	1	1	1	1	1	1	1	1	1	1	1	1	1	1	1	1	26	hisD; histidinol dehydrogenase [EC:1.1.1.23]
K01745	0	0	0	1	0	0	0	0	0	0	0	0	0	0	0	0	0	0	0	0	0	0	0	0	0	0	1	hutH, HAL; histidine ammonia-lyase [EC:4.3.1.3]
K01458	0	0	0	1	0	0	0	0	0	0	0	0	0	0	0	0	0	0	0	0	0	0	0	0	0	0	1	hutG; N-formylglutamate deformylase [EC:3.5.1.68]
K18911	0	0	0	0	1	0	0	0	0	0	0	0	0	0	0	0	0	0	0	0	0	0	0	0	0	0	1	egtD; L-histidine Nalpha-methyltransferase [EC:2.1.1.44]
K18912	0	0	0	0	2	0	0	0	0	0	0	0	0	0	0	0	0	0	0	0	0	0	0	0	0	0	1	egtB; gamma-glutamyl hercynylcysteine S-oxide synthase [EC:1.14.99.50]
ko00350	Tyrosine metabolism
K00812	1	1	1	1	1	1	1	1	1	1	1	1	1	1	1	1	1	1	0	1	1	1	1	1	1	2	25	aspB; aspartate aminotransferase [EC:2.6.1.1]
K00817	1	2	2	1	2	2	2	2	2	2	2	2	2	2	2	2	2	2	2	2	2	2	2	2	2	2	26	hisC; histidinol-phosphate aminotransferase [EC:2.6.1.9]
K00121	0	0	0	0	1	0	0	0	0	0	0	0	0	0	0	0	0	0	0	0	0	0	0	0	0	0	1	frmA, ADH5, adhC; S-(hydroxymethyl)glutathione dehydrogenase / alcohol dehydrogenase [EC:1.1.1.284 1.1.1.1]
K01826	0	0	0	0	0	0	0	0	0	0	0	0	0	0	0	0	0	0	0	1	1	1	0	0	0	0	3	hpaF, hpcD; 5-carboxymethyl-2-hydroxymuconate isomerase [EC:5.3.3.10]
K02510	0	0	0	0	0	1	1	1	1	1	0	0	0	0	0	0	0	0	0	0	0	0	0	0	0	0	5	hpaI, hpcH; 4-hydroxy-2-oxoheptanedioate aldolase [EC:4.1.2.52]
K00135	1	1	1	0	0	0	0	0	0	0	0	0	0	0	0	0	0	0	0	0	0	0	0	0	0	0	3	gabD; succinate-semialdehyde dehydrogenase / glutarate-semialdehyde dehydrogenase [EC:1.2.1.16 1.2.1.79 1.2.1.20]
K01557	0	0	0	0	0	0	1	0	0	0	0	0	0	0	0	0	0	0	0	0	0	0	0	0	0	0	1	FAHD1; acylpyruvate hydrolase [EC:3.7.1.5]
K07253	0	0	0	0	1	1	1	0	1	1	1	1	1	1	1	1	1	1	1	1	1	1	1	1	1	1	21	MIF; phenylpyruvate tautomerase [EC:5.3.2.1]
ko00360	Phenylalanine metabolism
K02614	1	1	1	0	0	0	0	0	0	0	0	0	0	0	0	0	0	0	0	0	0	0	0	0	0	0	3	paaI; acyl-CoA thioesterase [EC:3.1.2.-]
K01692	0	0	0	0	0	1	1	1	1	1	1	1	0	0	0	1	1	0	0	1	1	1	1	1	1	1	16	paaF, echA; enoyl-CoA hydratase [EC:4.2.1.17]
K00812	1	1	1	1	1	1	1	1	1	1	1	1	1	1	1	1	1	1	0	1	1	1	1	1	1	2	25	aspB; aspartate aminotransferase [EC:2.6.1.1]
K00817	1	2	2	1	2	2	2	2	2	2	2	2	2	2	2	2	2	2	2	2	2	2	2	2	2	2	26	hisC; histidinol-phosphate aminotransferase [EC:2.6.1.9]
K00824	1	1	1	0	1	0	0	0	0	0	1	1	1	1	1	1	1	1	1	1	1	1	1	1	1	1	20	dat; D-alanine transaminase [EC:2.6.1.21]
K07253	0	0	0	0	1	1	1	0	1	1	1	1	1	1	1	1	1	1	1	1	1	1	1	1	1	1	21	MIF; phenylpyruvate tautomerase [EC:5.3.2.1]
K01426	1	1	1	1	1	1	1	1	1	1	1	1	1	1	1	1	1	1	1	1	1	1	1	1	1	1	26	E3.5.1.4, amiE; amidase [EC:3.5.1.4]
K05710	0	0	0	0	0	1	1	1	1	1	0	0	0	0	0	0	0	0	0	0	0	0	0	0	0	0	5	hcaC; 3-phenylpropionate/trans-cinnamate dioxygenase ferredoxin component
K01666	0	0	0	1	0	0	0	0	0	0	1	1	1	1	1	1	1	1	1	1	1	1	1	1	1	1	17	mhpE; 4-hydroxy 2-oxovalerate aldolase [EC:4.1.3.39]
ko00380	Tryptophan metabolism
K00463	0	0	0	0	0	0	0	0	0	0	0	0	0	0	0	0	0	0	0	2	1	1	0	0	0	0	3	IDO, INDO; indoleamine 2,3-dioxygenase [EC:1.13.11.52]
K01556	0	0	0	0	0	1	1	1	1	1	0	0	0	0	0	0	0	0	0	0	0	0	0	0	0	0	5	KYNU, kynU; kynureninase [EC:3.7.1.3]
K00658	1	1	1	0	1	1	1	1	1	1	1	1	1	1	1	1	1	1	1	1	1	1	1	1	1	1	25	DLST, sucB; 2-oxoglutarate dehydrogenase E2 component (dihydrolipoamide succinyltransferase) [EC:2.3.1.61]
K00382	1	1	1	0	2	1	1	1	1	0	1	1	1	1	1	1	1	1	1	1	1	1	1	1	1	0	23	DLD, lpd, pdhD; dihydrolipoamide dehydrogenase [EC:1.8.1.4]
K01692	0	0	0	0	0	1	1	1	1	1	1	1	0	0	0	1	1	0	0	1	1	1	1	1	1	1	16	paaF, echA; enoyl-CoA hydratase [EC:4.2.1.17]
K01782	0	0	0	0	1	0	1	1	1	0	1	1	1	0	0	1	1	0	0	1	1	1	1	1	1	1	16	fadJ; 3-hydroxyacyl-CoA dehydrogenase / enoyl-CoA hydratase / 3-hydroxybutyryl-CoA epimerase [EC:1.1.1.35 4.2.1.17 5.1.2.3]
K01501	0	0	0	0	0	0	0	0	0	0	0	0	1	1	1	0	0	0	0	0	0	0	0	1	0	0	4	E3.5.5.1; nitrilase [EC:3.5.5.1]
K01426	1	1	1	1	1	1	1	1	1	1	1	1	1	1	1	1	1	1	1	1	1	1	1	1	1	1	26	E3.5.1.4, amiE; amidase [EC:3.5.1.4]
ko00400	Phenylalanine, tyrosine and tryptophan biosynthesis
K01626	2	2	2	1	1	1	1	1	1	1	1	1	1	1	1	1	1	1	1	1	1	1	1	1	1	1	26	E2.5.1.54, aroF, aroG, aroH; 3-deoxy-7-phosphoheptulonate synthase [EC:2.5.1.54]
K01735	1	1	1	1	1	1	1	1	1	1	1	1	1	1	1	1	1	1	1	1	1	1	1	1	2	1	26	aroB; 3-dehydroquinate synthase [EC:4.2.3.4]
K03786	1	1	1	1	1	1	1	1	1	1	1	1	1	1	1	1	1	1	1	1	1	1	1	1	1	1	26	aroQ, qutE; 3-dehydroquinate dehydratase II [EC:4.2.1.10]
K00014	1	1	1	0	1	1	1	1	1	1	1	1	1	1	1	1	1	1	1	1	1	1	1	1	1	1	25	aroE; shikimate dehydrogenase [EC:1.1.1.25]
K00891	1	1	1	0	1	1	1	1	1	1	1	1	1	1	1	1	1	1	1	1	1	1	1	1	2	1	25	aroK, aroL; shikimate kinase [EC:2.7.1.71]
K00800	1	1	1	1	1	1	1	1	1	2	1	1	1	1	1	1	1	1	1	1	1	1	1	1	1	1	26	aroA; 3-phosphoshikimate 1-carboxyvinyltransferase [EC:2.5.1.19]
K01736	1	1	1	1	1	1	1	1	1	1	1	1	1	1	1	1	1	1	1	1	1	1	1	1	1	2	26	aroC; chorismate synthase [EC:4.2.3.5]
K01657	1	1	1	1	1	2	2	2	2	2	2	2	2	2	2	2	2	2	2	2	2	2	2	2	2	2	26	trpE; anthranilate synthase component I [EC:4.1.3.27]
K01658	0	1	1	1	1	1	1	1	1	1	1	1	1	1	1	1	1	1	1	1	1	1	1	1	1	1	25	trpG; anthranilate synthase component II [EC:4.1.3.27]
K00766	1	1	1	2	2	2	2	2	2	1	1	1	1	1	1	1	1	1	1	1	1	1	1	1	0	1	25	trpD; anthranilate phosphoribosyltransferase [EC:2.4.2.18]
K01817	2	2	2	2	2	2	2	2	2	2	3	3	3	3	3	3	3	3	3	3	3	3	3	3	3	3	26	trpF; phosphoribosylanthranilate isomerase [EC:5.3.1.24]
K01609	1	1	1	1	1	1	1	1	1	1	1	1	1	1	1	1	1	1	1	1	1	1	1	1	1	1	26	trpC; indole-3-glycerol phosphate synthase [EC:4.1.1.48]
K01695	1	1	1	1	1	1	1	1	1	1	1	1	1	1	1	1	1	1	1	1	1	1	1	1	1	1	26	trpA; tryptophan synthase alpha chain [EC:4.2.1.20]
K01696	0	1	1	1	1	1	1	1	1	1	2	2	2	2	2	2	2	2	2	2	2	2	2	2	2	2	25	trpB; tryptophan synthase beta chain [EC:4.2.1.20]
K06001	0	0	0	0	0	0	1	1	1	1	0	0	0	0	0	0	0	0	0	0	0	0	0	0	0	0	4	trpB; tryptophan synthase beta chain [EC:4.2.1.20]
K14170	0	1	1	1	1	1	1	1	1	1	1	1	1	1	1	1	1	1	1	1	1	1	1	1	1	1	25	pheA; chorismate mutase / prephenate dehydratase [EC:5.4.99.5 4.2.1.51]
K04517	2	2	2	1	1	1	1	1	1	1	1	1	1	2	2	1	1	1	1	2	2	2	2	1	1	2	26	tyrA2; prephenate dehydrogenase [EC:1.3.1.12]
K04518	1	1	1	1	1	1	1	1	1	1	1	1	1	1	1	1	1	1	1	1	1	1	1	1	1	1	26	pheA2; prephenate dehydratase [EC:4.2.1.51]
K00812	1	1	1	1	1	1	1	1	1	1	1	1	1	1	1	1	1	1	0	1	1	1	1	1	1	2	25	aspB; aspartate aminotransferase [EC:2.6.1.1]
K00817	1	2	2	1	2	2	2	2	2	2	2	2	2	2	2	2	2	2	2	2	2	2	2	2	2	2	26	hisC; histidinol-phosphate aminotransferase [EC:2.6.1.9]
ko00410	beta-Alanine metabolism
K01579	1	1	1	1	1	1	1	1	1	1	1	1	1	1	1	1	1	1	1	1	1	1	1	1	1	1	26	panD; aspartate 1-decarboxylase [EC:4.1.1.11]
K01918	1	1	1	1	2	2	2	2	2	2	2	2	2	2	2	2	2	2	2	2	2	2	2	2	2	2	26	panC; pantoate--beta-alanine ligase [EC:6.3.2.1]
K01692	0	0	0	0	0	1	1	1	1	1	1	1	0	0	0	1	1	0	0	1	1	1	1	1	1	1	16	paaF, echA; enoyl-CoA hydratase [EC:4.2.1.17]
K01782	0	0	0	0	1	0	1	1	1	0	1	1	1	0	0	1	1	0	0	1	1	1	1	1	1	1	16	fadJ; 3-hydroxyacyl-CoA dehydrogenase / enoyl-CoA hydratase / 3-hydroxybutyryl-CoA epimerase [EC:1.1.1.35 4.2.1.17 5.1.2.3]
ko00430	Taurine and hypotaurine metabolism
K00681	1	1	1	0	1	1	1	1	1	1	1	1	1	1	1	1	1	1	1	1	1	1	1	1	1	1	25	ggt; gamma-glutamyltranspeptidase / glutathione hydrolase [EC:2.3.2.2 3.4.19.13]
K00259	1	1	1	1	1	1	1	1	1	1	1	1	1	1	1	1	1	1	1	1	1	1	1	1	1	1	26	ald; alanine dehydrogenase [EC:1.4.1.1]
K15371	1	1	1	1	0	0	0	0	0	0	0	0	0	0	0	0	0	0	0	0	0	0	0	0	0	0	4	GDH2; glutamate dehydrogenase [EC:1.4.1.2]
ko00440	Phosphonate and phosphinate metabolism
K06167	0	0	0	0	0	1	1	1	1	1	0	0	0	0	0	0	0	0	0	0	0	0	0	0	0	0	5	phnP; phosphoribosyl 1,2-cyclic phosphate phosphodiesterase [EC:3.1.4.55]
ko00450	Selenocompound metabolism
K14155	0	0	0	1	0	0	0	0	0	0	0	0	0	0	0	0	0	0	0	0	0	0	0	0	0	0	1	patB, malY; cysteine-S-conjugate beta-lyase [EC:4.4.1.13]
K00548	1	2	1	1	1	1	1	2	1	1	1	1	1	1	1	1	1	1	1	1	1	1	1	1	1	1	26	metH, MTR; 5-methyltetrahydrofolate--homocysteine methyltransferase [EC:2.1.1.13]
K00384	1	1	1	1	1	1	1	1	1	1	1	1	1	1	1	1	1	1	1	1	1	1	1	1	1	1	26	trxB, TRR; thioredoxin reductase (NADPH) [EC:1.8.1.9]
K00958	1	1	1	1	2	0	0	1	1	1	1	1	1	1	1	1	1	1	1	1	1	1	1	1	1	1	24	sat, met3; sulfate adenylyltransferase [EC:2.7.7.4]
K01008	0	0	0	1	1	0	0	0	0	0	0	0	0	0	0	0	0	0	0	0	0	0	0	0	0	0	2	selD, SEPHS; selenide, water dikinase [EC:2.7.9.3]
K01874	1	1	1	1	1	1	1	1	1	1	1	1	1	1	1	1	1	1	1	1	1	1	1	1	1	1	26	MARS, metG; methionyl-tRNA synthetase [EC:6.1.1.10]
ko00460	Cyanoamino acid metabolism
K01501	0	0	0	0	0	0	0	0	0	0	0	0	1	1	1	0	0	0	0	0	0	0	0	1	0	0	4	E3.5.5.1; nitrilase [EC:3.5.5.1]
K00681	1	1	1	0	1	1	1	1	1	1	1	1	1	1	1	1	1	1	1	1	1	1	1	1	1	1	25	ggt; gamma-glutamyltranspeptidase / glutathione hydrolase [EC:2.3.2.2 3.4.19.13]
K01424	0	0	0	1	0	0	0	0	0	0	0	0	0	0	0	0	0	0	0	0	0	0	0	0	0	0	1	E3.5.1.1, ansA, ansB; L-asparaginase [EC:3.5.1.1]
K00600	1	1	1	1	1	1	1	1	1	1	1	1	1	1	1	1	1	1	1	1	1	1	1	1	1	1	26	glyA, SHMT; glycine hydroxymethyltransferase [EC:2.1.2.1]
ko00471	D-Glutamine and D-glutamate metabolism
K23265	0	0	0	1	0	0	0	0	0	0	0	0	0	0	0	0	0	0	0	0	0	0	0	0	0	0	1	purQ; phosphoribosylformylglycinamidine synthase subunit PurQ / glutaminase [EC:6.3.5.3 3.5.1.2]
K00261	0	0	0	0	1	0	1	1	1	1	1	1	1	1	1	1	1	1	1	1	1	1	1	1	1	1	21	GLUD1_2, gdhA; glutamate dehydrogenase (NAD(P)+) [EC:1.4.1.3]
K01776	0	0	0	1	0	1	1	1	1	1	1	1	1	1	1	1	1	1	1	1	1	1	1	1	1	1	22	murI; glutamate racemase [EC:5.1.1.3]
K01924	1	1	1	1	1	0	1	1	1	1	1	1	1	1	1	1	1	1	1	1	1	1	1	1	1	1	25	murC; UDP-N-acetylmuramate--alanine ligase [EC:6.3.2.8]
K01925	1	1	1	0	1	1	1	1	1	1	1	1	1	1	1	1	1	1	1	1	1	1	1	1	1	1	25	murD; UDP-N-acetylmuramoylalanine--D-glutamate ligase [EC:6.3.2.9]
ko00472	D-Arginine and D-ornithine metabolism
K00824	1	1	1	0	1	0	0	0	0	0	1	1	1	1	1	1	1	1	1	1	1	1	1	1	1	1	20	dat; D-alanine transaminase [EC:2.6.1.21]
ko00473	D-Alanine metabolism
K01775	1	1	1	1	1	1	1	1	1	1	1	1	1	1	2	1	1	1	1	1	1	1	1	1	1	1	26	alr; alanine racemase [EC:5.1.1.1]
K01921	2	1	2	1	1	1	1	1	1	1	1	1	1	1	1	1	1	1	1	1	1	1	1	1	1	1	26	ddl; D-alanine-D-alanine ligase [EC:6.3.2.4]
K00824	1	1	1	0	1	0	0	0	0	0	1	1	1	1	1	1	1	1	1	1	1	1	1	1	1	1	20	dat; D-alanine transaminase [EC:2.6.1.21]
K14188	0	0	0	0	0	0	0	0	0	0	1	1	0	0	0	1	1	0	0	0	0	0	0	1	1	0	6	dltC; D-alanine--poly(phosphoribitol) ligase subunit 2 [EC:6.1.1.13]
ko00480	Glutathione metabolism
K00681	1	1	1	0	1	1	1	1	1	1	1	1	1	1	1	1	1	1	1	1	1	1	1	1	1	1	25	ggt; gamma-glutamyltranspeptidase / glutathione hydrolase [EC:2.3.2.2 3.4.19.13]
K00682	0	0	0	0	0	1	1	1	1	1	0	0	0	0	0	0	0	0	0	0	0	0	0	0	0	1	6	GGCT; gamma-glutamylcyclotransferase [EC:4.3.2.9]
K01919	1	1	1	0	1	1	1	1	1	1	1	1	1	1	1	1	1	1	1	1	1	1	1	1	1	1	25	gshA; glutamate--cysteine ligase [EC:6.3.2.2]
K01920	1	1	1	1	1	1	1	1	1	1	1	1	1	1	1	1	1	1	1	1	1	1	1	1	1	1	26	gshB; glutathione synthase [EC:6.3.2.3]
K01255	1	1	1	1	1	1	1	1	1	1	1	1	1	1	1	1	1	1	1	1	1	1	1	1	1	1	26	CARP, pepA; leucyl aminopeptidase [EC:3.4.11.1]
K01256	1	1	1	0	1	1	1	1	1	1	1	1	1	1	1	1	1	1	1	1	1	1	1	1	1	1	25	pepN; aminopeptidase N [EC:3.4.11.2]
K01270	0	0	0	1	0	0	0	0	0	0	0	0	0	0	0	0	0	0	0	0	0	0	0	0	0	0	1	pepD; dipeptidase D [EC:3.4.13.-]
K00799	1	1	1	0	4	2	2	2	2	1	2	2	2	2	2	2	2	2	2	3	3	3	2	2	2	2	25	GST, gst; glutathione S-transferase [EC:2.5.1.18]
K00383	0	0	0	0	1	0	0	0	0	0	1	0	1	1	1	1	1	0	0	1	1	1	0	1	1	1	13	GSR, gor; glutathione reductase (NADPH) [EC:1.8.1.7]
K00033	1	1	1	0	0	0	1	1	1	1	1	1	1	1	1	1	1	1	1	1	0	0	1	1	1	2	21	PGD, gnd, gntZ; 6-phosphogluconate dehydrogenase [EC:1.1.1.44 1.1.1.343]
K00036	1	1	1	0	0	1	1	1	1	1	1	1	1	1	1	1	1	1	1	1	1	1	1	1	1	1	24	G6PD, zwf; glucose-6-phosphate 1-dehydrogenase [EC:1.1.1.49 1.1.1.363]
K24136	0	0	0	0	0	0	0	0	0	0	1	1	1	1	1	1	1	1	1	1	1	1	1	1	1	1	16	pgdX; glutathione-dependent peroxiredoxin [EC:1.11.1.27]
K00797	0	1	1	0	0	1	1	1	1	1	0	0	1	1	1	0	0	1	1	0	0	0	1	0	0	0	13	speE, SRM, SPE3; spermidine synthase [EC:2.5.1.16]
ko00510	N-Glycan biosynthesis
ko00513	Various types of N-glycan biosynthesis
ko00512	Mucin type O-glycan biosynthesis
ko00515	Mannose type O-glycan biosynthesis
ko00514	Other types of O-glycan biosynthesis
K09667	0	0	0	0	0	0	0	0	0	0	1	1	1	1	1	1	1	0	0	1	1	1	1	1	1	1	14	OGT; protein O-GlcNAc transferase [EC:2.4.1.255]
ko00532	Glycosaminoglycan biosynthesis - chondroitin sulfate \/ dermatan sulfate
ko00534	Glycosaminoglycan biosynthesis - heparan sulfate \/ heparin
ko00533	Glycosaminoglycan biosynthesis - keratan sulfate
ko00531	Glycosaminoglycan degradation
K01207	1	1	1	0	1	1	1	1	1	1	1	1	1	1	1	1	1	1	1	1	1	1	1	1	1	1	25	nagZ; beta-N-acetylhexosaminidase [EC:3.2.1.52]
ko00563	Glycosylphosphatidylinositol (GPI)-anchor biosynthesis
ko00601	Glycosphingolipid biosynthesis - lacto and neolacto series
K00718	0	0	0	1	0	0	0	0	0	0	0	0	0	0	0	0	0	0	0	0	0	0	0	0	0	0	1	FUT1_2; galactoside 2-L-fucosyltransferase 1/2 [EC:2.4.1.69]
ko00603	Glycosphingolipid biosynthesis - globo and isoglobo series
K00718	0	0	0	1	0	0	0	0	0	0	0	0	0	0	0	0	0	0	0	0	0	0	0	0	0	0	1	FUT1_2; galactoside 2-L-fucosyltransferase 1/2 [EC:2.4.1.69]
ko00604	Glycosphingolipid biosynthesis - ganglio series
ko00540	Lipopolysaccharide biosynthesis
K00677	2	2	2	1	1	2	2	2	2	2	2	2	2	2	2	2	2	2	2	2	2	2	2	2	2	2	26	lpxA; UDP-N-acetylglucosamine acyltransferase [EC:2.3.1.129]
K02535	1	1	1	1	2	0	1	1	1	1	1	2	2	2	2	2	2	2	2	2	2	2	2	2	2	2	25	lpxC; UDP-3-O-[3-hydroxymyristoyl] N-acetylglucosamine deacetylase [EC:3.5.1.108]
K02536	1	1	1	1	1	1	1	1	1	1	1	1	1	1	1	1	1	1	1	1	1	1	1	1	1	1	26	lpxD; UDP-3-O-[3-hydroxymyristoyl] glucosamine N-acyltransferase [EC:2.3.1.191]
K03269	1	1	1	1	1	1	1	1	1	1	1	1	1	1	1	1	1	1	1	1	1	1	1	1	1	2	26	lpxH; UDP-2,3-diacylglucosamine hydrolase [EC:3.6.1.54]
K00748	1	1	1	1	1	1	1	1	1	1	1	1	1	1	1	1	1	1	1	1	1	1	1	1	1	1	26	lpxB; lipid-A-disaccharide synthase [EC:2.4.1.182]
K00912	1	1	1	1	1	1	1	1	1	1	1	1	1	1	1	1	1	1	1	1	1	1	1	1	1	1	26	lpxK; tetraacyldisaccharide 4'-kinase [EC:2.7.1.130]
K06041	1	1	1	1	1	1	1	1	1	1	1	1	1	1	1	1	1	1	1	1	1	1	1	1	1	1	26	kdsD, kpsF; arabinose-5-phosphate isomerase [EC:5.3.1.13]
K01627	1	1	1	1	1	1	1	1	1	1	1	1	1	1	1	1	1	1	1	1	1	1	1	1	1	1	26	kdsA; 2-dehydro-3-deoxyphosphooctonate aldolase (KDO 8-P synthase) [EC:2.5.1.55]
K03270	1	1	1	1	1	1	1	1	1	1	1	1	1	1	1	1	1	1	1	1	1	1	1	1	1	1	26	kdsC; 3-deoxy-D-manno-octulosonate 8-phosphate phosphatase (KDO 8-P phosphatase) [EC:3.1.3.45]
K00979	1	1	1	1	1	0	1	1	1	1	1	1	1	1	1	1	1	1	1	1	1	1	1	1	1	1	25	kdsB; 3-deoxy-manno-octulosonate cytidylyltransferase (CMP-KDO synthetase) [EC:2.7.7.38]
K02527	1	1	1	1	1	1	1	1	1	1	1	1	1	1	1	1	1	1	1	1	1	1	1	1	1	1	26	kdtA, waaA; 3-deoxy-D-manno-octulosonic-acid transferase [EC:2.4.99.12 2.4.99.13 2.4.99.14 2.4.99.15]
K02517	2	1	2	1	3	1	1	1	1	1	1	1	1	1	1	1	1	1	1	1	1	1	1	1	1	1	26	lpxL, htrB; Kdo2-lipid IVA lauroyltransferase/acyltransferase [EC:2.3.1.241 2.3.1.-]
K19803	1	1	1	0	0	0	0	0	0	0	0	0	0	0	0	0	0	0	0	0	0	0	0	0	0	0	3	lpxT; Kdo2-lipid A phosphotransferase [EC:2.7.4.29]
K03760	1	1	1	1	0	0	0	0	0	0	0	0	0	0	0	0	0	0	0	0	0	0	0	0	0	0	4	eptA, pmrC; lipid A ethanolaminephosphotransferase [EC:2.7.8.43]
K11211	0	0	0	0	1	0	0	0	0	0	0	0	0	0	0	0	0	0	0	0	0	0	0	0	0	0	1	kdkA; 3-deoxy-D-manno-octulosonic acid kinase [EC:2.7.1.166]
K03271	1	1	1	1	1	1	2	2	2	2	1	1	1	1	1	1	1	1	1	1	1	1	1	1	1	1	26	gmhA, lpcA; D-sedoheptulose 7-phosphate isomerase [EC:5.3.1.28]
K03272	0	0	0	1	0	1	1	1	1	1	1	1	1	1	1	1	1	1	1	1	1	1	1	1	1	1	22	gmhC, hldE, waaE, rfaE; D-beta-D-heptose 7-phosphate kinase / D-beta-D-heptose 1-phosphate adenosyltransferase [EC:2.7.1.167 2.7.7.70]
K03273	0	0	0	1	0	1	1	1	1	1	1	1	1	1	1	1	1	1	1	1	1	1	1	1	1	1	22	gmhB; D-glycero-D-manno-heptose 1,7-bisphosphate phosphatase [EC:3.1.3.82 3.1.3.83]
K03274	0	0	0	1	0	0	0	0	0	0	0	0	0	0	0	0	0	0	0	0	0	0	0	0	0	0	1	gmhD, rfaD; ADP-L-glycero-D-manno-heptose 6-epimerase [EC:5.1.3.20]
K02841	0	0	0	1	0	1	1	1	1	1	1	1	1	1	1	1	1	1	1	1	1	1	1	1	1	1	22	waaC, rfaC; lipopolysaccharide heptosyltransferase I [EC:2.4.99.23]
K02843	0	0	0	1	0	0	1	1	1	1	1	1	1	1	1	1	1	1	1	1	1	1	1	1	1	1	21	waaF, rfaF; lipopolysaccharide heptosyltransferase II [EC:2.4.99.24]
K02849	0	0	0	1	0	1	1	0	1	1	1	1	1	1	1	1	1	1	1	1	1	1	1	1	1	1	21	waaQ, rfaQ; lipopolysaccharide heptosyltransferase III [EC:2.4.99.25]
K02844	0	0	0	1	0	0	0	0	0	0	0	0	0	0	0	0	0	0	0	0	0	0	0	0	0	0	1	waaG, rfaG; UDP-glucose:(heptosyl)LPS alpha-1,3-glucosyltransferase [EC:2.4.1.-]
K02847	0	0	0	0	1	1	1	1	1	1	1	2	2	1	1	1	1	1	1	1	1	1	1	2	2	1	22	waaL, rfaL; O-antigen ligase [EC:2.4.1.-]
ko00541	O-Antigen nucleotide sugar biosynthesis
K00963	1	1	1	1	1	0	1	1	1	1	1	1	1	1	1	1	1	1	1	1	1	1	1	1	1	1	25	UGP2, galU, galF; UTP--glucose-1-phosphate uridylyltransferase [EC:2.7.7.9]
K01784	0	0	0	1	2	1	1	1	1	1	1	1	1	1	1	1	1	1	1	1	1	1	1	1	1	1	23	galE, GALE; UDP-glucose 4-epimerase [EC:5.1.3.2]
K00012	1	1	1	1	1	1	1	1	1	1	1	1	1	1	1	1	1	1	1	1	1	1	1	1	1	1	26	UGDH, ugd; UDPglucose 6-dehydrogenase [EC:1.1.1.22]
K08679	0	0	0	1	1	1	1	1	1	1	1	1	1	1	1	1	1	1	1	1	1	1	1	1	1	1	23	GAE, cap1J; UDP-glucuronate 4-epimerase [EC:5.1.3.6]
K00973	0	0	0	1	1	1	1	1	1	1	0	1	1	1	1	1	1	1	1	1	1	1	1	1	1	1	22	rfbA, rmlA, rffH; glucose-1-phosphate thymidylyltransferase [EC:2.7.7.24]
K01710	0	0	0	1	1	1	1	1	1	0	1	1	1	1	1	1	1	1	1	1	1	1	1	1	1	1	22	rfbB, rmlB, rffG; dTDP-glucose 4,6-dehydratase [EC:4.2.1.46]
K01790	0	0	0	1	1	1	1	1	1	1	1	1	1	1	1	1	1	1	1	1	1	1	1	1	1	1	23	rfbC, rmlC; dTDP-4-dehydrorhamnose 3,5-epimerase [EC:5.1.3.13]
K00067	0	0	0	1	1	1	1	1	1	1	1	1	1	1	1	1	1	1	1	1	1	1	1	1	1	1	23	rfbD, rmlD; dTDP-4-dehydrorhamnose reductase [EC:1.1.1.133]
K02805	0	0	0	0	0	0	0	0	0	0	0	1	1	1	1	1	1	1	1	1	1	1	1	0	0	0	12	wecE, rffA; dTDP-4-amino-4,6-dideoxygalactose transaminase [EC:2.6.1.59]
K00523	1	1	1	0	1	2	2	2	2	2	2	2	2	2	2	2	2	2	2	2	2	2	2	2	2	2	25	ascD, ddhD, rfbI; CDP-4-dehydro-6-deoxyglucose reductase, E3 [EC:1.17.1.1]
K16011	0	1	1	1	1	0	0	0	0	0	1	1	1	1	1	1	1	1	1	1	1	1	0	1	1	1	19	algA, xanB, rfbA, wbpW, pslB; mannose-1-phosphate guanylyltransferase / mannose-6-phosphate isomerase [EC:2.7.7.13 5.3.1.8]
K01840	1	1	1	0	0	0	0	0	0	0	0	0	0	0	0	0	0	0	0	0	0	0	0	0	0	0	3	manB; phosphomannomutase [EC:5.4.2.8]
K00971	1	1	1	1	1	0	0	0	0	0	2	2	2	2	2	2	2	1	1	2	1	3	0	2	2	2	20	manC, cpsB; mannose-1-phosphate guanylyltransferase [EC:2.7.7.13]
K01711	0	0	0	1	1	0	0	0	0	0	1	1	1	1	1	1	1	0	0	1	0	2	0	1	1	1	14	gmd, GMDS; GDPmannose 4,6-dehydratase [EC:4.2.1.47]
K15856	0	0	0	0	0	0	1	1	1	1	0	0	0	0	0	0	0	0	0	0	0	0	0	0	0	0	4	rmd; GDP-4-dehydro-6-deoxy-D-mannose reductase [EC:1.1.1.281]
K02377	0	0	0	1	1	0	0	0	0	0	1	1	1	1	1	1	1	0	0	1	0	2	0	1	1	1	14	TSTA3, fcl; GDP-L-fucose synthase [EC:1.1.1.271]
K13010	0	0	0	0	0	0	0	0	0	0	1	1	1	1	1	1	1	1	1	1	1	1	1	1	1	0	15	per, rfbE; perosamine synthetase [EC:2.6.1.102]
K04042	1	1	1	1	1	1	1	1	1	1	1	1	1	1	1	1	1	1	1	1	1	1	1	1	1	1	26	glmU; bifunctional UDP-N-acetylglucosamine pyrophosphorylase / glucosamine-1-phosphate N-acetyltransferase [EC:2.7.7.23 2.3.1.157]
K01791	1	1	1	0	0	0	0	0	0	0	1	0	0	0	0	0	0	0	0	0	0	0	0	0	0	0	4	wecB; UDP-N-acetylglucosamine 2-epimerase (non-hydrolysing) [EC:5.1.3.14]
K15894	0	0	0	0	0	1	1	1	1	1	0	0	0	0	0	0	0	0	0	0	0	0	1	0	0	0	6	pseB, wbjB; UDP-N-acetylglucosamine 4,6-dehydratase/5-epimerase [EC:4.2.1.115 5.1.3.-]
K15897	0	0	0	0	0	1	1	0	1	1	0	0	0	0	0	0	0	0	0	0	0	0	0	0	0	0	4	pseG; UDP-2,4-diacetamido-2,4,6-trideoxy-beta-L-altropyranose hydrolase [EC:3.6.1.57]
K24300	1	1	1	0	0	0	0	0	0	0	0	0	0	0	0	0	0	0	0	0	0	0	0	0	0	0	3	wbpM, wbgZ, aatA; UDP-N-acetylglucosamine 4,6-dehydratase [EC:4.2.1.135]
K24304	0	0	0	1	0	0	0	0	0	0	0	0	0	0	0	0	0	0	0	0	0	0	0	0	0	0	1	lea5; UDP-2-acetamido-4-(D-alanylamino)-2,4,6-trideoxy-alpha-D-glucose 2-epimerase
K24307	0	0	0	1	0	0	0	0	0	0	0	0	0	0	0	0	0	0	0	0	0	0	0	0	0	0	1	lea7; 5-N-acetyl-7-N-(D-alanyl)-legionaminic acid cytidylyltransferase
K24310	1	0	1	0	0	0	0	0	0	0	0	0	0	0	0	0	0	0	0	0	0	0	0	0	0	0	2	wbpV, wreQ; UDP-N-acetyl-alpha-D-quinovosamine dehydrogenase [EC:1.1.1.426]
K13015	1	0	1	0	0	0	0	0	0	0	0	0	0	0	0	0	0	0	0	0	0	0	0	0	0	0	2	wbpA; UDP-N-acetyl-D-glucosamine dehydrogenase [EC:1.1.1.136]
K02474	0	0	0	1	1	1	1	1	1	1	1	1	1	1	1	1	1	1	1	1	1	1	1	1	1	1	23	wbpO; UDP-N-acetyl-D-glucosamine/UDP-N-acetyl-D-galactosamine dehydrogenase [EC:1.1.1.136 1.1.1.-]
K13020	0	0	0	0	0	0	0	0	0	0	1	0	0	0	0	0	0	0	0	0	0	0	0	1	1	0	3	wlbA, bplA; UDP-N-acetyl-2-amino-2-deoxyglucuronate dehydrogenase [EC:1.1.1.335]
K13017	1	1	1	0	0	1	1	0	1	1	1	1	1	1	1	1	1	1	1	1	1	1	1	1	1	0	22	wbpE, wlbC; UDP-2-acetamido-2-deoxy-ribo-hexuluronate aminotransferase [EC:2.6.1.98]
K13018	0	0	0	0	0	0	0	0	0	0	1	0	0	0	0	0	0	0	0	0	0	0	0	1	1	0	3	wbpD, wlbB; UDP-2-acetamido-3-amino-2,3-dideoxy-glucuronate N-acetyltransferase [EC:2.3.1.201]
K13019	0	0	0	0	0	0	0	0	0	0	1	0	0	0	0	0	0	0	0	0	0	0	0	1	1	0	3	wbpI, wlbD; UDP-GlcNAc3NAcA epimerase [EC:5.1.3.23]
K02473	0	0	0	1	0	0	0	0	0	0	1	1	1	1	1	1	1	1	1	0	0	0	1	1	1	1	14	wbpP; UDP-N-acetylglucosamine/UDP-N-acetylgalactosamine 4-epimerase [EC:5.1.3.7 5.1.3.-]
ko00550	Peptidoglycan biosynthesis
K00790	1	1	1	1	1	1	1	1	1	2	1	1	1	1	1	1	1	1	1	1	1	1	1	1	1	1	26	murA; UDP-N-acetylglucosamine 1-carboxyvinyltransferase [EC:2.5.1.7]
K00075	1	1	1	1	1	1	1	1	1	1	1	1	1	1	1	1	1	1	1	1	1	1	1	1	1	1	26	murB; UDP-N-acetylmuramate dehydrogenase [EC:1.3.1.98]
K01924	1	1	1	1	1	0	1	1	1	1	1	1	1	1	1	1	1	1	1	1	1	1	1	1	1	1	25	murC; UDP-N-acetylmuramate--alanine ligase [EC:6.3.2.8]
K01925	1	1	1	0	1	1	1	1	1	1	1	1	1	1	1	1	1	1	1	1	1	1	1	1	1	1	25	murD; UDP-N-acetylmuramoylalanine--D-glutamate ligase [EC:6.3.2.9]
K01928	1	1	1	1	1	0	1	1	1	1	1	1	1	1	1	1	1	1	1	1	1	1	1	1	1	1	25	murE; UDP-N-acetylmuramoyl-L-alanyl-D-glutamate--2,6-diaminopimelate ligase [EC:6.3.2.13]
K01921	2	1	2	1	1	1	1	1	1	1	1	1	1	1	1	1	1	1	1	1	1	1	1	1	1	1	26	ddl; D-alanine-D-alanine ligase [EC:6.3.2.4]
K01929	1	1	1	0	1	1	1	1	1	1	1	1	0	0	0	0	0	0	0	0	0	0	1	1	1	1	15	murF; UDP-N-acetylmuramoyl-tripeptide--D-alanyl-D-alanine ligase [EC:6.3.2.10]
K00806	1	1	1	0	1	1	1	1	1	1	1	1	1	1	1	1	1	1	1	1	1	1	1	1	1	1	25	uppS; undecaprenyl diphosphate synthase [EC:2.5.1.31]
K06153	0	0	0	1	1	1	1	1	1	1	1	1	1	1	1	1	1	1	1	1	1	1	1	1	1	1	23	bacA; undecaprenyl-diphosphatase [EC:3.6.1.27]
K19302	1	1	1	1	0	2	2	2	2	2	0	0	0	0	0	0	0	0	0	0	0	0	0	0	0	0	9	bcrC; undecaprenyl-diphosphatase [EC:3.6.1.27]
K01000	1	1	1	1	1	1	1	1	1	1	1	1	1	1	1	1	1	1	1	1	1	1	1	1	1	1	26	mraY; phospho-N-acetylmuramoyl-pentapeptide-transferase [EC:2.7.8.13]
K02563	1	1	1	1	1	1	1	1	1	1	1	1	1	1	1	1	1	1	1	1	1	1	1	1	1	1	26	murG; UDP-N-acetylglucosamine--N-acetylmuramyl-(pentapeptide) pyrophosphoryl-undecaprenol N-acetylglucosamine transferase [EC:2.4.1.227]
K05366	1	1	1	1	1	1	1	1	1	1	1	1	1	1	1	1	1	1	1	1	1	1	1	1	2	1	26	mrcA; penicillin-binding protein 1A [EC:2.4.1.129 3.4.16.4]
K05365	1	1	1	0	1	1	1	1	1	1	1	1	1	1	1	1	1	1	1	1	1	1	1	1	0	1	24	mrcB; penicillin-binding protein 1B [EC:2.4.1.129 3.4.16.4]
K05367	0	0	0	0	0	0	1	0	1	0	0	0	0	0	0	0	0	0	0	0	0	0	0	0	0	0	2	pbpC; penicillin-binding protein 1C [EC:2.4.1.129]
K05515	1	1	1	1	1	1	1	1	1	1	1	1	1	1	1	1	1	1	1	1	1	1	1	1	1	1	26	mrdA; penicillin-binding protein 2 [EC:3.4.16.4]
K03587	1	1	1	0	1	1	1	1	1	1	1	1	1	1	1	1	1	1	1	1	1	1	1	1	1	1	25	ftsI; cell division protein FtsI (penicillin-binding protein 3) [EC:3.4.16.4]
K07258	1	1	1	0	1	1	1	1	1	1	1	1	1	1	1	1	1	1	1	1	1	1	1	1	1	1	25	dacC, dacA, dacD; serine-type D-Ala-D-Ala carboxypeptidase (penicillin-binding protein 5/6) [EC:3.4.16.4]
K07259	0	0	0	1	0	0	0	0	0	0	0	0	0	0	0	0	0	0	0	0	0	0	0	0	0	0	1	dacB; serine-type D-Ala-D-Ala carboxypeptidase/endopeptidase (penicillin-binding protein 4) [EC:3.4.16.4 3.4.21.-]
ko00511	Other glycan degradation
ko00571	Lipoarabinomannan (LAM) biosynthesis
ko00572	Arabinogalactan biosynthesis - Mycobacterium
K02851	0	0	0	0	1	0	0	0	0	0	0	0	0	0	0	0	0	0	0	0	0	0	0	0	0	0	1	wecA, tagO, rfe; UDP-GlcNAc:undecaprenyl-phosphate/decaprenyl-phosphate GlcNAc-1-phosphate transferase [EC:2.7.8.33 2.7.8.35]
K16870	0	0	0	0	0	1	1	2	2	2	0	0	0	0	0	0	0	0	0	0	0	0	0	0	0	0	5	wbbL; N-acetylglucosaminyl-diphospho-decaprenol L-rhamnosyltransferase [EC:2.4.1.289]
ko00730	Thiamine metabolism
K03147	1	1	1	1	1	1	1	1	1	1	1	1	1	1	1	1	1	1	1	1	1	1	1	1	1	1	26	thiC; phosphomethylpyrimidine synthase [EC:4.1.99.17]
K00941	0	0	0	1	0	0	0	0	0	0	0	0	0	0	0	0	0	0	0	0	0	0	0	0	0	0	1	thiD; hydroxymethylpyrimidine/phosphomethylpyrimidine kinase [EC:2.7.1.49 2.7.4.7]
K04487	1	1	1	1	1	1	1	0	1	1	1	1	1	1	1	1	1	1	1	1	1	1	1	1	1	1	25	iscS, NFS1; cysteine desulfurase [EC:2.8.1.7]
K03151	0	0	0	1	0	0	0	0	0	0	0	0	0	0	0	0	0	0	0	0	0	0	0	0	0	0	1	thiI; tRNA uracil 4-sulfurtransferase [EC:2.8.1.4]
K03153	1	1	1	1	1	1	1	1	1	1	1	1	1	1	1	1	0	1	1	1	1	1	1	1	1	0	24	thiO; glycine oxidase [EC:1.4.3.19]
K01662	1	1	1	1	1	1	1	1	1	1	1	1	1	1	1	1	1	1	1	1	1	1	1	1	1	1	26	dxs; 1-deoxy-D-xylulose-5-phosphate synthase [EC:2.2.1.7]
K03149	1	1	1	1	1	1	1	1	1	1	1	1	1	1	1	1	1	1	1	1	1	1	1	1	1	1	26	thiG; thiazole synthase [EC:2.8.1.10]
K00788	1	1	1	1	1	1	1	1	1	1	1	1	1	1	1	1	1	1	1	1	1	1	1	1	1	1	26	thiE; thiamine-phosphate pyrophosphorylase [EC:2.5.1.3]
K00946	1	1	1	1	1	1	1	1	1	1	1	1	1	1	1	1	1	1	1	1	1	1	1	1	1	1	26	thiL; thiamine-monophosphate kinase [EC:2.7.4.16]
K06949	1	1	1	0	2	1	1	1	1	1	1	1	1	1	1	2	3	1	1	1	1	1	1	1	1	1	25	rsgA, engC; ribosome biogenesis GTPase / thiamine phosphate phosphatase [EC:3.6.1.- 3.1.3.100]
K07251	0	0	0	1	0	0	0	0	0	0	0	0	0	0	0	0	0	0	0	0	0	0	0	0	0	0	1	thiK; thiamine kinase [EC:2.7.1.89]
K00939	1	1	1	0	2	2	2	2	2	2	2	3	3	3	3	3	3	2	3	3	3	3	3	3	2	3	25	adk, AK; adenylate kinase [EC:2.7.4.3]
ko00740	Riboflavin metabolism
K01497	0	0	0	1	0	0	0	0	0	0	0	0	0	0	0	0	0	0	0	0	0	0	0	0	0	0	1	ribA, RIB1; GTP cyclohydrolase II [EC:3.5.4.25]
K14652	1	1	1	1	1	0	1	1	1	1	1	1	1	1	1	1	1	1	1	1	1	1	1	1	1	1	25	ribBA; 3,4-dihydroxy 2-butanone 4-phosphate synthase / GTP cyclohydrolase II [EC:4.1.99.12 3.5.4.25]
K11752	1	1	1	1	1	1	1	1	1	1	1	1	1	1	1	1	1	1	1	1	1	1	1	1	1	1	26	ribD; diaminohydroxyphosphoribosylaminopyrimidine deaminase / 5-amino-6-(5-phosphoribosylamino)uracil reductase [EC:3.5.4.26 1.1.1.193]
K20862	0	0	0	0	1	0	0	0	0	0	0	0	0	0	0	0	0	0	0	0	0	0	0	0	0	0	1	yigB; FMN hydrolase / 5-amino-6-(5-phospho-D-ribitylamino)uracil phosphatase [EC:3.1.3.102 3.1.3.104]
K00794	1	1	1	1	1	1	1	1	1	1	1	1	1	1	1	1	1	1	1	1	1	1	1	1	1	1	26	ribH, RIB4; 6,7-dimethyl-8-ribityllumazine synthase [EC:2.5.1.78]
K00793	1	1	1	1	1	1	2	2	2	2	2	2	2	2	2	2	2	2	2	2	2	2	3	2	2	2	26	ribE, RIB5; riboflavin synthase [EC:2.5.1.9]
K11753	1	1	1	1	1	1	1	1	1	1	1	1	1	1	1	1	1	1	1	1	1	1	1	1	1	1	26	ribF; riboflavin kinase / FMN adenylyltransferase [EC:2.7.1.26 2.7.7.2]
K18453	0	0	0	0	1	0	1	1	1	1	1	1	1	1	1	1	1	1	1	1	1	1	1	1	1	1	21	NUDT23; ADP-ribose/FAD diphosphatase [EC:3.6.1.13 3.6.1.18]
ko00750	Vitamin B6 metabolism
K00275	0	0	0	0	1	0	0	0	0	0	1	1	1	1	1	1	1	1	1	1	0	0	1	1	1	1	15	pdxH, PNPO; pyridoxamine 5'-phosphate oxidase [EC:1.4.3.5]
K00831	1	1	1	0	1	1	1	1	1	1	1	1	1	1	1	1	1	1	1	1	1	1	1	1	1	1	25	serC, PSAT1; phosphoserine aminotransferase [EC:2.6.1.52]
K00097	1	1	1	0	1	1	1	1	1	1	1	1	1	1	1	1	1	1	0	1	1	1	1	1	1	1	24	pdxA; 4-hydroxythreonine-4-phosphate dehydrogenase [EC:1.1.1.262]
K03474	1	1	1	1	1	1	1	1	1	1	1	1	1	1	1	1	1	1	1	1	1	1	1	1	1	1	26	pdxJ; pyridoxine 5-phosphate synthase [EC:2.6.99.2]
K01733	1	1	1	1	0	1	1	1	1	1	0	0	0	0	0	0	0	0	0	0	0	0	0	0	0	0	9	thrC; threonine synthase [EC:4.2.3.1]
ko00760	Nicotinate and nicotinamide metabolism
K00278	1	1	1	1	1	1	1	1	1	1	1	1	1	1	1	1	1	1	1	1	1	1	1	1	1	1	26	nadB; L-aspartate oxidase [EC:1.4.3.16]
K03517	1	1	1	1	1	1	1	1	1	1	1	1	1	1	1	1	1	1	1	1	1	1	1	1	1	1	26	nadA; quinolinate synthase [EC:2.5.1.72]
K00767	1	1	1	1	1	0	1	1	1	1	1	1	1	1	1	1	1	1	1	1	1	1	1	1	1	1	25	nadC, QPRT; nicotinate-nucleotide pyrophosphorylase (carboxylating) [EC:2.4.2.19]
K03787	1	1	1	1	1	1	1	1	1	1	1	1	1	1	1	1	1	1	1	1	1	1	1	1	1	1	26	surE; 5'/3'-nucleotidase [EC:3.1.3.5 3.1.3.6]
K20881	1	1	1	0	1	0	1	1	1	1	1	1	1	1	1	1	1	1	1	1	1	1	1	1	1	1	24	yrfG; GMP/IMP 5'-nucleotidase [EC:3.1.3.-]
K00969	1	1	1	1	1	1	1	1	1	0	1	1	1	1	1	1	1	1	1	1	1	1	1	1	1	1	25	nadD; nicotinate-nucleotide adenylyltransferase [EC:2.7.7.18]
K04765	0	0	0	0	1	1	1	1	0	0	0	1	0	0	0	1	1	0	0	1	1	1	1	1	1	1	14	mazG; nucleoside triphosphate diphosphatase [EC:3.6.1.9]
K03426	1	1	1	0	0	0	0	0	0	0	0	0	0	0	0	0	0	0	0	0	0	0	0	0	0	0	3	E3.6.1.22, NUDT12, nudC; NAD+ diphosphatase [EC:3.6.1.22]
K01950	1	1	1	1	1	1	1	1	1	1	1	1	1	1	0	1	1	1	1	1	1	1	1	1	1	1	25	E6.3.5.1, NADSYN1, QNS1, nadE; NAD+ synthase (glutamine-hydrolysing) [EC:6.3.5.1]
K03743	1	1	1	1	1	1	1	1	1	1	1	1	1	1	1	1	1	1	1	1	1	0	1	1	1	1	25	pncC; nicotinamide-nucleotide amidase [EC:3.5.1.42]
K00858	1	1	1	1	1	1	1	1	1	1	1	1	1	1	1	1	1	1	1	1	1	1	1	1	1	1	26	ppnK, NADK; NAD+ kinase [EC:2.7.1.23]
K00322	1	1	1	0	0	0	0	0	0	0	0	0	0	0	0	0	0	0	0	0	0	0	0	0	0	0	3	sthA, udhA; NAD(P) transhydrogenase [EC:1.6.1.1]
K00324	1	1	1	0	1	2	2	2	2	2	1	1	1	1	1	1	1	1	1	1	1	1	1	1	1	1	25	pntA; H+-translocating NAD(P) transhydrogenase subunit alpha [EC:1.6.1.2 7.1.1.1]
K00325	0	1	1	0	1	2	2	2	2	2	1	1	1	1	1	1	1	1	1	1	1	1	1	1	1	1	24	pntB; H+-translocating NAD(P) transhydrogenase subunit beta [EC:1.6.1.2 7.1.1.1]
K00135	1	1	1	0	0	0	0	0	0	0	0	0	0	0	0	0	0	0	0	0	0	0	0	0	0	0	3	gabD; succinate-semialdehyde dehydrogenase / glutarate-semialdehyde dehydrogenase [EC:1.2.1.16 1.2.1.79 1.2.1.20]
ko00770	Pantothenate and CoA biosynthesis
K01652	1	1	1	1	2	2	2	1	1	1	2	2	3	2	2	2	2	2	2	2	2	2	2	2	2	2	26	E2.2.1.6L, ilvB, ilvG, ilvI; acetolactate synthase I/II/III large subunit [EC:2.2.1.6]
K01653	1	1	1	1	1	1	1	1	1	1	1	1	2	1	1	1	1	1	1	1	1	1	1	2	1	1	26	E2.2.1.6S, ilvH, ilvN; acetolactate synthase I/III small subunit [EC:2.2.1.6]
K00053	1	1	1	1	1	1	1	1	1	1	1	1	1	1	1	1	1	1	1	1	1	1	1	1	1	1	26	ilvC; ketol-acid reductoisomerase [EC:1.1.1.86]
K01687	1	1	1	1	1	0	1	1	1	1	1	1	1	1	1	1	1	1	1	1	1	1	1	1	0	1	24	ilvD; dihydroxy-acid dehydratase [EC:4.2.1.9]
K00606	1	1	1	1	1	1	1	1	1	1	1	1	1	1	1	1	1	1	1	1	1	1	1	1	1	1	26	panB; 3-methyl-2-oxobutanoate hydroxymethyltransferase [EC:2.1.2.11]
K01918	1	1	1	1	2	2	2	2	2	2	2	2	2	2	2	2	2	2	2	2	2	2	2	2	2	2	26	panC; pantoate--beta-alanine ligase [EC:6.3.2.1]
K03525	1	1	1	1	1	0	1	1	1	1	1	1	1	1	1	1	1	1	1	1	1	1	1	1	1	1	25	coaX; type III pantothenate kinase [EC:2.7.1.33]
K13038	1	1	1	1	1	1	1	1	1	1	1	1	1	1	1	1	1	1	1	1	1	1	1	1	1	1	26	coaBC, dfp; phosphopantothenoylcysteine decarboxylase / phosphopantothenate---cysteine ligase [EC:4.1.1.36 6.3.2.5]
K04765	0	0	0	0	1	1	1	1	0	0	0	1	0	0	0	1	1	0	0	1	1	1	1	1	1	1	14	mazG; nucleoside triphosphate diphosphatase [EC:3.6.1.9]
K00954	1	1	1	1	1	1	1	1	1	1	1	1	1	1	1	1	1	1	1	1	1	1	1	1	1	1	26	E2.7.7.3A, coaD, kdtB; pantetheine-phosphate adenylyltransferase [EC:2.7.7.3]
K00859	1	1	1	1	1	1	1	1	1	1	1	1	1	1	1	1	1	1	1	1	1	1	1	1	1	1	26	coaE; dephospho-CoA kinase [EC:2.7.1.24]
K00997	0	0	0	1	0	0	0	0	0	0	0	0	0	0	0	0	0	0	0	0	0	0	0	0	0	0	1	acpS; holo-[acyl-carrier protein] synthase [EC:2.7.8.7]
K06133	1	1	1	0	1	0	0	0	0	0	1	1	1	1	1	1	1	1	1	1	1	1	1	1	1	1	20	LYS5, acpT; 4'-phosphopantetheinyl transferase [EC:2.7.8.-]
K00826	1	1	1	1	2	0	1	1	1	1	1	1	1	1	1	1	1	1	1	1	1	1	1	1	1	1	25	E2.6.1.42, ilvE; branched-chain amino acid aminotransferase [EC:2.6.1.42]
K01579	1	1	1	1	1	1	1	1	1	1	1	1	1	1	1	1	1	1	1	1	1	1	1	1	1	1	26	panD; aspartate 1-decarboxylase [EC:4.1.1.11]
ko00780	Biotin metabolism
K02169	1	1	1	0	1	1	1	1	1	1	1	1	1	1	1	1	1	1	1	1	1	1	1	1	1	1	25	bioC; malonyl-CoA O-methyltransferase [EC:2.1.1.197]
K00647	0	0	0	0	1	0	0	0	0	0	1	1	1	1	1	1	1	1	1	1	1	1	1	1	1	1	17	fabB; 3-oxoacyl-[acyl-carrier-protein] synthase I [EC:2.3.1.41]
K09458	1	1	1	1	1	2	2	2	2	2	1	1	1	1	1	1	1	1	1	1	1	1	1	1	1	1	26	fabF, OXSM, CEM1; 3-oxoacyl-[acyl-carrier-protein] synthase II [EC:2.3.1.179]
K00059	1	1	1	1	1	1	1	1	1	1	2	2	2	2	2	2	2	2	2	2	2	2	2	2	2	2	26	fabG, OAR1; 3-oxoacyl-[acyl-carrier protein] reductase [EC:1.1.1.100]
K02372	1	1	1	1	1	1	1	1	1	1	1	1	1	1	1	1	1	1	1	1	1	1	1	1	1	1	26	fabZ; 3-hydroxyacyl-[acyl-carrier-protein] dehydratase [EC:4.2.1.59]
K00208	1	1	1	1	1	1	1	1	1	1	1	1	1	1	1	1	1	1	1	1	1	1	1	1	1	1	26	fabI; enoyl-[acyl-carrier protein] reductase I [EC:1.3.1.9 1.3.1.10]
K02170	1	1	1	0	1	1	1	1	1	1	1	1	1	1	1	1	1	1	1	1	1	1	1	1	1	1	25	bioH; pimeloyl-[acyl-carrier protein] methyl ester esterase [EC:3.1.1.85]
K00652	1	0	1	0	1	1	1	1	1	1	1	1	1	1	1	1	1	1	1	1	1	1	1	1	1	1	24	bioF; 8-amino-7-oxononanoate synthase [EC:2.3.1.47]
K00833	1	1	1	1	1	1	1	1	1	1	1	1	1	1	1	1	1	1	1	1	1	1	1	1	1	0	25	bioA; adenosylmethionine---8-amino-7-oxononanoate aminotransferase [EC:2.6.1.62]
K01935	1	1	1	1	1	1	1	1	1	1	1	1	1	1	1	1	1	1	1	1	1	1	1	1	1	1	26	bioD; dethiobiotin synthetase [EC:6.3.3.3]
K01012	1	1	1	1	1	1	1	1	1	1	1	1	1	1	1	1	1	1	1	1	1	1	1	1	1	1	26	bioB; biotin synthase [EC:2.8.1.6]
K03524	1	1	1	0	1	1	1	1	1	1	0	0	0	0	0	1	1	1	1	1	1	1	1	1	1	1	20	birA; BirA family transcriptional regulator, biotin operon repressor / biotin---[acetyl-CoA-carboxylase] ligase [EC:6.3.4.15]
ko00785	Lipoic acid metabolism
K03801	1	1	1	0	1	1	1	1	1	1	1	1	1	1	1	1	1	1	1	1	1	1	1	1	1	1	25	lipB; lipoyl(octanoyl) transferase [EC:2.3.1.181]
K23734	0	0	0	1	0	0	0	0	0	0	0	0	0	0	0	0	0	0	0	0	0	0	0	0	0	0	1	lipM; lipoyl(octanoyl) transferase [EC:2.3.1.181]
K03644	1	1	1	1	1	1	1	1	1	1	1	1	1	1	1	1	1	1	1	1	1	1	1	1	1	1	26	lipA, LIAS, LIP1, LIP5; lipoyl synthase [EC:2.8.1.8]
ko00790	Folate biosynthesis
K01495	0	0	0	1	0	0	0	0	0	0	0	0	0	0	0	0	0	0	0	0	0	0	0	0	0	0	1	GCH1, folE; GTP cyclohydrolase IA [EC:3.5.4.16]
K09007	1	1	1	0	1	1	1	1	1	1	1	1	1	1	1	1	1	1	1	1	1	1	1	1	1	1	25	folE2; GTP cyclohydrolase IB [EC:3.5.4.16]
K22391	0	0	0	1	0	0	0	0	0	0	0	0	0	0	0	0	0	0	0	0	0	0	0	0	0	0	1	E3.5.4.16; GTP cyclohydrolase I [EC:3.5.4.16]
K08310	0	0	0	0	0	1	1	0	1	1	1	1	1	1	1	1	1	1	1	1	1	1	1	1	1	1	20	nudB, ntpA; dihydroneopterin triphosphate diphosphatase [EC:3.6.1.67]
K01633	1	1	1	0	1	1	1	1	1	1	1	1	1	1	1	1	1	1	1	1	1	1	1	1	1	1	25	folB; 7,8-dihydroneopterin aldolase/epimerase/oxygenase [EC:4.1.2.25 5.1.99.8 1.13.11.81]
K00950	2	2	2	1	2	2	2	2	2	2	2	2	2	2	2	2	2	2	2	2	2	2	2	2	2	2	26	folK; 2-amino-4-hydroxy-6-hydroxymethyldihydropteridine diphosphokinase [EC:2.7.6.3]
K00796	1	1	1	1	1	1	1	1	1	1	1	1	1	1	1	1	1	1	1	1	1	1	1	1	1	1	26	folP; dihydropteroate synthase [EC:2.5.1.15]
K00287	1	1	1	0	1	1	1	1	1	1	1	1	1	1	1	1	1	1	1	1	1	1	1	1	1	1	25	DHFR, folA; dihydrofolate reductase [EC:1.5.1.3]
K11754	1	1	1	0	1	1	1	1	1	1	1	1	1	1	1	1	1	1	1	1	1	1	1	1	1	1	25	folC; dihydrofolate synthase / folylpolyglutamate synthase [EC:6.3.2.12 6.3.2.17]
K01497	0	0	0	1	0	0	0	0	0	0	0	0	0	0	0	0	0	0	0	0	0	0	0	0	0	0	1	ribA, RIB1; GTP cyclohydrolase II [EC:3.5.4.25]
K14652	1	1	1	1	1	0	1	1	1	1	1	1	1	1	1	1	1	1	1	1	1	1	1	1	1	1	25	ribBA; 3,4-dihydroxy 2-butanone 4-phosphate synthase / GTP cyclohydrolase II [EC:4.1.99.12 3.5.4.25]
K01664	1	1	1	0	1	1	1	1	1	1	1	1	1	1	1	1	1	1	1	1	1	1	1	1	1	1	25	pabA; para-aminobenzoate synthetase component II [EC:2.6.1.85]
K01665	1	1	1	0	0	1	1	1	1	1	1	1	1	1	1	1	1	1	1	1	1	1	1	1	1	1	24	pabB; para-aminobenzoate synthetase component I [EC:2.6.1.85]
K02619	1	1	1	0	1	1	1	1	1	1	1	1	0	1	0	0	0	1	1	1	1	1	1	1	1	1	21	pabC; 4-amino-4-deoxychorismate lyase [EC:4.1.3.38]
K01737	1	1	1	1	1	1	1	1	1	1	1	1	1	1	1	1	1	1	1	1	1	1	1	1	1	1	26	queD, ptpS, PTS; 6-pyruvoyltetrahydropterin/6-carboxytetrahydropterin synthase [EC:4.2.3.12 4.1.2.50]
K01724	0	0	0	0	1	1	1	1	1	1	1	1	1	1	1	1	1	1	1	1	1	1	1	1	1	1	22	PCBD, phhB; 4a-hydroxytetrahydrobiopterin dehydratase [EC:4.2.1.96]
K03793	1	1	1	0	1	1	1	0	1	1	1	1	1	1	1	1	1	1	1	1	1	1	1	1	1	1	24	PTR1; pteridine reductase [EC:1.5.1.33]
K10026	1	1	1	1	1	1	1	0	1	1	1	1	1	1	1	1	1	1	1	1	1	1	1	1	1	1	25	queE; 7-carboxy-7-deazaguanine synthase [EC:4.3.99.3]
K06920	1	1	1	1	1	1	1	0	1	1	1	1	1	1	1	1	1	1	1	1	1	1	1	1	1	1	25	queC; 7-cyano-7-deazaguanine synthase [EC:6.3.4.20]
K09457	1	1	1	1	1	1	1	1	1	1	1	1	1	1	1	1	1	1	1	1	1	1	1	1	1	1	26	queF; 7-cyano-7-deazaguanine reductase [EC:1.7.1.13]
K06897	0	0	0	1	0	0	0	0	0	0	0	0	0	0	0	0	0	0	0	0	0	0	0	0	0	0	1	K06897; 7,8-dihydropterin-6-yl-methyl-4-(beta-D-ribofuranosyl)aminobenzene 5'-phosphate synthase [EC:2.5.1.105]
K15740	0	0	0	0	0	0	0	0	0	0	1	1	1	1	1	1	1	0	0	1	1	1	1	1	1	1	14	mptN; tetrahydromethanopterin:alpha-L-glutamate ligase [EC:6.3.2.33]
K03639	1	1	1	1	1	1	1	1	1	1	1	1	1	1	1	1	1	1	1	1	1	1	1	1	1	1	26	moaA, CNX2; GTP 3',8-cyclase [EC:4.1.99.22]
K03637	1	1	1	1	1	1	1	1	1	1	1	1	1	1	1	1	1	1	1	1	1	1	1	1	1	1	26	moaC, CNX3; cyclic pyranopterin monophosphate synthase [EC:4.6.1.17]
K03635	1	1	1	1	1	1	1	1	1	1	1	1	1	1	1	1	1	1	1	1	1	1	1	1	1	1	26	MOCS2B, moaE; molybdopterin synthase catalytic subunit [EC:2.8.1.12]
K03831	0	0	0	1	1	0	0	0	0	0	0	0	0	0	0	0	0	0	0	0	0	0	0	0	0	0	2	mogA; molybdopterin adenylyltransferase [EC:2.7.7.75]
K03638	1	1	1	0	0	1	1	0	1	1	1	1	1	1	1	1	1	1	1	1	1	1	1	1	1	1	23	moaB; molybdopterin adenylyltransferase [EC:2.7.7.75]
K03750	1	1	1	2	1	1	1	1	1	1	1	1	1	1	1	1	1	1	1	1	1	1	1	1	1	1	26	moeA; molybdopterin molybdotransferase [EC:2.10.1.1]
K07141	0	0	0	0	1	0	0	0	0	0	0	0	0	0	0	0	0	0	0	0	0	0	0	0	0	0	1	mocA; molybdenum cofactor cytidylyltransferase [EC:2.7.7.76]
K03752	1	0	1	1	1	1	1	1	1	1	1	1	1	1	1	1	1	1	1	1	1	1	1	1	1	1	25	mobA; molybdenum cofactor guanylyltransferase [EC:2.7.7.77]
ko00670	One carbon pool by folate
K00287	1	1	1	0	1	1	1	1	1	1	1	1	1	1	1	1	1	1	1	1	1	1	1	1	1	1	25	DHFR, folA; dihydrofolate reductase [EC:1.5.1.3]
K01491	1	1	1	1	1	1	1	1	1	1	1	1	1	1	1	1	1	1	1	1	1	1	1	1	1	0	25	folD; methylenetetrahydrofolate dehydrogenase (NADP+) / methenyltetrahydrofolate cyclohydrolase [EC:1.5.1.5 3.5.4.9]
K00600	1	1	1	1	1	1	1	1	1	1	1	1	1	1	1	1	1	1	1	1	1	1	1	1	1	1	26	glyA, SHMT; glycine hydroxymethyltransferase [EC:2.1.2.1]
K11175	1	1	1	0	1	1	1	1	1	1	1	1	1	1	1	1	1	1	1	1	1	1	1	1	1	1	25	purN; phosphoribosylglycinamide formyltransferase 1 [EC:2.1.2.2]
K08289	0	0	0	1	1	0	1	1	1	1	1	1	0	0	0	0	0	0	0	0	0	0	0	0	0	0	8	purT; phosphoribosylglycinamide formyltransferase 2 [EC:6.3.1.21]
K00602	1	1	1	1	1	1	1	1	1	1	1	1	1	1	1	1	1	1	1	1	1	1	1	1	1	1	26	purH; phosphoribosylaminoimidazolecarboxamide formyltransferase / IMP cyclohydrolase [EC:2.1.2.3 3.5.4.10]
K00604	1	1	1	1	1	1	1	1	1	1	1	1	1	1	1	1	1	1	1	1	1	1	1	1	1	1	26	MTFMT, fmt; methionyl-tRNA formyltransferase [EC:2.1.2.9]
K00605	1	1	1	0	1	1	1	1	1	1	1	1	1	1	1	1	1	1	1	1	1	1	1	1	1	1	25	gcvT, AMT; aminomethyltransferase [EC:2.1.2.10]
K00548	1	2	1	1	1	1	1	2	1	1	1	1	1	1	1	1	1	1	1	1	1	1	1	1	1	1	26	metH, MTR; 5-methyltetrahydrofolate--homocysteine methyltransferase [EC:2.1.1.13]
K00560	1	1	1	0	1	1	1	1	1	1	1	1	1	1	1	1	1	1	1	1	1	1	1	1	1	1	25	thyA, TYMS; thymidylate synthase [EC:2.1.1.45]
K03465	0	0	0	1	0	0	0	0	0	0	0	0	0	0	0	0	0	0	0	0	0	0	0	0	0	0	1	thyX, thy1; thymidylate synthase (FAD) [EC:2.1.1.148]
K01433	0	0	0	1	0	0	0	0	0	0	0	0	0	0	0	0	0	0	0	0	0	0	0	0	0	0	1	purU; formyltetrahydrofolate deformylase [EC:3.5.1.10]
K00297	1	1	1	0	1	1	1	1	1	1	1	1	1	1	1	1	1	1	1	1	1	1	1	1	1	1	25	metF, MTHFR; methylenetetrahydrofolate reductase (NADH) [EC:1.5.1.54]
K01934	1	1	1	1	1	1	1	1	1	1	1	1	1	1	1	1	1	1	1	1	1	1	0	1	1	1	25	MTHFS; 5-formyltetrahydrofolate cyclo-ligase [EC:6.3.3.2]
ko00830	Retinol metabolism
K00121	0	0	0	0	1	0	0	0	0	0	0	0	0	0	0	0	0	0	0	0	0	0	0	0	0	0	1	frmA, ADH5, adhC; S-(hydroxymethyl)glutathione dehydrogenase / alcohol dehydrogenase [EC:1.1.1.284 1.1.1.1]
ko00860	Porphyrin and chlorophyll metabolism
K01885	1	1	1	2	1	1	1	1	1	1	1	1	1	1	1	1	1	1	1	1	1	1	1	1	1	0	25	EARS, gltX; glutamyl-tRNA synthetase [EC:6.1.1.17]
K02492	1	1	1	1	1	1	1	1	1	1	1	1	1	1	1	1	1	1	1	1	1	1	1	1	1	1	26	hemA; glutamyl-tRNA reductase [EC:1.2.1.70]
K01845	1	1	1	1	1	1	1	1	1	1	1	1	1	1	1	1	1	1	1	1	1	1	1	1	1	1	26	hemL; glutamate-1-semialdehyde 2,1-aminomutase [EC:5.4.3.8]
K01698	1	1	1	1	1	1	1	1	1	1	1	1	1	1	1	1	1	1	1	1	1	1	1	1	1	1	26	hemB, ALAD; porphobilinogen synthase [EC:4.2.1.24]
K01749	1	1	1	1	1	0	1	1	1	1	1	1	1	1	1	1	1	1	1	1	1	1	1	1	1	1	25	hemC, HMBS; hydroxymethylbilane synthase [EC:2.5.1.61]
K01719	1	1	1	1	1	1	1	1	1	1	1	1	1	1	1	1	1	1	1	1	1	1	1	1	1	1	26	hemD, UROS; uroporphyrinogen-III synthase [EC:4.2.1.75]
K01599	1	1	1	1	1	1	1	1	1	1	1	1	1	1	1	1	1	1	1	1	1	1	1	1	1	2	26	hemE, UROD; uroporphyrinogen decarboxylase [EC:4.1.1.37]
K00228	1	1	1	0	1	1	1	1	1	1	1	1	1	1	1	1	1	1	1	1	1	1	1	1	1	1	25	CPOX, hemF; coproporphyrinogen III oxidase [EC:1.3.3.3]
K02495	2	2	2	1	2	1	2	2	2	2	2	2	2	2	2	2	2	2	2	2	2	2	2	2	2	2	26	hemN, hemZ; oxygen-independent coproporphyrinogen III oxidase [EC:1.3.98.3]
K00231	0	0	0	0	0	1	1	1	1	1	1	1	1	1	1	1	1	0	0	1	1	1	1	1	1	1	19	PPOX, hemY; protoporphyrinogen/coproporphyrinogen III oxidase [EC:1.3.3.4 1.3.3.15]
K08973	1	1	1	1	1	0	0	0	0	0	0	0	0	0	0	0	0	0	0	0	0	0	0	0	0	0	5	hemJ; protoporphyrinogen IX oxidase [EC:1.3.99.-]
K01772	1	1	1	1	1	1	1	1	1	1	1	1	1	1	1	1	1	1	1	1	1	1	1	1	1	1	26	hemH, FECH; protoporphyrin/coproporphyrin ferrochelatase [EC:4.98.1.1 4.99.1.9]
K02496	1	1	1	0	1	1	1	1	1	1	1	1	1	1	1	1	1	1	1	1	1	1	1	1	1	1	25	hemX; uroporphyrin-III C-methyltransferase [EC:2.1.1.107]
K02302	0	1	1	0	1	1	1	1	1	1	1	1	1	1	1	1	1	1	1	1	1	1	1	1	1	2	24	cysG; uroporphyrin-III C-methyltransferase / precorrin-2 dehydrogenase / sirohydrochlorin ferrochelatase [EC:2.1.1.107 1.3.1.76 4.99.1.4]
K02303	0	1	1	1	2	1	1	1	1	1	1	1	1	1	1	1	1	1	1	1	1	1	1	1	1	1	25	cobA; uroporphyrin-III C-methyltransferase [EC:2.1.1.107]
K22225	0	0	0	1	4	4	4	4	4	4	4	4	4	4	4	4	4	4	4	4	4	4	4	4	4	4	20	ahbAB; siroheme decarboxylase [EC:4.1.1.111]
K22226	0	0	0	0	0	0	0	0	0	0	0	0	1	0	0	0	0	0	0	0	0	0	0	0	0	0	1	ahbC; Fe-coproporphyrin III synthase
K22227	0	0	0	0	0	0	1	1	1	1	1	1	1	1	1	1	1	1	1	1	1	1	1	1	1	1	20	ahbD; AdoMet-dependent heme synthase [EC:1.3.98.6]
K02257	0	0	0	0	1	0	0	0	0	0	0	0	0	0	0	0	0	0	0	0	0	0	0	0	0	0	1	COX10, ctaB, cyoE; heme o synthase [EC:2.5.1.141]
K02259	0	0	0	0	1	0	0	0	0	0	0	0	0	0	0	0	0	0	0	0	0	0	0	0	0	0	1	COX15, ctaA; heme a synthase [EC:1.17.99.9]
K03795	0	0	0	0	0	1	1	1	1	1	0	0	1	1	1	1	1	1	1	1	1	1	1	1	1	1	19	cbiX; sirohydrochlorin cobaltochelatase [EC:4.99.1.3]
K02224	1	1	1	0	1	1	1	2	1	1	1	1	1	1	1	1	1	1	1	1	1	1	1	1	1	1	25	cobB-cbiA; cobyrinic acid a,c-diamide synthase [EC:6.3.5.9 6.3.5.11]
K00798	1	1	1	0	1	0	0	0	0	0	0	0	0	0	0	0	0	0	0	0	0	0	0	0	0	0	4	MMAB, pduO; cob(I)alamin adenosyltransferase [EC:2.5.1.17]
K19221	0	0	0	0	0	1	1	1	1	1	1	1	1	1	1	1	1	1	1	1	1	1	1	1	1	1	21	cobA, btuR; cob(I)alamin adenosyltransferase [EC:2.5.1.17]
K02232	0	0	0	0	1	1	1	1	1	1	0	0	0	0	0	0	0	0	0	0	0	0	0	0	0	0	6	cobQ, cbiP; adenosylcobyric acid synthase [EC:6.3.5.10]
K02227	0	0	0	0	0	1	1	1	1	1	1	1	0	0	0	1	1	0	0	1	1	1	1	1	1	1	16	cbiB, cobD; adenosylcobinamide-phosphate synthase [EC:6.3.1.10]
K02231	0	0	0	0	1	1	1	1	1	1	1	1	0	0	0	1	1	1	1	1	1	1	1	0	0	0	16	cobP, cobU; adenosylcobinamide kinase / adenosylcobinamide-phosphate guanylyltransferase [EC:2.7.1.156 2.7.7.62]
K02233	0	0	0	0	1	1	1	1	1	1	1	1	0	0	0	1	1	1	1	1	1	1	0	0	0	0	15	E2.7.8.26, cobS, cobV; adenosylcobinamide-GDP ribazoletransferase [EC:2.7.8.26]
K00768	0	0	0	0	1	1	1	1	1	1	1	1	0	0	0	1	1	1	1	1	1	1	0	0	0	0	15	E2.4.2.21, cobU, cobT; nicotinate-nucleotide--dimethylbenzimidazole phosphoribosyltransferase [EC:2.4.2.21]
K02226	0	0	0	0	1	2	2	1	2	2	2	2	1	1	1	2	2	2	2	2	2	2	1	1	1	1	22	cobC, phpB; alpha-ribazole phosphatase [EC:3.1.3.73]
K04034	0	0	0	0	0	0	0	0	0	0	1	1	1	1	1	1	1	0	0	1	1	1	1	1	1	1	14	bchE; anaerobic magnesium-protoporphyrin IX monomethyl ester cyclase [EC:1.21.98.3]
K03594	0	0	0	1	0	0	0	0	0	0	0	0	0	0	0	0	0	0	0	0	0	0	0	0	0	0	1	bfr; bacterioferritin [EC:1.16.3.1]
ko00130	Ubiquinone and other terpenoid-quinone biosynthesis
K03181	1	1	1	0	1	1	1	1	1	1	1	1	1	1	1	1	1	1	1	1	1	1	1	1	1	1	25	ubiC; chorismate lyase [EC:4.1.3.40]
K03179	0	1	1	1	1	1	1	1	1	1	1	1	1	1	1	1	1	1	1	1	1	1	1	1	1	1	25	ubiA; 4-hydroxybenzoate polyprenyltransferase [EC:2.5.1.39]
K03182	1	1	1	1	1	1	1	1	1	1	1	1	1	1	1	1	1	1	1	1	1	1	1	1	1	1	26	ubiD; 4-hydroxy-3-polyprenylbenzoate decarboxylase [EC:4.1.1.98]
K03186	1	1	1	1	1	1	1	1	1	0	1	1	1	1	1	1	1	1	1	1	1	1	1	1	1	1	25	ubiX, bsdB, PAD1; flavin prenyltransferase [EC:2.5.1.129]
K18800	0	1	1	0	1	1	1	1	1	1	1	1	1	1	1	1	1	1	1	1	1	1	1	1	1	1	24	ubiI; 2-polyprenylphenol 6-hydroxylase [EC:1.14.13.240]
K00568	1	1	1	0	1	1	1	1	1	1	1	1	1	1	1	1	1	1	1	1	1	1	1	1	1	1	25	ubiG; 2-polyprenyl-6-hydroxyphenyl methylase / 3-demethylubiquinone-9 3-methyltransferase [EC:2.1.1.222 2.1.1.64]
K03185	2	2	2	0	2	2	2	2	2	1	2	2	2	2	2	2	2	2	2	2	2	2	2	2	2	2	25	ubiH; 2-octaprenyl-6-methoxyphenol hydroxylase [EC:1.14.13.-]
K03183	1	1	1	0	1	1	1	1	1	1	1	1	1	1	1	1	1	1	1	1	1	1	1	1	1	1	25	ubiE; demethylmenaquinone methyltransferase / 2-methoxy-6-polyprenyl-1,4-benzoquinol methylase [EC:2.1.1.163 2.1.1.201]
K03184	0	0	0	0	1	1	1	1	1	1	1	1	1	1	1	1	1	1	1	1	1	1	1	1	1	1	22	ubiF; 3-demethoxyubiquinol 3-hydroxylase [EC:1.14.99.60]
K06126	0	0	0	0	1	0	0	0	0	0	0	1	1	1	1	0	0	0	0	0	0	0	0	0	0	1	6	COQ6; ubiquinone biosynthesis monooxygenase Coq6 [EC:1.14.13.-]
K06134	1	1	1	0	1	1	1	1	1	1	1	1	1	1	1	1	1	1	1	1	1	1	1	1	1	1	25	COQ7; 3-demethoxyubiquinol 3-hydroxylase [EC:1.14.99.60]
K02552	0	0	0	0	0	1	1	0	1	1	1	1	1	1	1	1	1	1	1	1	1	1	1	1	1	1	20	menF; menaquinone-specific isochorismate synthase [EC:5.4.4.2]
K02551	0	0	0	0	0	1	1	1	1	1	1	1	1	1	1	1	1	1	1	1	1	1	1	1	1	1	21	menD; 2-succinyl-5-enolpyruvyl-6-hydroxy-3-cyclohexene-1-carboxylate synthase [EC:2.2.1.9]
K02549	0	0	0	0	0	1	1	1	1	1	1	1	0	0	0	1	0	0	0	0	0	0	0	0	1	0	9	menC; o-succinylbenzoate synthase [EC:4.2.1.113]
K01911	0	0	0	0	0	0	1	1	1	1	1	1	1	1	1	1	1	1	1	1	1	1	0	1	1	1	19	menE; o-succinylbenzoate---CoA ligase [EC:6.2.1.26]
K01661	0	0	0	0	0	1	1	1	1	1	1	1	1	1	1	1	1	1	1	1	1	1	1	1	1	1	21	menB; naphthoate synthase [EC:4.1.3.36]
K12073	0	0	0	0	0	1	1	1	1	1	0	0	1	0	0	1	0	0	0	1	1	1	1	0	0	0	11	E3.1.2.28; 1,4-dihydroxy-2-naphthoyl-CoA hydrolase [EC:3.1.2.28]
K02548	1	1	1	0	0	1	1	1	1	1	1	1	1	1	1	1	1	1	1	1	1	1	1	1	1	1	24	menA; 1,4-dihydroxy-2-naphthoate polyprenyltransferase [EC:2.5.1.74]
K11782	0	0	0	1	0	0	0	0	0	0	0	0	0	0	0	0	0	0	0	0	0	0	0	0	0	0	1	mqnA; chorismate dehydratase [EC:4.2.1.151]
K18285	0	0	0	1	0	0	0	0	0	0	0	0	0	0	0	0	0	0	0	0	0	0	0	0	0	0	1	mqnE; aminodeoxyfutalosine synthase [EC:2.5.1.120]
K20810	0	0	0	1	0	0	0	0	0	0	0	0	0	0	0	0	0	0	0	0	0	0	0	0	0	0	1	mqnX; aminodeoxyfutalosine deaminase [EC:3.5.4.40]
K18284	0	0	0	1	0	0	0	0	0	0	0	0	0	0	0	0	0	0	0	0	0	0	0	0	0	0	1	K18284; adenosylhomocysteine/aminodeoxyfutalosine nucleosidase [EC:3.2.2.9 3.2.2.30]
K11784	0	0	0	1	0	0	0	0	0	0	0	0	0	0	0	0	0	0	0	0	0	0	0	0	0	0	1	mqnC; cyclic dehypoxanthinyl futalosine synthase [EC:1.21.98.1]
K11785	0	0	0	1	0	0	0	0	0	0	0	0	0	0	0	0	0	0	0	0	0	0	0	0	0	0	1	mqnD; 1,4-dihydroxy-6-naphthoate synthase [EC:1.14.-.-]
K03809	1	1	1	0	1	1	1	1	1	1	1	1	1	1	1	1	1	1	1	1	1	1	1	1	1	1	25	wrbA; NAD(P)H dehydrogenase (quinone) [EC:1.6.5.2]
K19267	0	0	0	0	0	0	0	0	0	0	0	0	0	1	1	0	0	0	0	0	0	0	0	0	0	0	2	qorB; NAD(P)H dehydrogenase (quinone) [EC:1.6.5.2]
ko00900	Terpenoid backbone biosynthesis
K01662	1	1	1	1	1	1	1	1	1	1	1	1	1	1	1	1	1	1	1	1	1	1	1	1	1	1	26	dxs; 1-deoxy-D-xylulose-5-phosphate synthase [EC:2.2.1.7]
K00099	1	1	1	1	1	1	1	1	1	1	1	1	1	1	1	1	1	1	1	1	1	1	1	1	1	1	26	dxr; 1-deoxy-D-xylulose-5-phosphate reductoisomerase [EC:1.1.1.267]
K00991	1	1	1	0	1	1	1	1	1	1	1	1	1	1	1	1	1	1	1	1	1	1	1	1	1	1	25	ispD; 2-C-methyl-D-erythritol 4-phosphate cytidylyltransferase [EC:2.7.7.60]
K12506	0	0	0	1	0	0	0	0	0	0	0	0	0	0	0	0	0	0	0	0	0	0	0	0	0	0	1	ispDF; 2-C-methyl-D-erythritol 4-phosphate cytidylyltransferase / 2-C-methyl-D-erythritol 2,4-cyclodiphosphate synthase [EC:2.7.7.60 4.6.1.12]
K00919	1	1	1	1	1	1	1	1	1	1	1	1	1	1	1	1	1	1	1	1	1	1	1	1	1	1	26	ispE; 4-diphosphocytidyl-2-C-methyl-D-erythritol kinase [EC:2.7.1.148]
K01770	1	1	1	0	1	1	1	0	1	1	1	1	1	1	1	1	1	1	1	1	1	1	1	1	1	1	24	ispF; 2-C-methyl-D-erythritol 2,4-cyclodiphosphate synthase [EC:4.6.1.12]
K03526	1	1	1	1	1	1	1	1	1	1	1	1	1	1	1	1	1	1	1	1	1	1	1	1	1	2	26	gcpE, ispG; (E)-4-hydroxy-3-methylbut-2-enyl-diphosphate synthase [EC:1.17.7.1 1.17.7.3]
K03527	1	1	1	1	1	1	1	1	1	1	1	1	1	1	1	1	1	1	1	1	1	1	1	1	1	1	26	ispH, lytB; 4-hydroxy-3-methylbut-2-en-1-yl diphosphate reductase [EC:1.17.7.4]
K01823	0	0	0	0	0	0	0	0	0	0	1	1	1	1	1	1	1	1	1	1	0	0	1	1	1	1	14	idi, IDI; isopentenyl-diphosphate Delta-isomerase [EC:5.3.3.2]
K00795	0	1	1	0	1	1	1	1	1	1	1	1	1	1	1	1	1	1	1	1	1	1	1	1	1	1	24	ispA; farnesyl diphosphate synthase [EC:2.5.1.1 2.5.1.10]
K13789	1	1	1	0	1	1	1	1	1	1	1	1	1	1	1	1	1	1	1	1	1	1	1	1	1	1	25	GGPS; geranylgeranyl diphosphate synthase, type II [EC:2.5.1.1 2.5.1.10 2.5.1.29]
K02523	1	1	1	0	1	1	1	1	1	1	1	1	1	1	1	1	1	1	1	1	1	1	1	1	1	1	25	ispB; octaprenyl-diphosphate synthase [EC:2.5.1.90]
K00806	1	1	1	0	1	1	1	1	1	1	1	1	1	1	1	1	1	1	1	1	1	1	1	1	1	1	25	uppS; undecaprenyl diphosphate synthase [EC:2.5.1.31]
K06013	0	1	1	1	1	1	1	1	1	1	1	1	1	1	1	1	1	1	1	1	1	1	1	1	1	1	25	STE24; STE24 endopeptidase [EC:3.4.24.84]
ko00902	Monoterpenoid biosynthesis
ko00909	Sesquiterpenoid and triterpenoid biosynthesis
ko00904	Diterpenoid biosynthesis
ko00906	Carotenoid biosynthesis
K02291	0	0	0	0	2	0	0	0	0	0	0	0	0	0	0	0	0	0	0	0	0	0	0	0	0	0	1	crtB; 15-cis-phytoene synthase [EC:2.5.1.32]
ko00905	Brassinosteroid biosynthesis
ko00981	Insect hormone biosynthesis
ko00908	Zeatin biosynthesis
K00791	1	1	1	1	1	1	1	1	1	1	1	1	1	1	1	1	1	1	1	1	1	1	1	1	1	1	26	miaA, TRIT1; tRNA dimethylallyltransferase [EC:2.5.1.75]
ko00903	Limonene and pinene degradation
K01692	0	0	0	0	0	1	1	1	1	1	1	1	0	0	0	1	1	0	0	1	1	1	1	1	1	1	16	paaF, echA; enoyl-CoA hydratase [EC:4.2.1.17]
K01782	0	0	0	0	1	0	1	1	1	0	1	1	1	0	0	1	1	0	0	1	1	1	1	1	1	1	16	fadJ; 3-hydroxyacyl-CoA dehydrogenase / enoyl-CoA hydratase / 3-hydroxybutyryl-CoA epimerase [EC:1.1.1.35 4.2.1.17 5.1.2.3]
ko00281	Geraniol degradation
K13775	1	1	1	0	0	0	0	0	0	0	0	0	0	0	0	0	0	0	0	0	0	0	0	0	0	0	3	atuG; citronellol/citronellal dehydrogenase
K00632	0	0	0	0	1	0	0	0	0	0	0	0	0	0	0	0	0	0	0	0	0	0	0	0	0	0	1	fadA, fadI; acetyl-CoA acyltransferase [EC:2.3.1.16]
K01692	0	0	0	0	0	1	1	1	1	1	1	1	0	0	0	1	1	0	0	1	1	1	1	1	1	1	16	paaF, echA; enoyl-CoA hydratase [EC:4.2.1.17]
K01782	0	0	0	0	1	0	1	1	1	0	1	1	1	0	0	1	1	0	0	1	1	1	1	1	1	1	16	fadJ; 3-hydroxyacyl-CoA dehydrogenase / enoyl-CoA hydratase / 3-hydroxybutyryl-CoA epimerase [EC:1.1.1.35 4.2.1.17 5.1.2.3]
ko01052	Type I polyketide structures
ko00522	Biosynthesis of 12-, 14- and 16-membered macrolides
ko01051	Biosynthesis of ansamycins
K00615	1	1	1	1	1	1	1	1	1	1	1	1	1	1	1	1	1	1	1	1	1	1	1	1	1	1	26	E2.2.1.1, tktA, tktB; transketolase [EC:2.2.1.1]
ko01059	Biosynthesis of enediyne antibiotics
K21210	0	0	0	1	0	1	1	1	1	1	0	0	0	0	0	0	0	0	0	0	0	0	0	0	0	0	6	ncsC; NDP-mannose synthase
ko01056	Biosynthesis of type II polyketide backbone
ko01057	Biosynthesis of type II polyketide products
K05555	0	0	0	0	1	1	1	0	2	2	2	2	2	1	1	1	1	1	1	2	1	1	1	1	1	1	21	actIV; cyclase [EC:4.-.-.-]
ko00253	Tetracycline biosynthesis
ko00523	Polyketide sugar unit biosynthesis
K00973	0	0	0	1	1	1	1	1	1	1	0	1	1	1	1	1	1	1	1	1	1	1	1	1	1	1	22	rfbA, rmlA, rffH; glucose-1-phosphate thymidylyltransferase [EC:2.7.7.24]
K01710	0	0	0	1	1	1	1	1	1	0	1	1	1	1	1	1	1	1	1	1	1	1	1	1	1	1	22	rfbB, rmlB, rffG; dTDP-glucose 4,6-dehydratase [EC:4.2.1.46]
K01790	0	0	0	1	1	1	1	1	1	1	1	1	1	1	1	1	1	1	1	1	1	1	1	1	1	1	23	rfbC, rmlC; dTDP-4-dehydrorhamnose 3,5-epimerase [EC:5.1.3.13]
K00067	0	0	0	1	1	1	1	1	1	1	1	1	1	1	1	1	1	1	1	1	1	1	1	1	1	1	23	rfbD, rmlD; dTDP-4-dehydrorhamnose reductase [EC:1.1.1.133]
ko01054	Nonribosomal peptide structures
ko01053	Biosynthesis of siderophore group nonribosomal peptides
K02552	0	0	0	0	0	1	1	0	1	1	1	1	1	1	1	1	1	1	1	1	1	1	1	1	1	1	20	menF; menaquinone-specific isochorismate synthase [EC:5.4.4.2]
K02362	0	0	0	0	0	1	1	0	1	1	0	0	0	0	0	1	1	0	0	1	1	0	0	0	0	0	8	entD; enterobactin synthetase component D [EC:6.3.2.14 2.7.8.-]
K04782	0	0	0	1	0	0	0	0	0	0	0	0	0	0	0	0	0	0	0	0	0	0	0	0	0	0	1	pchB; isochorismate pyruvate lyase [EC:4.2.99.21]
ko01055	Biosynthesis of vancomycin group antibiotics
K01710	0	0	0	1	1	1	1	1	1	0	1	1	1	1	1	1	1	1	1	1	1	1	1	1	1	1	22	rfbB, rmlB, rffG; dTDP-glucose 4,6-dehydratase [EC:4.2.1.46]
ko00940	Phenylpropanoid biosynthesis
K03186	1	1	1	1	1	1	1	1	1	0	1	1	1	1	1	1	1	1	1	1	1	1	1	1	1	1	25	ubiX, bsdB, PAD1; flavin prenyltransferase [EC:2.5.1.129]
ko00945	Stilbenoid, diarylheptanoid and gingerol biosynthesis
ko00941	Flavonoid biosynthesis
ko00944	Flavone and flavonol biosynthesis
ko00942	Anthocyanin biosynthesis
ko00943	Isoflavonoid biosynthesis
ko00901	Indole alkaloid biosynthesis
ko00403	Indole diterpene alkaloid biosynthesis
ko00950	Isoquinoline alkaloid biosynthesis
K00812	1	1	1	1	1	1	1	1	1	1	1	1	1	1	1	1	1	1	0	1	1	1	1	1	1	2	25	aspB; aspartate aminotransferase [EC:2.6.1.1]
ko00960	Tropane, piperidine and pyridine alkaloid biosynthesis
K00812	1	1	1	1	1	1	1	1	1	1	1	1	1	1	1	1	1	1	0	1	1	1	1	1	1	2	25	aspB; aspartate aminotransferase [EC:2.6.1.1]
K00817	1	2	2	1	2	2	2	2	2	2	2	2	2	2	2	2	2	2	2	2	2	2	2	2	2	2	26	hisC; histidinol-phosphate aminotransferase [EC:2.6.1.9]
ko01058	Acridone alkaloid biosynthesis
ko00232	Caffeine metabolism
ko00965	Betalain biosynthesis
ko00966	Glucosinolate biosynthesis
K01703	1	1	1	1	1	1	1	1	1	1	1	1	1	1	1	1	1	1	1	1	1	1	1	1	1	1	26	leuC, IPMI-L; 3-isopropylmalate/(R)-2-methylmalate dehydratase large subunit [EC:4.2.1.33 4.2.1.35]
K00826	1	1	1	1	2	0	1	1	1	1	1	1	1	1	1	1	1	1	1	1	1	1	1	1	1	1	25	E2.6.1.42, ilvE; branched-chain amino acid aminotransferase [EC:2.6.1.42]
ko00402	Benzoxazinoid biosynthesis
ko00311	Penicillin and cephalosporin biosynthesis
ko00332	Carbapenem biosynthesis
K00931	1	1	1	0	1	1	1	1	1	1	1	1	1	1	1	1	1	1	1	1	1	1	1	1	1	1	25	proB; glutamate 5-kinase [EC:2.7.2.11]
K00147	1	1	1	1	1	1	1	1	1	1	1	1	1	1	1	1	1	1	1	1	1	1	1	1	1	1	26	proA; glutamate-5-semialdehyde dehydrogenase [EC:1.2.1.41]
ko00261	Monobactam biosynthesis
K00958	1	1	1	1	2	0	0	1	1	1	1	1	1	1	1	1	1	1	1	1	1	1	1	1	1	1	24	sat, met3; sulfate adenylyltransferase [EC:2.7.7.4]
K00928	1	1	1	1	1	1	1	0	1	1	1	1	1	1	1	1	1	1	1	1	1	0	1	1	1	1	24	lysC; aspartate kinase [EC:2.7.2.4]
K00133	1	1	1	1	1	1	1	0	1	1	2	2	2	2	2	2	2	2	2	2	2	2	2	2	2	2	25	asd; aspartate-semialdehyde dehydrogenase [EC:1.2.1.11]
K01714	1	1	1	1	1	1	1	1	1	1	1	1	1	1	1	1	1	1	1	1	1	1	1	1	1	1	26	dapA; 4-hydroxy-tetrahydrodipicolinate synthase [EC:4.3.3.7]
K00215	1	1	1	1	1	1	1	1	1	1	1	1	1	1	1	1	1	1	1	1	1	1	1	1	1	1	26	dapB; 4-hydroxy-tetrahydrodipicolinate reductase [EC:1.17.1.8]
ko00331	Clavulanic acid biosynthesis
ko00521	Streptomycin biosynthesis
K00845	0	0	0	0	0	1	1	1	1	1	1	1	1	1	1	1	1	1	1	1	1	1	1	1	1	1	21	glk; glucokinase [EC:2.7.1.2]
K01835	1	1	1	1	0	1	1	1	1	1	1	1	1	1	1	1	1	1	1	1	1	1	1	1	1	1	25	pgm; phosphoglucomutase [EC:5.4.2.2]
K15778	0	0	0	1	1	1	1	1	1	1	1	1	1	1	1	1	1	1	1	1	1	1	1	1	1	1	23	pmm-pgm; phosphomannomutase / phosphoglucomutase [EC:5.4.2.8 5.4.2.2]
K01858	0	0	0	0	0	0	0	0	0	0	1	2	1	1	1	1	1	1	1	1	0	0	1	1	1	1	14	INO1, ISYNA1; myo-inositol-1-phosphate synthase [EC:5.5.1.4]
K01092	1	1	1	0	2	1	2	1	2	2	1	1	1	1	1	1	1	1	1	1	1	1	1	1	1	1	25	E3.1.3.25, IMPA, suhB; myo-inositol-1(or 4)-monophosphatase [EC:3.1.3.25]
K00973	0	0	0	1	1	1	1	1	1	1	0	1	1	1	1	1	1	1	1	1	1	1	1	1	1	1	22	rfbA, rmlA, rffH; glucose-1-phosphate thymidylyltransferase [EC:2.7.7.24]
K01710	0	0	0	1	1	1	1	1	1	0	1	1	1	1	1	1	1	1	1	1	1	1	1	1	1	1	22	rfbB, rmlB, rffG; dTDP-glucose 4,6-dehydratase [EC:4.2.1.46]
K01790	0	0	0	1	1	1	1	1	1	1	1	1	1	1	1	1	1	1	1	1	1	1	1	1	1	1	23	rfbC, rmlC; dTDP-4-dehydrorhamnose 3,5-epimerase [EC:5.1.3.13]
K00067	0	0	0	1	1	1	1	1	1	1	1	1	1	1	1	1	1	1	1	1	1	1	1	1	1	1	23	rfbD, rmlD; dTDP-4-dehydrorhamnose reductase [EC:1.1.1.133]
ko00524	Neomycin, kanamycin and gentamicin biosynthesis
K00845	0	0	0	0	0	1	1	1	1	1	1	1	1	1	1	1	1	1	1	1	1	1	1	1	1	1	21	glk; glucokinase [EC:2.7.1.2]
ko00525	Acarbose and validamycin biosynthesis
K00973	0	0	0	1	1	1	1	1	1	1	0	1	1	1	1	1	1	1	1	1	1	1	1	1	1	1	22	rfbA, rmlA, rffH; glucose-1-phosphate thymidylyltransferase [EC:2.7.7.24]
K01710	0	0	0	1	1	1	1	1	1	0	1	1	1	1	1	1	1	1	1	1	1	1	1	1	1	1	22	rfbB, rmlB, rffG; dTDP-glucose 4,6-dehydratase [EC:4.2.1.46]
ko00401	Novobiocin biosynthesis
K04517	2	2	2	1	1	1	1	1	1	1	1	1	1	2	2	1	1	1	1	2	2	2	2	1	1	2	26	tyrA2; prephenate dehydrogenase [EC:1.3.1.12]
K00812	1	1	1	1	1	1	1	1	1	1	1	1	1	1	1	1	1	1	0	1	1	1	1	1	1	2	25	aspB; aspartate aminotransferase [EC:2.6.1.1]
K00817	1	2	2	1	2	2	2	2	2	2	2	2	2	2	2	2	2	2	2	2	2	2	2	2	2	2	26	hisC; histidinol-phosphate aminotransferase [EC:2.6.1.9]
ko00404	Staurosporine biosynthesis
ko00405	Phenazine biosynthesis
K06998	0	0	0	0	1	0	0	0	0	0	0	0	0	0	0	0	0	0	0	0	0	0	0	0	0	0	1	phzF; trans-2,3-dihydro-3-hydroxyanthranilate isomerase [EC:5.3.3.17]
K01657	1	1	1	1	1	2	2	2	2	2	2	2	2	2	2	2	2	2	2	2	2	2	2	2	2	2	26	trpE; anthranilate synthase component I [EC:4.1.3.27]
K01658	0	1	1	1	1	1	1	1	1	1	1	1	1	1	1	1	1	1	1	1	1	1	1	1	1	1	25	trpG; anthranilate synthase component II [EC:4.1.3.27]
ko00333	Prodigiosin biosynthesis
K00645	1	1	1	1	1	1	1	1	1	1	1	1	1	1	1	1	1	1	1	1	1	1	1	1	1	1	26	fabD, MCAT, MCT1; [acyl-carrier-protein] S-malonyltransferase [EC:2.3.1.39]
K00059	1	1	1	1	1	1	1	1	1	1	2	2	2	2	2	2	2	2	2	2	2	2	2	2	2	2	26	fabG, OAR1; 3-oxoacyl-[acyl-carrier protein] reductase [EC:1.1.1.100]
K00208	1	1	1	1	1	1	1	1	1	1	1	1	1	1	1	1	1	1	1	1	1	1	1	1	1	1	26	fabI; enoyl-[acyl-carrier protein] reductase I [EC:1.3.1.9 1.3.1.10]
ko00254	Aflatoxin biosynthesis
ko00999	Biosynthesis of various secondary metabolites - part 1
ko00998	Biosynthesis of various secondary metabolites - part 2
K02078	2	2	2	5	1	3	3	3	3	3	5	5	4	5	5	4	4	3	3	4	4	4	4	4	4	4	26	acpP; acyl carrier protein
ko00997	Biosynthesis of various secondary metabolites - part 3
ko00362	Benzoate degradation
K00632	0	0	0	0	1	0	0	0	0	0	0	0	0	0	0	0	0	0	0	0	0	0	0	0	0	0	1	fadA, fadI; acetyl-CoA acyltransferase [EC:2.3.1.16]
K01666	0	0	0	1	0	0	0	0	0	0	1	1	1	1	1	1	1	1	1	1	1	1	1	1	1	1	17	mhpE; 4-hydroxy 2-oxovalerate aldolase [EC:4.1.3.39]
K01821	0	0	0	0	1	0	0	0	0	0	0	0	0	1	1	1	0	0	0	0	0	0	0	0	0	0	4	praC, xylH; 4-oxalocrotonate tautomerase [EC:5.3.2.6]
K01607	0	0	0	1	0	0	0	0	0	0	0	0	0	0	0	0	0	0	0	0	0	0	0	0	0	0	1	pcaC; 4-carboxymuconolactone decarboxylase [EC:4.1.1.44]
K01782	0	0	0	0	1	0	1	1	1	0	1	1	1	0	0	1	1	0	0	1	1	1	1	1	1	1	16	fadJ; 3-hydroxyacyl-CoA dehydrogenase / enoyl-CoA hydratase / 3-hydroxybutyryl-CoA epimerase [EC:1.1.1.35 4.2.1.17 5.1.2.3]
K07516	0	0	0	0	1	0	0	0	0	0	0	0	0	0	0	0	1	0	0	0	0	0	0	0	0	0	2	fadN; 3-hydroxyacyl-CoA dehydrogenase [EC:1.1.1.35]
K20509	1	1	1	1	0	1	1	1	1	1	1	1	1	1	1	1	1	1	1	1	1	1	1	1	1	1	25	madB, oadB, gcdB, mmdB; carboxybiotin decarboxylase [EC:7.2.4.1]
K01692	0	0	0	0	0	1	1	1	1	1	1	1	0	0	0	1	1	0	0	1	1	1	1	1	1	1	16	paaF, echA; enoyl-CoA hydratase [EC:4.2.1.17]
ko00627	Aminobenzoate degradation
K01426	1	1	1	1	1	1	1	1	1	1	1	1	1	1	1	1	1	1	1	1	1	1	1	1	1	1	26	E3.5.1.4, amiE; amidase [EC:3.5.1.4]
K01501	0	0	0	0	0	0	0	0	0	0	0	0	1	1	1	0	0	0	0	0	0	0	0	1	0	0	4	E3.5.5.1; nitrilase [EC:3.5.5.1]
K01512	0	0	0	0	0	1	1	1	1	1	1	1	1	1	1	1	1	1	1	1	1	1	1	1	1	1	21	acyP; acylphosphatase [EC:3.6.1.7]
K03186	1	1	1	1	1	1	1	1	1	0	1	1	1	1	1	1	1	1	1	1	1	1	1	1	1	1	25	ubiX, bsdB, PAD1; flavin prenyltransferase [EC:2.5.1.129]
K22960	0	0	0	1	0	0	0	0	0	0	0	0	0	0	0	0	0	0	0	0	0	0	0	0	0	0	1	lpdD; gallate decarboxylase subunit D
K01692	0	0	0	0	0	1	1	1	1	1	1	1	0	0	0	1	1	0	0	1	1	1	1	1	1	1	16	paaF, echA; enoyl-CoA hydratase [EC:4.2.1.17]
ko00364	Fluorobenzoate degradation
ko00625	Chloroalkane and chloroalkene degradation
K01563	0	0	0	0	0	0	0	0	0	0	1	1	0	0	0	0	0	0	0	0	0	0	0	0	0	0	2	dhaA; haloalkane dehalogenase [EC:3.8.1.5]
K00121	0	0	0	0	1	0	0	0	0	0	0	0	0	0	0	0	0	0	0	0	0	0	0	0	0	0	1	frmA, ADH5, adhC; S-(hydroxymethyl)glutathione dehydrogenase / alcohol dehydrogenase [EC:1.1.1.284 1.1.1.1]
ko00361	Chlorocyclohexane and chlorobenzene degradation
K01563	0	0	0	0	0	0	0	0	0	0	1	1	0	0	0	0	0	0	0	0	0	0	0	0	0	0	2	dhaA; haloalkane dehalogenase [EC:3.8.1.5]
ko00623	Toluene degradation
ko00622	Xylene degradation
K01821	0	0	0	0	1	0	0	0	0	0	0	0	0	1	1	1	0	0	0	0	0	0	0	0	0	0	4	praC, xylH; 4-oxalocrotonate tautomerase [EC:5.3.2.6]
K01666	0	0	0	1	0	0	0	0	0	0	1	1	1	1	1	1	1	1	1	1	1	1	1	1	1	1	17	mhpE; 4-hydroxy 2-oxovalerate aldolase [EC:4.1.3.39]
ko00633	Nitrotoluene degradation
K10680	0	0	0	0	1	0	0	0	0	0	1	1	1	1	1	1	1	1	1	1	1	1	1	1	1	1	17	nemA; N-ethylmaleimide reductase [EC:1.-.-.-]
K06281	0	0	0	0	1	1	1	1	1	1	1	1	1	1	1	1	1	1	1	1	1	1	1	1	1	1	22	hyaB, hybC; hydrogenase large subunit [EC:1.12.99.6]
K06282	0	0	0	0	2	1	1	1	1	1	1	1	1	1	1	1	1	1	1	1	1	1	1	1	1	1	22	hyaA, hybO; hydrogenase small subunit [EC:1.12.99.6]
K00169	0	0	0	1	0	0	0	0	0	0	0	0	0	0	0	0	0	0	0	0	0	0	0	0	0	0	1	porA; pyruvate ferredoxin oxidoreductase alpha subunit [EC:1.2.7.1]
K00170	0	0	0	1	0	0	0	0	0	0	0	0	0	0	0	0	0	0	0	0	0	0	0	0	0	0	1	porB; pyruvate ferredoxin oxidoreductase beta subunit [EC:1.2.7.1]
K00172	0	0	0	1	0	0	0	0	0	0	0	0	0	0	0	0	0	0	0	0	0	0	0	0	0	0	1	porC, porG; pyruvate ferredoxin oxidoreductase gamma subunit [EC:1.2.7.1]
K00171	0	0	0	1	0	0	0	0	0	0	0	0	0	0	0	0	0	0	0	0	0	0	0	0	0	0	1	porD; pyruvate ferredoxin oxidoreductase delta subunit [EC:1.2.7.1]
K11180	1	1	1	0	1	1	1	1	1	1	2	2	2	2	2	2	2	2	2	2	2	2	2	2	2	2	25	dsrA; dissimilatory sulfite reductase alpha subunit [EC:1.8.99.5]
K11181	1	1	1	0	1	1	1	1	1	1	2	2	2	2	2	2	2	2	2	2	2	2	2	2	2	2	25	dsrB; dissimilatory sulfite reductase beta subunit [EC:1.8.99.5]
ko00642	Ethylbenzene degradation
K00632	0	0	0	0	1	0	0	0	0	0	0	0	0	0	0	0	0	0	0	0	0	0	0	0	0	0	1	fadA, fadI; acetyl-CoA acyltransferase [EC:2.3.1.16]
ko00643	Styrene degradation
K01426	1	1	1	1	1	1	1	1	1	1	1	1	1	1	1	1	1	1	1	1	1	1	1	1	1	1	26	E3.5.1.4, amiE; amidase [EC:3.5.1.4]
K01501	0	0	0	0	0	0	0	0	0	0	0	0	1	1	1	0	0	0	0	0	0	0	0	1	0	0	4	E3.5.5.1; nitrilase [EC:3.5.5.1]
ko00791	Atrazine degradation
ko00930	Caprolactam degradation
K01692	0	0	0	0	0	1	1	1	1	1	1	1	0	0	0	1	1	0	0	1	1	1	1	1	1	1	16	paaF, echA; enoyl-CoA hydratase [EC:4.2.1.17]
K01782	0	0	0	0	1	0	1	1	1	0	1	1	1	0	0	1	1	0	0	1	1	1	1	1	1	1	16	fadJ; 3-hydroxyacyl-CoA dehydrogenase / enoyl-CoA hydratase / 3-hydroxybutyryl-CoA epimerase [EC:1.1.1.35 4.2.1.17 5.1.2.3]
ko00363	Bisphenol degradation
ko00621	Dioxin degradation
K01821	0	0	0	0	1	0	0	0	0	0	0	0	0	1	1	1	0	0	0	0	0	0	0	0	0	0	4	praC, xylH; 4-oxalocrotonate tautomerase [EC:5.3.2.6]
K01666	0	0	0	1	0	0	0	0	0	0	1	1	1	1	1	1	1	1	1	1	1	1	1	1	1	1	17	mhpE; 4-hydroxy 2-oxovalerate aldolase [EC:4.1.3.39]
ko00626	Naphthalene degradation
K00121	0	0	0	0	1	0	0	0	0	0	0	0	0	0	0	0	0	0	0	0	0	0	0	0	0	0	1	frmA, ADH5, adhC; S-(hydroxymethyl)glutathione dehydrogenase / alcohol dehydrogenase [EC:1.1.1.284 1.1.1.1]
ko00624	Polycyclic aromatic hydrocarbon degradation
ko00365	Furfural degradation
ko00984	Steroid degradation
ko00980	Metabolism of xenobiotics by cytochrome P450
K00799	1	1	1	0	4	2	2	2	2	1	2	2	2	2	2	2	2	2	2	3	3	3	2	2	2	2	25	GST, gst; glutathione S-transferase [EC:2.5.1.18]
K00121	0	0	0	0	1	0	0	0	0	0	0	0	0	0	0	0	0	0	0	0	0	0	0	0	0	0	1	frmA, ADH5, adhC; S-(hydroxymethyl)glutathione dehydrogenase / alcohol dehydrogenase [EC:1.1.1.284 1.1.1.1]
ko00982	Drug metabolism - cytochrome P450
K00799	1	1	1	0	4	2	2	2	2	1	2	2	2	2	2	2	2	2	2	3	3	3	2	2	2	2	25	GST, gst; glutathione S-transferase [EC:2.5.1.18]
K00121	0	0	0	0	1	0	0	0	0	0	0	0	0	0	0	0	0	0	0	0	0	0	0	0	0	0	1	frmA, ADH5, adhC; S-(hydroxymethyl)glutathione dehydrogenase / alcohol dehydrogenase [EC:1.1.1.284 1.1.1.1]
ko00983	Drug metabolism - other enzymes
K00760	0	0	0	0	1	1	1	1	1	1	1	1	1	1	1	1	1	1	1	1	1	1	1	1	1	1	22	hprT, hpt, HPRT1; hypoxanthine phosphoribosyltransferase [EC:2.4.2.8]
K00088	1	1	1	1	1	1	1	1	1	1	1	1	1	1	1	1	1	1	1	1	1	1	1	1	1	1	26	IMPDH, guaB; IMP dehydrogenase [EC:1.1.1.205]
K01951	1	1	1	1	1	2	1	1	1	1	1	1	1	1	1	1	1	1	1	1	1	1	1	1	2	2	26	guaA, GMPS; GMP synthase (glutamine-hydrolysing) [EC:6.3.5.2]
K00569	0	0	0	0	1	1	1	1	1	1	1	1	1	1	1	1	1	1	1	1	1	1	1	1	1	1	22	TPMT, tpmT; thiopurine S-methyltransferase [EC:2.1.1.67]
K01519	1	1	1	1	1	1	1	1	1	1	1	1	1	1	1	1	1	1	1	1	1	1	1	1	1	1	26	rdgB, ITPA; XTP/dITP diphosphohydrolase [EC:3.6.1.66]
K01489	0	1	0	1	0	0	0	0	0	0	0	0	0	0	0	0	0	0	0	0	0	0	0	0	0	0	2	cdd, CDA; cytidine deaminase [EC:3.5.4.5]
K00940	1	1	1	1	1	0	0	0	0	0	0	0	0	0	0	0	0	0	0	0	0	0	0	0	0	0	5	ndk, NME; nucleoside-diphosphate kinase [EC:2.7.4.6]
K01520	1	1	1	0	1	0	0	0	0	0	0	0	0	0	0	0	0	0	0	0	0	0	0	0	0	0	4	dut, DUT; dUTP pyrophosphatase [EC:3.6.1.23]
K00799	1	1	1	0	4	2	2	2	2	1	2	2	2	2	2	2	2	2	2	3	3	3	2	2	2	2	25	GST, gst; glutathione S-transferase [EC:2.5.1.18]
09113 Global maps onl	Global maps
ko03020	RNA polymerase
K03040	1	1	1	1	1	1	1	1	1	1	1	1	1	1	1	1	1	1	1	1	1	1	1	1	1	1	26	rpoA; DNA-directed RNA polymerase subunit alpha [EC:2.7.7.6]
K03043	1	1	1	1	1	1	1	1	1	1	1	1	1	1	1	1	1	1	1	1	1	1	1	1	1	2	26	rpoB; DNA-directed RNA polymerase subunit beta [EC:2.7.7.6]
K03046	1	1	1	1	1	1	1	1	1	1	1	1	1	1	1	1	1	1	1	1	1	1	1	1	1	1	26	rpoC; DNA-directed RNA polymerase subunit beta' [EC:2.7.7.6]
K03060	1	1	1	1	1	1	1	1	1	1	1	1	1	1	1	1	1	1	1	1	1	1	1	1	1	1	26	rpoZ; DNA-directed RNA polymerase subunit omega [EC:2.7.7.6]
ko03022	Basal transcription factors
ko03040	Spliceosome
ko03010	Ribosome
K02945	1	1	1	1	1	1	1	1	1	1	1	1	1	1	1	1	1	1	1	1	1	1	1	1	1	1	26	RP-S1, rpsA; small subunit ribosomal protein S1
K02967	1	1	1	1	1	1	1	1	1	1	1	1	1	1	1	1	1	1	1	1	1	1	1	1	1	2	26	RP-S2, MRPS2, rpsB; small subunit ribosomal protein S2
K02982	1	1	1	1	1	1	1	1	1	1	1	1	1	1	1	1	1	1	1	1	1	1	1	1	1	1	26	RP-S3, rpsC; small subunit ribosomal protein S3
K02986	1	1	1	1	1	1	1	1	1	1	1	1	1	1	1	1	1	1	1	1	1	1	1	1	1	1	26	RP-S4, rpsD; small subunit ribosomal protein S4
K02988	1	1	1	1	1	1	1	1	1	1	1	1	1	1	1	1	1	1	1	1	1	1	1	1	1	1	26	RP-S5, MRPS5, rpsE; small subunit ribosomal protein S5
K02990	1	1	1	1	1	1	1	1	1	1	1	1	1	1	1	1	1	1	1	1	1	1	1	1	1	1	26	RP-S6, MRPS6, rpsF; small subunit ribosomal protein S6
K02992	1	1	1	1	1	0	1	1	1	1	1	1	1	1	1	1	1	1	1	1	1	1	1	1	1	1	25	RP-S7, MRPS7, rpsG; small subunit ribosomal protein S7
K02994	1	1	1	1	1	1	1	1	1	1	1	1	1	1	1	1	1	1	1	1	1	1	1	1	1	1	26	RP-S8, rpsH; small subunit ribosomal protein S8
K02996	1	1	1	1	1	1	1	1	1	1	1	1	1	1	1	1	1	1	1	1	1	1	1	1	1	1	26	RP-S9, MRPS9, rpsI; small subunit ribosomal protein S9
K02946	1	1	1	1	1	1	1	1	1	1	1	1	1	1	1	1	1	1	1	1	1	1	1	1	1	1	26	RP-S10, MRPS10, rpsJ; small subunit ribosomal protein S10
K02948	1	1	1	1	1	1	1	1	1	1	1	1	1	1	1	1	1	1	1	1	1	1	1	1	1	1	26	RP-S11, MRPS11, rpsK; small subunit ribosomal protein S11
K02950	1	1	1	1	1	1	1	1	1	1	1	1	1	1	1	1	1	1	1	1	1	1	1	1	1	1	26	RP-S12, MRPS12, rpsL; small subunit ribosomal protein S12
K02952	1	1	1	1	1	1	1	1	1	1	1	1	1	1	1	1	1	1	1	1	1	1	1	1	1	1	26	RP-S13, rpsM; small subunit ribosomal protein S13
K02954	1	1	1	1	1	1	1	1	1	1	1	1	1	1	1	1	1	1	1	1	1	1	1	1	1	1	26	RP-S14, MRPS14, rpsN; small subunit ribosomal protein S14
K02956	1	1	1	1	1	1	1	1	1	1	1	1	1	1	1	1	1	1	1	1	1	1	1	1	1	1	26	RP-S15, MRPS15, rpsO; small subunit ribosomal protein S15
K02959	1	1	1	1	1	1	1	1	1	1	1	1	1	1	1	1	1	1	1	1	1	1	1	1	1	1	26	RP-S16, MRPS16, rpsP; small subunit ribosomal protein S16
K02961	1	1	1	1	1	1	1	1	1	1	1	1	1	1	1	1	1	1	1	1	1	1	1	1	1	1	26	RP-S17, MRPS17, rpsQ; small subunit ribosomal protein S17
K02963	1	1	1	0	1	1	1	1	1	0	1	1	1	1	1	1	1	1	1	1	1	1	1	1	1	1	24	RP-S18, MRPS18, rpsR; small subunit ribosomal protein S18
K02965	1	1	1	1	1	1	1	1	1	1	1	1	1	1	1	1	1	1	1	1	1	1	1	1	1	1	26	RP-S19, rpsS; small subunit ribosomal protein S19
K02968	1	1	1	1	1	1	1	1	1	1	1	1	1	1	1	1	1	1	1	1	1	1	1	1	1	1	26	RP-S20, rpsT; small subunit ribosomal protein S20
K02970	1	1	1	1	1	1	1	1	1	1	1	1	1	1	1	1	1	1	1	1	1	1	1	1	1	1	26	RP-S21, MRPS21, rpsU; small subunit ribosomal protein S21
K02863	1	1	1	1	1	1	1	1	1	1	1	1	1	1	1	1	1	1	1	1	1	1	1	1	1	1	26	RP-L1, MRPL1, rplA; large subunit ribosomal protein L1
K02886	1	1	1	1	1	1	1	1	1	1	1	1	1	1	1	1	1	1	1	1	1	1	1	1	1	1	26	RP-L2, MRPL2, rplB; large subunit ribosomal protein L2
K02906	1	1	1	1	1	1	1	1	1	1	1	1	1	1	1	1	1	1	1	1	1	1	1	1	1	1	26	RP-L3, MRPL3, rplC; large subunit ribosomal protein L3
K02926	1	1	1	1	1	1	1	1	1	1	1	1	1	1	1	1	1	1	1	1	1	1	1	1	1	1	26	RP-L4, MRPL4, rplD; large subunit ribosomal protein L4
K02931	1	1	1	1	1	1	1	1	1	1	1	1	1	1	1	1	1	1	1	1	1	1	1	1	1	1	26	RP-L5, MRPL5, rplE; large subunit ribosomal protein L5
K02933	1	1	1	1	1	1	1	1	1	1	1	1	1	1	1	1	1	1	1	1	1	1	1	1	1	1	26	RP-L6, MRPL6, rplF; large subunit ribosomal protein L6
K02935	1	1	1	1	1	1	1	1	1	1	1	1	1	1	1	1	1	1	1	1	1	1	1	1	1	1	26	RP-L7, MRPL12, rplL; large subunit ribosomal protein L7/L12
K02939	1	1	1	1	1	1	1	1	1	1	1	1	1	1	1	1	1	1	1	1	1	1	1	1	1	1	26	RP-L9, MRPL9, rplI; large subunit ribosomal protein L9
K02864	1	1	1	1	1	1	1	1	1	1	1	1	1	1	1	1	1	1	1	1	1	1	1	1	1	1	26	RP-L10, MRPL10, rplJ; large subunit ribosomal protein L10
K02867	1	1	1	1	1	1	1	1	1	1	1	1	1	1	1	1	1	1	1	1	1	1	1	1	1	2	26	RP-L11, MRPL11, rplK; large subunit ribosomal protein L11
K02871	1	1	1	1	1	1	1	1	1	1	1	1	1	1	1	1	1	1	1	1	1	1	1	1	1	1	26	RP-L13, MRPL13, rplM; large subunit ribosomal protein L13
K02874	1	1	1	1	1	1	1	1	1	1	1	1	1	1	1	1	1	1	1	1	1	1	1	1	1	1	26	RP-L14, MRPL14, rplN; large subunit ribosomal protein L14
K02876	1	1	1	1	1	1	1	1	1	1	1	1	1	1	1	1	1	1	1	1	1	1	1	1	1	1	26	RP-L15, MRPL15, rplO; large subunit ribosomal protein L15
K02878	1	1	1	1	1	0	1	1	1	1	1	1	1	1	1	1	1	1	1	1	1	1	1	1	1	1	25	RP-L16, MRPL16, rplP; large subunit ribosomal protein L16
K02879	1	1	1	1	1	1	1	1	1	1	1	1	1	1	1	1	1	1	1	1	1	1	1	1	1	1	26	RP-L17, MRPL17, rplQ; large subunit ribosomal protein L17
K02881	1	1	1	1	1	1	1	1	1	1	1	1	1	1	1	1	1	1	1	1	1	1	1	1	1	1	26	RP-L18, MRPL18, rplR; large subunit ribosomal protein L18
K02884	1	1	1	1	1	1	1	1	1	1	1	1	1	1	1	1	1	1	1	1	1	1	1	1	1	1	26	RP-L19, MRPL19, rplS; large subunit ribosomal protein L19
K02887	1	1	1	1	1	1	1	1	1	1	1	1	1	1	1	1	1	1	1	1	1	1	1	1	1	1	26	RP-L20, MRPL20, rplT; large subunit ribosomal protein L20
K02888	1	1	1	1	1	1	1	1	1	1	1	1	1	1	1	1	1	1	1	1	1	1	1	1	1	1	26	RP-L21, MRPL21, rplU; large subunit ribosomal protein L21
K02890	1	1	1	1	1	1	1	1	1	1	1	1	1	1	1	1	1	1	1	1	1	1	1	1	1	1	26	RP-L22, MRPL22, rplV; large subunit ribosomal protein L22
K02892	1	1	1	0	1	1	1	1	1	1	1	1	1	1	1	1	1	1	1	1	1	1	1	1	1	1	25	RP-L23, MRPL23, rplW; large subunit ribosomal protein L23
K02895	1	1	1	1	1	1	1	1	1	1	1	1	1	1	1	1	1	1	1	1	1	1	1	1	1	1	26	RP-L24, MRPL24, rplX; large subunit ribosomal protein L24
K02897	1	1	1	1	1	1	1	1	1	1	1	1	1	1	1	1	1	1	1	1	1	1	1	1	0	1	25	RP-L25, rplY; large subunit ribosomal protein L25
K02899	1	1	1	1	1	1	1	1	1	1	1	1	1	1	1	1	1	1	1	1	1	1	1	1	1	1	26	RP-L27, MRPL27, rpmA; large subunit ribosomal protein L27
K02902	1	1	1	1	1	1	1	1	1	1	1	1	1	1	1	1	1	1	1	1	1	1	1	1	1	1	26	RP-L28, MRPL28, rpmB; large subunit ribosomal protein L28
K02904	1	1	1	1	1	1	1	1	1	1	1	1	1	1	1	1	1	1	1	1	1	1	1	1	1	1	26	RP-L29, rpmC; large subunit ribosomal protein L29
K02907	2	2	2	2	2	2	2	2	2	2	3	3	2	2	2	2	2	2	2	2	2	2	2	2	2	2	26	RP-L30, MRPL30, rpmD; large subunit ribosomal protein L30
K02909	1	1	1	1	0	0	0	0	0	0	1	1	0	1	1	1	1	1	1	1	1	1	1	1	1	1	19	RP-L31, rpmE; large subunit ribosomal protein L31
K02911	1	1	1	1	1	1	1	1	1	1	1	1	1	1	1	1	1	1	1	1	1	1	1	1	1	1	26	RP-L32, MRPL32, rpmF; large subunit ribosomal protein L32
K02913	1	1	1	1	0	1	1	1	1	1	1	1	1	1	1	1	1	1	1	1	1	1	1	1	1	1	25	RP-L33, MRPL33, rpmG; large subunit ribosomal protein L33
K02916	1	1	1	1	1	1	1	1	1	1	1	0	1	1	1	1	0	1	1	0	0	0	1	1	1	1	21	RP-L35, MRPL35, rpmI; large subunit ribosomal protein L35
K02919	0	0	0	0	0	1	1	1	1	1	1	1	0	0	0	1	0	0	0	1	0	0	1	0	1	1	12	RP-L36, MRPL36, rpmJ; large subunit ribosomal protein L36
ko00970	Aminoacyl-tRNA biosynthesis
K01885	1	1	1	2	1	1	1	1	1	1	1	1	1	1	1	1	1	1	1	1	1	1	1	1	1	0	25	EARS, gltX; glutamyl-tRNA synthetase [EC:6.1.1.17]
K02433	0	1	1	1	1	1	1	1	1	1	1	1	1	1	1	1	1	1	1	1	1	1	1	1	1	1	25	gatA, QRSL1; aspartyl-tRNA(Asn)/glutamyl-tRNA(Gln) amidotransferase subunit A [EC:6.3.5.6 6.3.5.7]
K02434	1	1	1	1	1	1	1	1	1	1	1	1	1	1	1	1	1	1	1	1	1	1	1	1	1	1	26	gatB, PET112; aspartyl-tRNA(Asn)/glutamyl-tRNA(Gln) amidotransferase subunit B [EC:6.3.5.6 6.3.5.7]
K02435	1	1	1	1	1	1	1	1	1	1	1	1	1	1	1	1	1	1	1	1	1	1	1	1	1	1	26	gatC, GATC; aspartyl-tRNA(Asn)/glutamyl-tRNA(Gln) amidotransferase subunit C [EC:6.3.5.6 6.3.5.7]
K01886	1	1	1	1	1	1	1	1	1	1	1	1	1	1	1	1	1	1	1	1	1	1	1	1	1	1	26	QARS, glnS; glutaminyl-tRNA synthetase [EC:6.1.1.18]
K01872	1	1	1	1	1	2	1	1	1	1	1	1	1	1	1	1	1	1	1	1	1	0	1	1	1	1	25	AARS, alaS; alanyl-tRNA synthetase [EC:6.1.1.7]
K01876	1	1	1	1	1	1	1	1	1	1	1	1	1	1	1	1	1	1	1	1	1	1	1	1	1	1	26	DARS2, aspS; aspartyl-tRNA synthetase [EC:6.1.1.12]
K01878	1	1	1	1	1	1	1	1	1	1	1	1	1	1	1	1	1	1	1	1	1	1	1	1	1	1	26	glyQ; glycyl-tRNA synthetase alpha chain [EC:6.1.1.14]
K01879	1	1	1	1	1	1	1	1	1	1	1	1	1	1	1	1	1	1	1	1	1	1	1	1	1	1	26	glyS; glycyl-tRNA synthetase beta chain [EC:6.1.1.14]
K01868	1	1	1	1	1	1	1	1	1	1	1	1	1	1	1	1	1	1	1	1	1	1	1	1	1	1	26	TARS, thrS; threonyl-tRNA synthetase [EC:6.1.1.3]
K01875	1	1	1	1	1	1	1	1	1	1	1	1	1	1	1	1	1	1	1	1	1	1	1	1	1	1	26	SARS, serS; seryl-tRNA synthetase [EC:6.1.1.11]
K01883	1	1	1	1	1	1	1	1	1	1	1	1	1	1	1	1	1	1	1	1	1	1	1	1	1	1	26	CARS, cysS; cysteinyl-tRNA synthetase [EC:6.1.1.16]
K01874	1	1	1	1	1	1	1	1	1	1	1	1	1	1	1	1	1	1	1	1	1	1	1	1	1	1	26	MARS, metG; methionyl-tRNA synthetase [EC:6.1.1.10]
K00604	1	1	1	1	1	1	1	1	1	1	1	1	1	1	1	1	1	1	1	1	1	1	1	1	1	1	26	MTFMT, fmt; methionyl-tRNA formyltransferase [EC:2.1.2.9]
K01873	1	1	1	1	1	1	1	1	1	1	1	1	1	1	1	1	1	1	1	1	1	1	1	1	1	1	26	VARS, valS; valyl-tRNA synthetase [EC:6.1.1.9]
K01869	1	1	1	1	1	2	1	1	1	1	1	1	1	1	1	1	1	1	1	1	1	1	1	1	1	1	26	LARS, leuS; leucyl-tRNA synthetase [EC:6.1.1.4]
K01870	1	1	1	1	1	1	1	1	1	1	1	1	1	1	1	1	1	1	1	1	1	1	1	1	1	1	26	IARS, ileS; isoleucyl-tRNA synthetase [EC:6.1.1.5]
K04567	1	1	1	1	1	1	1	1	1	1	1	1	1	1	1	1	1	1	1	1	1	1	1	1	1	1	26	KARS, lysS; lysyl-tRNA synthetase, class II [EC:6.1.1.6]
K01887	1	1	1	1	1	1	1	1	1	1	1	1	1	1	1	1	1	1	1	1	1	1	1	1	1	1	26	RARS, argS; arginyl-tRNA synthetase [EC:6.1.1.19]
K01881	1	1	1	1	1	2	1	1	1	1	1	1	1	1	1	1	1	1	1	1	1	1	1	1	1	1	26	PARS, proS; prolyl-tRNA synthetase [EC:6.1.1.15]
K01892	1	1	1	1	1	1	1	1	1	1	1	1	1	1	1	1	1	1	1	1	1	1	1	1	1	1	26	HARS, hisS; histidyl-tRNA synthetase [EC:6.1.1.21]
K01889	1	1	1	1	1	1	1	1	1	1	1	1	1	1	1	1	1	1	1	1	1	1	1	1	1	1	26	FARSA, pheS; phenylalanyl-tRNA synthetase alpha chain [EC:6.1.1.20]
K01890	1	1	1	1	1	1	1	1	1	1	1	1	1	1	1	1	1	1	1	1	1	1	1	1	1	1	26	FARSB, pheT; phenylalanyl-tRNA synthetase beta chain [EC:6.1.1.20]
K01866	1	0	1	1	1	1	1	1	1	1	1	1	1	1	1	1	1	1	1	1	1	1	1	1	1	1	25	YARS, tyrS; tyrosyl-tRNA synthetase [EC:6.1.1.1]
K01867	1	1	1	1	1	1	1	1	1	1	1	1	1	1	1	1	1	1	1	1	1	1	1	1	1	1	26	WARS, trpS; tryptophanyl-tRNA synthetase [EC:6.1.1.2]
ko03013	RNA transport
K14530	0	3	0	0	0	0	0	0	0	0	0	0	0	0	0	0	0	0	0	0	0	1	0	0	0	0	2	RPP40; ribonucleases P/MRP protein subunit RPP40 [EC:3.1.26.5]
K00784	0	0	0	1	0	1	1	1	1	1	0	0	0	0	0	0	0	0	0	0	0	0	0	0	0	0	6	rnz; ribonuclease Z [EC:3.1.26.11]
K00974	0	0	0	0	1	1	1	0	1	1	1	1	1	1	1	1	1	1	1	1	1	1	1	1	1	1	21	cca; tRNA nucleotidyltransferase (CCA-adding enzyme) [EC:2.7.7.72 3.1.3.- 3.1.4.-]
K14004	0	0	0	0	0	0	0	0	0	0	0	0	0	0	0	0	0	0	0	1	0	0	0	0	0	0	1	SEC13; protein transport protein SEC13
ko03015	mRNA surveillance pathway
ko03008	Ribosome biogenesis in eukaryotes
K03685	1	1	1	1	1	1	1	1	1	1	1	1	1	1	1	1	1	1	1	1	1	1	1	1	1	1	26	rnc, DROSHA, RNT1; ribonuclease III [EC:3.1.26.3]
K14530	0	3	0	0	0	0	0	0	0	0	0	0	0	0	0	0	0	0	0	0	0	1	0	0	0	0	2	RPP40; ribonucleases P/MRP protein subunit RPP40 [EC:3.1.26.5]
K13288	1	1	1	0	1	1	1	1	1	1	1	1	1	1	1	1	1	1	1	1	1	1	1	1	1	1	25	orn, REX2, REXO2; oligoribonuclease [EC:3.1.-.-]
K07178	0	0	0	0	1	0	0	0	0	0	0	0	0	0	0	0	0	0	0	0	0	0	0	0	0	0	1	RIOK1; RIO kinase 1 [EC:2.7.11.1]
ko03060	Protein export
K03076	0	1	1	1	1	1	1	1	1	1	1	1	1	1	1	1	1	1	1	1	1	1	1	1	1	1	25	secY; preprotein translocase subunit SecY
K03073	1	1	1	0	1	0	1	1	1	1	1	1	1	1	1	1	1	1	1	1	1	1	1	1	1	1	24	secE; preprotein translocase subunit SecE
K03075	1	1	1	1	1	1	1	1	1	1	1	1	1	1	1	1	1	1	1	1	1	1	1	1	1	1	26	secG; preprotein translocase subunit SecG
K03072	1	1	1	1	1	1	1	1	1	1	1	1	1	1	1	1	1	1	1	1	1	1	1	1	1	1	26	secD; preprotein translocase subunit SecD
K03074	0	1	1	1	1	1	1	1	1	1	1	1	1	1	1	1	1	1	1	1	1	1	1	1	1	1	25	secF; preprotein translocase subunit SecF
K03210	1	1	1	1	1	1	1	1	1	1	1	1	1	1	1	1	1	1	1	1	1	1	1	1	1	1	26	yajC; preprotein translocase subunit YajC
K03217	1	1	1	1	1	1	1	1	1	1	1	1	1	1	1	1	1	1	1	1	1	1	1	1	1	1	26	yidC, spoIIIJ, OXA1, ccfA; YidC/Oxa1 family membrane protein insertase
K03070	1	1	1	1	1	1	1	1	1	1	1	1	1	1	1	1	1	1	1	1	1	1	1	1	1	1	26	secA; preprotein translocase subunit SecA [EC:7.4.2.8]
K03071	1	1	1	0	1	1	1	1	1	1	1	1	1	1	1	1	1	1	1	1	1	1	1	1	1	1	25	secB; preprotein translocase subunit SecB
K03106	1	1	1	1	1	0	1	1	1	1	1	1	1	1	1	1	1	1	1	1	1	1	1	1	1	1	25	SRP54, ffh; signal recognition particle subunit SRP54 [EC:3.6.5.4]
K03110	1	1	1	1	1	1	1	1	1	1	1	1	1	1	1	1	1	1	1	1	1	1	1	1	1	1	26	ftsY; fused signal recognition particle receptor
K03116	1	1	1	1	1	1	1	1	1	1	1	1	1	1	1	1	1	1	1	1	1	1	1	1	1	1	26	tatA; sec-independent protein translocase protein TatA
K03117	1	1	1	1	1	1	1	1	1	1	1	1	1	1	1	1	1	1	1	1	1	1	1	1	1	1	26	tatB; sec-independent protein translocase protein TatB
K03118	0	1	1	1	1	1	1	1	1	1	1	1	1	1	1	1	1	1	1	1	1	1	1	1	1	1	25	tatC; sec-independent protein translocase protein TatC
K03100	1	1	1	1	1	1	1	1	1	1	1	1	1	1	1	1	1	1	1	1	1	1	1	1	1	1	26	lepB; signal peptidase I [EC:3.4.21.89]
K03101	1	1	1	1	1	1	1	1	1	1	1	1	1	1	1	1	1	1	1	1	1	1	1	1	1	1	26	lspA; signal peptidase II [EC:3.4.23.36]
ko04141	Protein processing in endoplasmic reticulum
K14004	0	0	0	0	0	0	0	0	0	0	0	0	0	0	0	0	0	0	0	1	0	0	0	0	0	0	1	SEC13; protein transport protein SEC13
K04079	1	1	1	1	1	1	1	1	1	1	1	1	1	1	1	1	1	1	1	1	1	1	1	1	1	1	26	HSP90A, htpG; molecular chaperone HtpG
K13993	0	0	0	0	1	3	3	3	3	3	2	2	2	2	2	2	2	2	2	2	2	2	2	2	2	2	22	HSP20; HSP20 family protein
ko04130	SNARE interactions in vesicular transport
ko04120	Ubiquitin mediated proteolysis
K03361	0	0	0	0	0	0	0	0	0	0	0	0	0	0	0	0	0	0	0	1	0	0	0	0	0	0	1	CDC4; F-box and WD-40 domain protein CDC4
ko04122	Sulfur relay system
K04487	1	1	1	1	1	1	1	0	1	1	1	1	1	1	1	1	1	1	1	1	1	1	1	1	1	1	25	iscS, NFS1; cysteine desulfurase [EC:2.8.1.7]
K01011	0	0	0	0	2	2	3	3	3	3	1	1	1	1	1	1	1	1	1	0	0	0	1	1	1	1	19	TST, MPST, sseA; thiosulfate/3-mercaptopyruvate sulfurtransferase [EC:2.8.1.1 2.8.1.2]
K04085	3	3	3	0	4	1	2	2	2	2	3	4	4	3	3	3	4	3	3	4	4	4	4	4	4	3	25	tusA, sirA; tRNA 2-thiouridine synthesizing protein A [EC:2.8.1.-]
K07237	1	1	1	0	2	1	1	1	1	1	1	1	1	1	1	1	1	1	1	1	1	1	1	1	1	1	25	tusB, dsrH; tRNA 2-thiouridine synthesizing protein B
K07236	1	1	1	0	2	1	1	1	1	1	1	1	1	1	1	1	1	1	1	1	1	1	1	1	1	1	25	tusC, dsrF; tRNA 2-thiouridine synthesizing protein C
K07235	1	1	1	0	2	1	1	1	1	1	1	1	1	1	1	1	1	1	1	1	1	1	1	1	1	1	25	tusD, dsrE; tRNA 2-thiouridine synthesizing protein D [EC:2.8.1.-]
K11179	0	1	1	0	3	2	2	2	2	2	1	1	2	1	1	2	2	1	1	1	1	1	1	1	1	1	24	tusE, dsrC; tRNA 2-thiouridine synthesizing protein E [EC:2.8.1.-]
K00566	2	1	1	0	1	1	1	1	1	1	1	1	1	1	1	1	1	1	1	1	1	1	1	1	1	1	25	mnmA, trmU; tRNA-uridine 2-sulfurtransferase [EC:2.8.1.13]
K03635	1	1	1	1	1	1	1	1	1	1	1	1	1	1	1	1	1	1	1	1	1	1	1	1	1	1	26	MOCS2B, moaE; molybdopterin synthase catalytic subunit [EC:2.8.1.12]
K03639	1	1	1	1	1	1	1	1	1	1	1	1	1	1	1	1	1	1	1	1	1	1	1	1	1	1	26	moaA, CNX2; GTP 3',8-cyclase [EC:4.1.99.22]
K03636	1	1	1	1	1	1	1	1	1	1	1	1	1	1	1	1	1	1	1	1	1	1	1	1	1	1	26	moaD, cysO; sulfur-carrier protein
K21029	1	1	1	0	1	1	1	1	1	1	1	1	1	1	1	1	1	1	1	1	1	1	1	1	1	1	25	moeB; molybdopterin-synthase adenylyltransferase [EC:2.7.7.80]
K03637	1	1	1	1	1	1	1	1	1	1	1	1	1	1	1	1	1	1	1	1	1	1	1	1	1	1	26	moaC, CNX3; cyclic pyranopterin monophosphate synthase [EC:4.6.1.17]
K03831	0	0	0	1	1	0	0	0	0	0	0	0	0	0	0	0	0	0	0	0	0	0	0	0	0	0	2	mogA; molybdopterin adenylyltransferase [EC:2.7.7.75]
K03638	1	1	1	0	0	1	1	0	1	1	1	1	1	1	1	1	1	1	1	1	1	1	1	1	1	1	23	moaB; molybdopterin adenylyltransferase [EC:2.7.7.75]
K03151	0	0	0	1	0	0	0	0	0	0	0	0	0	0	0	0	0	0	0	0	0	0	0	0	0	0	1	thiI; tRNA uracil 4-sulfurtransferase [EC:2.8.1.4]
K03154	1	1	1	1	1	1	1	1	1	1	1	1	1	1	1	1	1	1	1	1	1	1	0	1	1	1	25	thiS; sulfur carrier protein
ko03050	Proteasome
ko03018	RNA degradation
K08311	1	1	1	1	1	1	1	1	1	1	1	1	1	1	1	1	1	1	1	1	1	1	1	1	1	1	26	nudH; putative (di)nucleoside polyphosphate hydrolase [EC:3.6.1.-]
K08300	1	1	1	0	1	0	1	1	1	1	1	1	1	1	1	1	1	1	1	1	1	1	1	1	1	1	24	rne; ribonuclease E [EC:3.1.26.12]
K03732	1	1	1	0	1	1	1	1	1	1	1	1	1	1	1	1	1	1	1	1	1	1	1	1	1	1	25	rhlB; ATP-dependent RNA helicase RhlB [EC:3.6.4.13]
K01689	1	1	1	2	1	1	1	1	1	1	1	1	1	1	1	1	1	1	1	1	1	1	1	1	1	1	26	ENO, eno; enolase [EC:4.2.1.11]
K00962	1	1	1	1	1	1	1	1	1	1	1	1	1	1	1	1	1	1	1	1	1	1	1	1	1	1	26	pnp, PNPT1; polyribonucleotide nucleotidyltransferase [EC:2.7.7.8]
K11927	1	1	1	2	4	2	2	1	2	2	1	1	1	1	1	1	1	1	1	1	1	1	1	1	1	1	26	rhlE; ATP-dependent RNA helicase RhlE [EC:3.6.4.13]
K12573	1	1	1	1	1	1	1	1	1	1	1	1	1	1	1	1	1	1	1	1	1	1	1	1	1	1	26	rnr, vacB; ribonuclease R [EC:3.1.13.1]
K05592	1	1	1	2	1	1	1	1	1	1	1	1	1	1	1	1	1	1	1	1	1	1	1	1	1	1	26	deaD, cshA; ATP-dependent RNA helicase DeaD [EC:3.6.4.13]
K03654	1	1	1	1	1	1	1	1	1	1	0	1	1	1	1	1	1	1	1	1	1	1	1	1	1	1	25	recQ; ATP-dependent DNA helicase RecQ [EC:5.6.2.4]
K03628	1	1	1	1	1	0	1	1	1	1	1	1	1	1	1	1	1	1	1	1	1	1	1	1	1	1	25	rho; transcription termination factor Rho
K18682	0	0	0	1	0	0	0	0	0	0	0	0	0	0	0	0	0	0	0	0	0	0	0	0	0	0	1	rny; ribonucrease Y [EC:3.1.-.-]
K12574	0	0	0	1	0	0	0	0	0	0	0	0	0	0	0	0	0	0	0	0	0	0	0	0	0	0	1	rnj; ribonuclease J [EC:3.1.-.-]
K04043	1	1	1	1	1	0	1	1	1	1	1	1	1	1	1	1	1	1	1	1	1	1	1	1	1	1	25	dnaK, HSPA9; molecular chaperone DnaK
K04077	1	1	1	1	1	0	1	2	1	1	1	1	1	1	1	1	1	1	1	1	1	1	1	1	1	1	25	groEL, HSPD1; chaperonin GroEL [EC:5.6.1.7]
K03666	1	1	1	0	1	1	1	1	1	1	1	1	1	1	1	1	1	1	1	1	1	1	1	1	1	1	25	hfq; host factor-I protein
K00937	0	0	0	1	1	0	0	0	0	0	1	1	1	1	2	1	1	0	0	1	1	1	1	1	1	2	16	ppk1; polyphosphate kinase [EC:2.7.4.1]
K22468	2	2	2	4	1	2	2	2	2	2	2	2	2	2	2	2	2	2	2	2	2	2	2	2	2	2	26	ppk2; polyphosphate kinase [EC:2.7.4.34]
K00970	1	1	1	0	1	0	1	1	1	1	1	1	1	1	1	1	1	1	1	1	1	1	1	1	1	1	24	pcnB; poly(A) polymerase [EC:2.7.7.19]
ko03030	DNA replication
K02342	1	1	1	1	1	2	2	2	2	2	3	3	2	2	2	2	2	2	2	2	2	2	2	3	2	3	26	dnaQ; DNA polymerase III subunit epsilon [EC:2.7.7.7]
K02337	1	1	1	1	1	0	1	1	1	1	1	1	1	1	1	1	1	1	1	1	1	1	1	1	1	1	25	dnaE; DNA polymerase III subunit alpha [EC:2.7.7.7]
K02343	1	1	1	1	1	1	1	1	1	1	1	1	1	1	1	1	1	1	1	1	1	1	1	1	1	1	26	dnaX; DNA polymerase III subunit gamma/tau [EC:2.7.7.7]
K02341	1	1	1	0	1	1	1	1	1	1	1	1	1	1	1	1	1	1	1	1	1	1	1	1	1	1	25	holB; DNA polymerase III subunit delta' [EC:2.7.7.7]
K02340	1	1	1	1	1	1	1	1	1	1	1	1	1	1	1	1	1	1	1	1	1	1	1	1	1	1	26	holA; DNA polymerase III subunit delta [EC:2.7.7.7]
K02339	1	1	1	0	1	1	1	1	1	1	1	1	1	1	1	1	1	1	1	1	1	1	1	1	1	1	25	holC; DNA polymerase III subunit chi [EC:2.7.7.7]
K02338	1	1	1	1	1	1	1	1	1	1	1	1	1	1	1	1	1	1	1	1	1	1	1	1	1	1	26	dnaN; DNA polymerase III subunit beta [EC:2.7.7.7]
K02314	1	1	1	1	1	2	1	1	1	1	1	2	1	1	1	1	1	1	1	1	1	1	1	1	1	1	26	dnaB; replicative DNA helicase [EC:5.6.2.3]
K02316	1	1	1	1	1	1	1	1	1	1	1	1	1	1	1	1	1	1	1	1	1	1	1	1	1	1	26	dnaG; DNA primase [EC:2.7.7.101]
K03111	1	1	1	1	1	1	1	2	1	1	2	2	2	2	2	1	1	1	1	1	1	1	1	1	1	1	26	ssb; single-strand DNA-binding protein
K03469	1	1	1	1	1	1	1	1	1	1	1	1	1	1	1	1	1	1	1	1	1	1	1	1	1	1	26	rnhA, RNASEH1; ribonuclease HI [EC:3.1.26.4]
K03470	1	1	1	1	1	1	1	1	1	1	1	1	1	1	1	1	1	1	1	1	1	1	1	1	1	1	26	rnhB; ribonuclease HII [EC:3.1.26.4]
K02335	1	1	1	1	1	0	1	0	1	1	1	1	1	1	1	1	1	1	1	1	1	1	1	1	1	1	24	polA; DNA polymerase I [EC:2.7.7.7]
K01972	1	1	1	1	1	1	1	2	1	1	1	1	1	1	1	1	1	1	1	1	1	1	1	1	1	2	26	E6.5.1.2, ligA, ligB; DNA ligase (NAD+) [EC:6.5.1.2]
ko03410	Base excision repair
K10563	1	1	1	0	1	0	1	0	1	1	1	1	1	1	1	1	1	1	1	1	1	1	1	1	1	1	23	mutM, fpg; formamidopyrimidine-DNA glycosylase [EC:3.2.2.23 4.2.99.18]
K05522	0	0	0	0	0	1	1	1	1	1	1	1	1	1	1	1	1	1	1	1	1	1	1	1	1	0	20	nei; endonuclease VIII [EC:3.2.2.- 4.2.99.18]
K10773	1	1	1	1	1	1	1	0	1	1	1	1	1	1	1	1	1	1	1	1	1	1	1	1	1	1	25	NTH; endonuclease III [EC:4.2.99.18]
K01246	1	1	1	0	0	0	0	0	0	0	0	0	0	1	1	0	0	0	0	3	1	1	1	0	0	0	9	tag; DNA-3-methyladenine glycosylase I [EC:3.2.2.20]
K21929	2	2	2	1	1	2	3	3	3	3	3	3	3	3	3	3	3	3	3	3	3	3	3	3	3	3	26	udg; uracil-DNA glycosylase [EC:3.2.2.27]
K03648	0	0	0	1	1	0	0	0	0	0	0	0	0	0	0	0	0	0	0	0	0	0	0	0	0	0	2	UNG, UDG; uracil-DNA glycosylase [EC:3.2.2.27]
K03575	1	1	1	1	1	1	1	1	1	1	1	1	1	1	1	1	1	1	1	1	1	1	1	1	1	1	26	mutY; A/G-specific adenine glycosylase [EC:3.2.2.31]
K01142	1	1	1	1	2	1	1	1	1	1	1	1	1	1	1	1	1	1	1	1	1	1	1	1	1	1	26	E3.1.11.2, xthA; exodeoxyribonuclease III [EC:3.1.11.2]
K01151	0	0	0	1	0	1	1	1	1	1	1	1	1	1	1	1	1	1	1	1	1	1	1	1	1	1	22	nfo; deoxyribonuclease IV [EC:3.1.21.2]
K02335	1	1	1	1	1	0	1	0	1	1	1	1	1	1	1	1	1	1	1	1	1	1	1	1	1	1	24	polA; DNA polymerase I [EC:2.7.7.7]
K07462	1	1	1	1	1	1	1	1	1	1	1	1	1	1	1	1	1	1	1	1	1	1	1	1	1	1	26	recJ; single-stranded-DNA-specific exonuclease [EC:3.1.-.-]
K01972	1	1	1	1	1	1	1	2	1	1	1	1	1	1	1	1	1	1	1	1	1	1	1	1	1	2	26	E6.5.1.2, ligA, ligB; DNA ligase (NAD+) [EC:6.5.1.2]
ko03420	Nucleotide excision repair
K03723	1	1	1	1	1	1	1	1	1	1	1	1	1	1	1	1	1	1	1	1	1	1	1	1	1	1	26	mfd; transcription-repair coupling factor (superfamily II helicase) [EC:5.6.2.4]
K03701	0	1	1	1	2	2	1	1	1	2	1	1	1	1	1	1	1	1	1	1	1	1	1	1	1	1	25	uvrA; excinuclease ABC subunit A
K03702	1	1	1	1	1	0	1	1	1	1	1	1	1	1	1	1	1	1	0	1	1	1	1	1	1	1	24	uvrB; excinuclease ABC subunit B
K03703	1	1	1	1	1	1	1	1	1	1	1	1	1	1	1	1	1	1	1	1	1	1	1	1	1	1	26	uvrC; excinuclease ABC subunit C
K03657	3	3	3	2	2	2	2	2	2	2	3	2	2	2	2	2	2	2	2	2	2	2	2	2	2	2	26	uvrD, pcrA; ATP-dependent DNA helicase UvrD/PcrA [EC:5.6.2.4]
K02335	1	1	1	1	1	0	1	0	1	1	1	1	1	1	1	1	1	1	1	1	1	1	1	1	1	1	24	polA; DNA polymerase I [EC:2.7.7.7]
K01972	1	1	1	1	1	1	1	2	1	1	1	1	1	1	1	1	1	1	1	1	1	1	1	1	1	2	26	E6.5.1.2, ligA, ligB; DNA ligase (NAD+) [EC:6.5.1.2]
ko03430	Mismatch repair
K03555	1	1	1	0	1	1	1	0	1	1	1	1	1	1	1	1	1	1	1	1	0	0	1	1	1	1	22	mutS; DNA mismatch repair protein MutS
K07456	0	0	0	1	0	0	0	0	0	0	0	0	0	0	0	0	0	0	0	0	0	0	0	0	0	0	1	mutS2; DNA mismatch repair protein MutS2
K03572	1	1	1	0	1	1	1	1	1	1	1	1	1	1	1	1	1	1	1	1	1	1	1	1	1	1	25	mutL; DNA mismatch repair protein MutL
K03657	3	3	3	2	2	2	2	2	2	2	3	2	2	2	2	2	2	2	2	2	2	2	2	2	2	2	26	uvrD, pcrA; ATP-dependent DNA helicase UvrD/PcrA [EC:5.6.2.4]
K01141	1	1	1	0	1	1	1	1	1	1	1	1	1	1	1	1	1	1	1	1	1	1	1	1	1	2	25	sbcB, exoI; exodeoxyribonuclease I [EC:3.1.11.1]
K03601	1	1	1	1	1	1	1	1	1	1	1	1	1	1	1	1	1	1	1	1	1	1	1	1	1	1	26	xseA; exodeoxyribonuclease VII large subunit [EC:3.1.11.6]
K03602	1	1	1	1	1	1	1	1	1	1	1	1	1	1	1	1	1	1	1	1	1	1	1	1	1	1	26	xseB; exodeoxyribonuclease VII small subunit [EC:3.1.11.6]
K10857	0	0	0	1	0	0	0	0	0	0	0	0	0	0	0	0	0	0	0	0	0	0	0	0	0	0	1	exoX; exodeoxyribonuclease X [EC:3.1.11.-]
K07462	1	1	1	1	1	1	1	1	1	1	1	1	1	1	1	1	1	1	1	1	1	1	1	1	1	1	26	recJ; single-stranded-DNA-specific exonuclease [EC:3.1.-.-]
K03111	1	1	1	1	1	1	1	2	1	1	2	2	2	2	2	1	1	1	1	1	1	1	1	1	1	1	26	ssb; single-strand DNA-binding protein
K02337	1	1	1	1	1	0	1	1	1	1	1	1	1	1	1	1	1	1	1	1	1	1	1	1	1	1	25	dnaE; DNA polymerase III subunit alpha [EC:2.7.7.7]
K02338	1	1	1	1	1	1	1	1	1	1	1	1	1	1	1	1	1	1	1	1	1	1	1	1	1	1	26	dnaN; DNA polymerase III subunit beta [EC:2.7.7.7]
K02343	1	1	1	1	1	1	1	1	1	1	1	1	1	1	1	1	1	1	1	1	1	1	1	1	1	1	26	dnaX; DNA polymerase III subunit gamma/tau [EC:2.7.7.7]
K02340	1	1	1	1	1	1	1	1	1	1	1	1	1	1	1	1	1	1	1	1	1	1	1	1	1	1	26	holA; DNA polymerase III subunit delta [EC:2.7.7.7]
K02341	1	1	1	0	1	1	1	1	1	1	1	1	1	1	1	1	1	1	1	1	1	1	1	1	1	1	25	holB; DNA polymerase III subunit delta' [EC:2.7.7.7]
K02342	1	1	1	1	1	2	2	2	2	2	3	3	2	2	2	2	2	2	2	2	2	2	2	3	2	3	26	dnaQ; DNA polymerase III subunit epsilon [EC:2.7.7.7]
K02339	1	1	1	0	1	1	1	1	1	1	1	1	1	1	1	1	1	1	1	1	1	1	1	1	1	1	25	holC; DNA polymerase III subunit chi [EC:2.7.7.7]
K01972	1	1	1	1	1	1	1	2	1	1	1	1	1	1	1	1	1	1	1	1	1	1	1	1	1	2	26	E6.5.1.2, ligA, ligB; DNA ligase (NAD+) [EC:6.5.1.2]
K06223	4	3	3	0	0	0	0	0	0	0	0	0	1	0	0	0	0	1	1	0	0	0	0	0	0	0	6	dam; DNA adenine methylase [EC:2.1.1.72]
ko03440	Homologous recombination
K07462	1	1	1	1	1	1	1	1	1	1	1	1	1	1	1	1	1	1	1	1	1	1	1	1	1	1	26	recJ; single-stranded-DNA-specific exonuclease [EC:3.1.-.-]
K03111	1	1	1	1	1	1	1	2	1	1	2	2	2	2	2	1	1	1	1	1	1	1	1	1	1	1	26	ssb; single-strand DNA-binding protein
K03629	1	1	1	0	1	0	0	0	0	0	1	1	1	1	1	1	1	1	1	1	1	1	1	1	1	1	20	recF; DNA replication and repair protein RecF
K03584	1	1	1	0	1	1	1	1	1	1	1	1	1	1	1	1	1	1	1	1	1	1	1	1	1	1	25	recO; DNA repair protein RecO (recombination protein O)
K06187	1	1	1	1	1	1	1	1	1	1	1	1	1	1	1	1	1	1	1	1	1	1	1	1	1	1	26	recR; recombination protein RecR
K03553	1	1	1	1	1	1	1	1	1	1	1	1	1	1	1	1	1	1	1	1	1	0	1	1	1	1	25	recA; recombination protein RecA
K02335	1	1	1	1	1	0	1	0	1	1	1	1	1	1	1	1	1	1	1	1	1	1	1	1	1	1	24	polA; DNA polymerase I [EC:2.7.7.7]
K03550	1	1	1	1	1	1	1	0	1	1	1	1	1	1	1	1	1	1	1	1	1	1	1	1	1	1	25	ruvA; holliday junction DNA helicase RuvA [EC:5.6.2.4]
K03551	1	1	1	1	1	1	1	0	1	1	1	1	1	1	1	1	1	1	1	1	1	1	1	1	1	1	25	ruvB; holliday junction DNA helicase RuvB [EC:5.6.2.4]
K01159	2	2	2	1	1	1	1	0	1	1	1	1	1	1	1	1	1	1	1	1	1	1	1	1	1	1	25	ruvC; crossover junction endodeoxyribonuclease RuvC [EC:3.1.21.10]
K03655	1	1	1	1	1	1	1	1	1	1	1	1	1	1	1	1	1	1	1	1	1	1	1	1	1	1	26	recG; ATP-dependent DNA helicase RecG [EC:5.6.2.4]
K03582	1	1	1	0	0	1	1	1	1	1	1	1	1	1	1	1	1	1	1	1	1	1	1	1	1	1	24	recB; exodeoxyribonuclease V beta subunit [EC:3.1.11.5]
K03583	1	1	1	0	0	1	1	1	1	2	1	1	1	1	1	1	1	1	1	1	1	1	1	1	1	1	24	recC; exodeoxyribonuclease V gamma subunit [EC:3.1.11.5]
K03581	1	1	1	0	0	1	1	1	1	1	1	1	1	1	1	1	1	1	1	1	1	1	1	1	1	1	24	recD; exodeoxyribonuclease V alpha subunit [EC:3.1.11.5]
K02337	1	1	1	1	1	0	1	1	1	1	1	1	1	1	1	1	1	1	1	1	1	1	1	1	1	1	25	dnaE; DNA polymerase III subunit alpha [EC:2.7.7.7]
K02338	1	1	1	1	1	1	1	1	1	1	1	1	1	1	1	1	1	1	1	1	1	1	1	1	1	1	26	dnaN; DNA polymerase III subunit beta [EC:2.7.7.7]
K02343	1	1	1	1	1	1	1	1	1	1	1	1	1	1	1	1	1	1	1	1	1	1	1	1	1	1	26	dnaX; DNA polymerase III subunit gamma/tau [EC:2.7.7.7]
K02340	1	1	1	1	1	1	1	1	1	1	1	1	1	1	1	1	1	1	1	1	1	1	1	1	1	1	26	holA; DNA polymerase III subunit delta [EC:2.7.7.7]
K02341	1	1	1	0	1	1	1	1	1	1	1	1	1	1	1	1	1	1	1	1	1	1	1	1	1	1	25	holB; DNA polymerase III subunit delta' [EC:2.7.7.7]
K02342	1	1	1	1	1	2	2	2	2	2	3	3	2	2	2	2	2	2	2	2	2	2	2	3	2	3	26	dnaQ; DNA polymerase III subunit epsilon [EC:2.7.7.7]
K02339	1	1	1	0	1	1	1	1	1	1	1	1	1	1	1	1	1	1	1	1	1	1	1	1	1	1	25	holC; DNA polymerase III subunit chi [EC:2.7.7.7]
K04066	1	1	1	1	1	1	1	1	1	1	1	1	1	1	1	1	1	1	1	1	1	1	1	1	1	1	26	priA; primosomal protein N' (replication factor Y) (superfamily II helicase) [EC:5.6.2.4]
ko03450	Non-homologous end-joining
ko03460	Fanconi anemia pathway
ko02010	ABC transporters
K05772	0	0	0	0	1	0	0	0	0	0	0	0	0	0	0	0	0	0	0	0	0	0	0	0	0	0	1	tupA, vupA; tungstate transport system substrate-binding protein
K15576	0	0	0	0	1	0	0	0	1	1	0	0	1	1	1	0	0	0	0	0	0	0	0	0	0	0	6	nrtA, nasF, cynA; nitrate/nitrite transport system substrate-binding protein
K15577	0	0	0	0	1	0	0	0	0	0	0	0	1	1	1	0	0	0	0	0	0	0	0	0	0	0	4	nrtB, nasE, cynB; nitrate/nitrite transport system permease protein
K15578	0	0	0	0	1	0	0	0	0	0	0	0	1	1	1	0	0	0	0	0	0	0	0	0	0	0	4	nrtC, nasD; nitrate/nitrite transport system ATP-binding protein [EC:7.3.2.4]
K15551	0	0	0	0	1	0	0	0	0	0	0	0	0	0	0	0	0	0	0	0	0	0	0	0	0	0	1	tauA; taurine transport system substrate-binding protein
K15552	0	0	0	0	1	0	0	0	0	0	0	0	0	0	0	0	0	0	0	0	0	0	0	0	0	0	1	tauC; taurine transport system permease protein
K10831	0	0	0	0	1	0	0	0	0	0	0	0	0	0	0	0	0	0	0	0	0	0	0	0	0	0	1	tauB; taurine transport system ATP-binding protein [EC:7.6.2.7]
K15554	0	0	0	0	1	0	0	0	0	0	0	0	0	0	0	0	0	0	0	0	0	0	0	0	0	0	1	ssuC; sulfonate transport system permease protein
K02020	1	1	1	1	1	1	1	1	1	1	1	1	1	1	1	1	1	1	1	1	1	1	1	1	1	1	26	modA; molybdate transport system substrate-binding protein
K02018	1	1	1	1	1	1	1	1	1	1	1	1	1	1	1	1	1	1	1	1	1	1	1	1	1	1	26	modB; molybdate transport system permease protein
K02017	0	1	1	0	0	1	1	1	1	1	1	1	1	1	1	1	1	1	1	1	1	1	1	1	1	1	23	modC; molybdate transport system ATP-binding protein [EC:7.3.2.5]
K02012	0	0	0	0	0	0	1	1	1	1	1	1	1	1	1	1	1	1	1	1	1	1	1	1	1	1	20	afuA, fbpA; iron(III) transport system substrate-binding protein
K02011	0	0	0	0	0	0	1	1	1	1	1	1	1	1	1	1	1	1	1	1	1	1	1	1	1	1	20	afuB, fbpB; iron(III) transport system permease protein
K02010	0	0	0	0	0	1	1	0	1	1	1	0	1	0	0	1	1	1	1	1	1	1	1	1	1	1	17	afuC, fbpC; iron(III) transport system ATP-binding protein [EC:7.2.2.7]
K02064	0	0	0	1	0	0	0	0	0	0	0	0	0	0	0	0	0	0	0	0	0	0	0	0	0	0	1	thiB, tbpA; thiamine transport system substrate-binding protein
K02063	0	0	0	1	0	0	0	0	0	0	0	0	0	0	0	0	0	0	0	0	0	0	0	0	0	0	1	thiP; thiamine transport system permease protein
K07323	1	1	1	0	2	2	3	3	3	3	2	2	2	2	2	2	2	2	2	2	2	2	2	2	2	2	22	mlaC; phospholipid transport system substrate-binding protein
K02067	1	1	1	1	3	2	4	4	4	4	2	2	2	2	2	2	2	2	2	3	3	2	2	2	2	2	26	mlaD, linM; phospholipid/cholesterol/gamma-HCH transport system substrate-binding protein
K02066	1	1	1	1	3	4	4	4	4	4	2	2	2	2	2	3	3	2	2	3	3	2	2	2	2	2	22	mlaE, linK; phospholipid/cholesterol/gamma-HCH transport system permease protein
K07122	1	1	1	0	1	1	1	1	1	1	1	1	1	1	1	1	1	1	1	1	1	1	1	1	1	1	25	mlaB; phospholipid transport system transporter-binding protein
K02065	0	1	1	1	2	2	2	3	3	3	2	2	2	2	2	3	3	2	2	3	3	2	2	2	2	2	25	mlaF, linL, mkl; phospholipid/cholesterol/gamma-HCH transport system ATP-binding protein
K10439	0	0	0	0	1	0	0	0	0	0	0	0	0	0	0	0	0	0	0	0	0	0	0	0	0	0	1	rbsB; ribose transport system substrate-binding protein
K02040	1	1	1	1	3	2	2	2	2	2	5	6	4	4	4	4	4	2	2	6	5	6	6	6	6	4	26	pstS; phosphate transport system substrate-binding protein
K02037	1	1	1	1	1	1	1	0	1	1	1	1	1	1	1	1	1	1	1	1	1	1	1	1	1	1	25	pstC; phosphate transport system permease protein
K02038	1	1	1	1	1	1	1	1	1	1	1	1	1	1	1	1	1	1	1	1	1	1	1	1	1	0	25	pstA; phosphate transport system permease protein
K02036	0	1	1	1	1	1	1	1	1	1	2	2	2	2	2	2	2	2	2	2	2	2	2	2	2	1	25	pstB; phosphate transport system ATP-binding protein [EC:7.3.2.1]
K02044	0	0	0	0	3	3	4	4	4	4	3	3	1	1	1	2	2	2	2	3	2	2	0	1	1	2	21	phnD; phosphonate transport system substrate-binding protein
K02042	0	0	0	0	1	0	0	0	0	0	0	0	0	0	0	0	0	0	0	0	0	0	0	0	0	0	1	phnE; phosphonate transport system permease protein
K09969	0	0	0	0	0	0	0	0	0	0	1	1	1	1	1	1	1	1	1	1	1	1	1	1	1	1	16	aapJ, bztA; general L-amino acid transport system substrate-binding protein
K01999	1	1	1	0	0	1	1	2	1	1	2	2	2	2	2	1	1	1	1	2	2	2	2	2	2	1	24	livK; branched-chain amino acid transport system substrate-binding protein
K11959	0	0	0	0	0	0	1	1	1	1	0	0	0	0	0	0	0	0	0	0	0	0	0	0	0	0	4	urtA; urea transport system substrate-binding protein
K13892	0	0	0	0	0	1	1	0	1	1	1	1	1	1	1	1	1	1	1	0	0	0	0	1	1	1	16	gsiA; glutathione transport system ATP-binding protein
K13893	0	1	1	0	1	0	0	0	0	0	0	0	0	0	0	0	0	0	0	0	0	0	0	0	0	0	3	yejA; microcin C transport system substrate-binding protein
K13894	0	1	1	0	1	0	0	0	0	0	0	0	0	0	0	0	0	0	0	0	0	0	0	0	0	0	3	yejB; microcin C transport system permease protein
K13895	0	1	1	0	1	0	0	0	0	0	0	0	0	0	0	0	0	0	0	0	0	0	0	0	0	0	3	yejE; microcin C transport system permease protein
K13896	0	1	1	0	1	0	0	0	0	0	0	0	0	0	0	0	0	0	0	0	0	0	0	0	0	0	3	yejF; microcin C transport system ATP-binding protein
K09815	1	1	1	1	0	1	1	1	1	1	1	1	1	1	1	1	1	1	1	1	1	1	1	1	1	1	25	znuA; zinc transport system substrate-binding protein
K09816	1	1	1	1	1	1	1	0	1	1	1	1	1	1	1	1	1	1	1	1	1	1	1	1	1	1	25	znuB; zinc transport system permease protein
K09817	0	1	1	1	1	1	1	1	1	1	1	1	1	1	1	1	1	1	1	1	1	1	1	1	1	1	25	znuC; zinc transport system ATP-binding protein [EC:7.2.2.20]
K10107	0	0	0	0	0	0	0	0	0	0	1	1	1	1	1	1	1	1	1	1	1	1	1	1	1	0	15	kpsE; capsular polysaccharide transport system permease protein
K09688	0	0	0	0	0	0	0	0	0	0	1	1	1	1	1	1	1	1	1	1	1	1	1	1	1	0	15	kpsM; capsular polysaccharide transport system permease protein
K09689	0	0	0	0	0	0	0	0	0	0	1	1	1	1	1	1	1	1	1	1	1	1	1	1	1	0	15	kpsT; capsular polysaccharide transport system ATP-binding protein [EC:7.6.2.12]
K09690	0	0	0	1	0	0	0	2	1	1	0	0	0	0	0	0	0	0	0	0	0	0	0	0	0	0	4	wzm, rfbA; lipopolysaccharide transport system permease protein
K09691	0	0	0	1	0	0	0	1	1	1	0	0	0	0	0	0	0	0	0	0	0	0	0	0	0	0	4	wzt, rbfB; lipopolysaccharide transport system ATP-binding protein
K09808	0	1	1	1	2	1	2	1	2	2	1	2	2	2	2	2	2	2	2	3	3	3	2	4	4	3	25	lolC_E; lipoprotein-releasing system permease protein
K09810	0	1	1	0	1	1	1	1	1	1	1	1	1	1	1	1	1	1	1	1	1	1	1	1	1	1	24	lolD; lipoprotein-releasing system ATP-binding protein [EC:7.6.2.-]
K02196	1	1	1	0	1	1	1	1	1	1	1	1	1	1	1	1	1	1	1	1	1	1	1	1	1	1	25	ccmD; heme exporter protein D
K02195	0	1	1	0	1	1	1	1	1	1	1	1	1	1	1	1	1	1	1	1	1	1	1	1	1	1	24	ccmC; heme exporter protein C
K02194	1	1	1	0	1	1	1	1	1	1	1	1	1	1	1	1	1	1	1	1	1	1	1	1	1	1	25	ccmB; heme exporter protein B
K02193	0	1	1	0	1	1	1	0	1	1	1	1	1	1	1	1	1	1	1	1	1	1	1	1	1	1	23	ccmA; heme exporter protein A [EC:7.6.2.5]
K07091	1	1	1	0	1	1	1	1	1	1	1	1	1	1	1	1	1	1	1	1	1	1	1	1	1	1	25	lptF; lipopolysaccharide export system permease protein
K11720	1	1	1	0	1	1	1	1	1	1	1	1	1	1	1	1	1	1	1	1	1	1	1	1	1	1	25	lptG; lipopolysaccharide export system permease protein
K06861	0	1	1	1	1	1	1	1	1	1	1	1	1	1	1	1	1	1	1	1	1	1	1	1	1	1	25	lptB; lipopolysaccharide export system ATP-binding protein [EC:7.5.2.5]
K19341	0	0	0	0	1	0	0	0	0	0	0	0	0	0	0	0	0	0	0	0	0	0	0	0	0	0	1	nosY; Cu-processing system permease protein
K19340	0	0	0	0	1	0	0	0	0	0	0	0	0	0	0	0	0	0	0	0	0	0	0	0	0	0	1	nosF; Cu-processing system ATP-binding protein
K09811	1	1	1	0	1	1	1	1	1	1	1	1	1	1	1	1	1	1	1	1	1	1	1	1	1	2	25	ftsX; cell division transport system permease protein
K09812	0	1	1	0	1	1	1	1	1	1	1	1	1	1	1	1	1	1	1	1	1	1	1	1	1	1	24	ftsE; cell division transport system ATP-binding protein
K11085	0	1	1	1	1	0	1	1	1	1	1	1	1	1	1	1	1	1	1	1	1	1	1	1	1	1	24	msbA; ATP-binding cassette, subfamily B, bacterial MsbA [EC:7.5.2.6]
K11004	0	0	0	0	0	0	0	0	1	0	0	0	0	0	0	0	0	0	0	0	0	0	0	0	0	0	1	hlyB, cyaB; ATP-binding cassette, subfamily B, bacterial HlyB/CyaB
K12541	0	0	0	0	0	0	0	0	0	0	0	0	1	1	1	0	0	0	0	1	1	1	0	0	0	0	6	lapB; ATP-binding cassette, subfamily C, bacterial LapB
ko02060	Phosphotransferase system (PTS)
K08483	0	0	0	0	1	1	1	0	1	1	1	1	1	1	1	1	1	1	1	1	1	1	1	1	1	1	21	ptsI; phosphoenolpyruvate-protein phosphotransferase (PTS system enzyme I) [EC:2.7.3.9]
K02784	1	1	1	0	1	1	1	1	1	1	1	1	1	1	1	1	1	1	1	1	1	1	1	1	1	1	25	ptsH; phosphocarrier protein HPr
K02804	0	0	0	1	0	0	0	0	0	0	0	0	0	0	0	0	0	0	0	0	0	0	0	0	0	0	1	nagE; N-acetylglucosamine PTS system EIICBA or EIICB component [EC:2.7.1.193]
K02793	0	0	0	0	0	1	1	1	1	1	1	0	1	1	1	1	1	1	1	1	1	1	1	1	1	1	20	manXa; mannose PTS system EIIA component [EC:2.7.1.191]
K08484	1	1	1	0	0	1	1	1	1	1	1	1	1	1	1	1	1	1	1	1	1	1	1	1	1	0	23	ptsP; phosphotransferase system, enzyme I, PtsP [EC:2.7.3.9]
K02806	1	1	1	0	0	1	1	1	1	1	1	1	1	1	1	1	1	1	1	1	1	1	1	1	1	1	24	ptsN; nitrogen PTS system EIIA component [EC:2.7.1.-]
ko03070	Bacterial secretion system
K12340	1	1	1	0	1	1	1	1	1	1	1	1	1	1	1	1	1	1	1	1	1	1	1	1	1	1	25	tolC, bepC, cyaE, raxC, sapF, rsaF, hasF; outer membrane protein
K11003	0	0	0	0	0	0	1	0	1	1	0	0	0	0	0	0	0	0	0	0	0	0	0	0	0	0	3	hlyD, cyaD; membrane fusion protein, hemolysin D
K11004	0	0	0	0	0	0	0	0	1	0	0	0	0	0	0	0	0	0	0	0	0	0	0	0	0	0	1	hlyB, cyaB; ATP-binding cassette, subfamily B, bacterial HlyB/CyaB
K02453	0	0	0	0	1	2	2	2	2	2	2	1	2	2	2	1	2	1	1	2	2	3	2	2	2	2	22	gspD; general secretion pathway protein D
K02452	0	0	0	1	2	1	1	1	1	1	1	1	1	1	1	1	1	1	1	1	1	1	1	1	1	1	23	gspC; general secretion pathway protein C
K02455	0	0	0	0	1	1	1	1	1	1	2	1	2	2	2	1	0	1	1	2	2	3	2	2	2	2	21	gspF; general secretion pathway protein F
K02456	0	0	0	1	1	2	2	2	2	2	2	1	2	2	2	4	4	1	1	2	2	3	3	4	3	2	23	gspG; general secretion pathway protein G
K02457	0	0	0	0	1	1	1	1	1	1	1	0	1	1	1	1	1	0	0	1	1	1	1	1	1	1	19	gspH; general secretion pathway protein H
K02458	0	0	0	0	1	1	2	2	2	2	2	1	1	1	1	2	2	0	0	2	2	3	2	2	2	2	20	gspI; general secretion pathway protein I
K02459	0	0	0	0	1	2	2	2	2	2	2	1	2	2	2	2	2	0	0	2	2	3	2	2	2	2	20	gspJ; general secretion pathway protein J
K02460	0	0	0	0	1	2	2	2	2	2	2	1	2	2	2	2	2	1	1	2	2	3	2	2	2	2	22	gspK; general secretion pathway protein K
K02461	0	0	0	0	1	1	2	2	2	2	2	1	2	1	1	2	2	1	1	2	2	3	2	2	2	2	22	gspL; general secretion pathway protein L
K02462	0	0	0	0	1	2	2	2	2	2	1	0	1	1	1	2	2	1	1	1	1	1	1	1	1	1	21	gspM; general secretion pathway protein M
K02454	0	0	0	0	2	1	2	2	2	2	2	1	2	2	2	3	2	1	1	2	2	3	2	2	2	2	22	gspE; general secretion pathway protein E [EC:7.4.2.8]
K03072	1	1	1	1	1	1	1	1	1	1	1	1	1	1	1	1	1	1	1	1	1	1	1	1	1	1	26	secD; preprotein translocase subunit SecD
K03074	0	1	1	1	1	1	1	1	1	1	1	1	1	1	1	1	1	1	1	1	1	1	1	1	1	1	25	secF; preprotein translocase subunit SecF
K03073	1	1	1	0	1	0	1	1	1	1	1	1	1	1	1	1	1	1	1	1	1	1	1	1	1	1	24	secE; preprotein translocase subunit SecE
K03075	1	1	1	1	1	1	1	1	1	1	1	1	1	1	1	1	1	1	1	1	1	1	1	1	1	1	26	secG; preprotein translocase subunit SecG
K03076	0	1	1	1	1	1	1	1	1	1	1	1	1	1	1	1	1	1	1	1	1	1	1	1	1	1	25	secY; preprotein translocase subunit SecY
K03210	1	1	1	1	1	1	1	1	1	1	1	1	1	1	1	1	1	1	1	1	1	1	1	1	1	1	26	yajC; preprotein translocase subunit YajC
K03217	1	1	1	1	1	1	1	1	1	1	1	1	1	1	1	1	1	1	1	1	1	1	1	1	1	1	26	yidC, spoIIIJ, OXA1, ccfA; YidC/Oxa1 family membrane protein insertase
K03070	1	1	1	1	1	1	1	1	1	1	1	1	1	1	1	1	1	1	1	1	1	1	1	1	1	1	26	secA; preprotein translocase subunit SecA [EC:7.4.2.8]
K03110	1	1	1	1	1	1	1	1	1	1	1	1	1	1	1	1	1	1	1	1	1	1	1	1	1	1	26	ftsY; fused signal recognition particle receptor
K03071	1	1	1	0	1	1	1	1	1	1	1	1	1	1	1	1	1	1	1	1	1	1	1	1	1	1	25	secB; preprotein translocase subunit SecB
K03106	1	1	1	1	1	0	1	1	1	1	1	1	1	1	1	1	1	1	1	1	1	1	1	1	1	1	25	SRP54, ffh; signal recognition particle subunit SRP54 [EC:3.6.5.4]
K03116	1	1	1	1	1	1	1	1	1	1	1	1	1	1	1	1	1	1	1	1	1	1	1	1	1	1	26	tatA; sec-independent protein translocase protein TatA
K03117	1	1	1	1	1	1	1	1	1	1	1	1	1	1	1	1	1	1	1	1	1	1	1	1	1	1	26	tatB; sec-independent protein translocase protein TatB
K03118	0	1	1	1	1	1	1	1	1	1	1	1	1	1	1	1	1	1	1	1	1	1	1	1	1	1	25	tatC; sec-independent protein translocase protein TatC
K03200	2	1	0	0	0	0	0	0	0	0	0	0	0	0	0	0	0	0	0	0	0	0	0	0	0	0	2	virB5, lvhB5; type IV secretion system protein VirB5
K03201	1	0	1	0	0	0	0	0	0	0	0	0	0	0	0	0	0	0	0	0	0	0	0	0	0	0	2	virB6, lvhB6; type IV secretion system protein VirB6
K03205	1	1	1	0	0	0	0	0	0	0	0	1	0	0	0	2	2	1	1	1	0	0	0	0	0	0	9	virD4, lvhD4; type IV secretion system protein VirD4 [EC:7.4.2.8]
K11904	1	2	2	0	1	1	1	0	0	0	2	3	2	2	2	1	2	1	1	2	2	2	1	2	2	1	22	vgrG; type VI secretion system secreted protein VgrG
K11903	1	1	1	0	1	1	1	0	0	0	1	1	1	1	1	0	1	0	0	1	1	1	0	1	1	1	18	hcp; type VI secretion system secreted protein Hcp
K11906	0	0	0	0	1	0	0	0	0	0	1	1	1	1	1	0	1	0	0	1	1	1	0	1	1	1	13	vasD, lip; type VI secretion system protein VasD
K11891	1	1	1	0	1	0	0	0	0	0	1	1	1	1	1	0	1	0	0	1	1	1	0	1	1	1	16	impL, vasK, icmF; type VI secretion system protein ImpL
K11892	0	0	0	0	1	0	0	0	0	0	1	1	1	1	1	0	1	0	0	1	1	1	0	1	1	1	13	impK, ompA, vasF, dotU; type VI secretion system protein ImpK
K11907	0	0	0	0	1	0	0	0	0	0	1	0	1	1	1	0	1	0	0	1	1	1	1	1	1	1	13	vasG, clpV; type VI secretion system protein VasG
K11912	0	0	0	0	0	1	1	1	1	1	1	1	1	1	1	1	1	1	1	1	1	1	1	1	1	1	21	ppkA; serine/threonine-protein kinase PpkA [EC:2.7.11.1]
K11913	0	0	0	0	1	0	0	0	0	0	1	1	0	1	1	0	1	0	0	1	1	1	0	1	1	1	12	fha1; type VI secretion system protein
K11915	0	0	0	0	1	0	0	0	1	1	1	1	1	1	1	0	1	0	0	1	1	1	0	1	1	1	15	stp1, pppA; serine/threonine protein phosphatase Stp1 [EC:3.1.3.16]
ko02020	Two-component system
K07636	1	1	1	0	0	1	1	0	1	1	1	1	1	1	1	1	1	1	1	1	1	1	1	1	1	1	23	phoR; two-component system, OmpR family, phosphate regulon sensor histidine kinase PhoR [EC:2.7.13.3]
K07657	0	1	1	0	0	1	1	1	1	1	2	2	2	2	2	2	2	1	1	2	2	2	2	2	2	2	23	phoB; two-component system, OmpR family, phosphate regulon response regulator PhoB
K02040	1	1	1	1	3	2	2	2	2	2	5	6	4	4	4	4	4	2	2	6	5	6	6	6	6	4	26	pstS; phosphate transport system substrate-binding protein
K07637	1	1	1	0	2	2	2	2	2	2	2	2	2	2	2	2	2	1	1	2	2	2	2	2	2	2	25	phoQ; two-component system, OmpR family, sensor histidine kinase PhoQ [EC:2.7.13.3]
K07660	0	1	1	0	1	1	1	1	1	1	1	1	1	1	1	1	1	1	1	1	1	1	1	1	1	1	24	phoP; two-component system, OmpR family, response regulator PhoP
K07638	0	0	0	0	1	2	3	1	2	2	3	3	3	3	3	3	3	1	1	2	2	2	2	3	3	2	22	envZ; two-component system, OmpR family, osmolarity sensor histidine kinase EnvZ [EC:2.7.13.3]
K07659	0	0	0	0	1	2	2	2	2	2	1	2	2	1	1	2	2	1	1	2	2	2	2	2	2	2	22	ompR; two-component system, OmpR family, phosphate regulon response regulator OmpR
K07639	0	0	0	0	0	0	0	0	0	0	0	0	1	0	0	1	1	0	0	1	1	0	1	0	0	0	6	rstB; two-component system, OmpR family, sensor histidine kinase RstB [EC:2.7.13.3]
K07661	0	0	0	0	0	0	0	0	0	0	0	0	1	0	0	1	1	0	0	1	1	0	1	0	0	0	6	rstA; two-component system, OmpR family, response regulator RstA
K07640	1	1	1	0	0	0	0	0	0	0	0	0	0	0	0	0	0	0	0	0	0	0	0	0	0	0	3	cpxA; two-component system, OmpR family, sensor histidine kinase CpxA [EC:2.7.13.3]
K04771	1	1	1	0	1	1	2	2	2	2	2	2	1	1	1	1	1	1	1	1	1	1	1	2	2	2	25	degP, htrA; serine protease Do [EC:3.4.21.107]
K07798	0	0	0	0	1	1	1	1	1	1	1	1	1	1	1	1	1	0	0	1	1	1	0	1	1	1	19	cusB, silB; membrane fusion protein, copper/silver efflux system
K07787	0	0	0	1	3	1	2	2	2	2	2	2	2	2	2	2	1	1	1	2	1	1	1	2	2	0	22	cusA, silA; copper/silver efflux system protein
K07645	0	0	0	0	0	0	0	0	1	1	1	1	1	1	1	1	1	0	0	0	0	0	0	1	1	1	12	qseC; two-component system, OmpR family, sensor histidine kinase QseC [EC:2.7.13.3]
K07666	0	0	0	0	0	0	1	1	1	1	0	0	0	0	0	0	0	0	0	0	0	0	0	0	0	0	4	qseB; two-component system, OmpR family, response regulator QseB
K02403	0	0	0	0	0	0	0	0	0	0	0	0	4	4	4	0	0	0	0	0	0	0	0	0	0	0	3	flhD; flagellar transcriptional activator FlhD
K02402	0	0	0	0	0	0	0	0	0	0	0	0	4	3	3	0	0	0	0	0	0	0	0	0	0	0	3	flhC; flagellar transcriptional activator FlhC
K02406	0	0	0	0	1	1	1	1	1	1	1	1	1	1	1	1	1	1	1	1	1	1	1	1	1	2	22	fliC, hag; flagellin
K02405	0	0	0	0	1	1	1	1	1	1	1	1	1	1	1	1	1	0	0	1	1	1	1	1	1	1	20	fliA, whiG; RNA polymerase sigma factor FliA
K02556	1	0	1	0	2	2	2	2	2	2	2	2	2	2	2	2	2	1	1	2	2	2	2	2	2	2	24	motA; chemotaxis protein MotA
K07793	0	0	0	0	0	1	1	1	1	1	0	0	0	0	0	0	0	0	0	0	0	0	0	0	0	0	5	tctA; putative tricarboxylic transport membrane protein
K07795	0	0	0	0	0	1	1	0	0	0	0	0	0	0	0	0	0	0	0	0	0	0	0	0	0	0	2	tctC; putative tricarboxylic transport membrane protein
K02259	0	0	0	0	1	0	0	0	0	0	0	0	0	0	0	0	0	0	0	0	0	0	0	0	0	0	1	COX15, ctaA; heme a synthase [EC:1.17.99.9]
K02313	1	1	1	1	1	1	1	1	1	1	1	1	1	1	1	1	1	1	1	1	1	1	1	1	1	1	26	dnaA; chromosomal replication initiator protein
K14188	0	0	0	0	0	0	0	0	0	0	1	1	0	0	0	1	1	0	0	0	0	0	0	1	1	0	6	dltC; D-alanine--poly(phosphoribitol) ligase subunit 2 [EC:6.1.1.13]
K14980	0	0	0	0	1	1	1	1	1	1	1	1	1	1	1	1	1	1	1	1	1	1	1	1	1	1	22	chvG; two-component system, OmpR family, sensor histidine kinase ChvG [EC:2.7.13.3]
K01644	0	0	0	1	0	0	0	0	0	0	1	1	1	1	1	1	1	1	1	1	1	1	1	1	1	1	17	citE; citrate lyase subunit beta / citryl-CoA lyase [EC:4.1.3.34]
K08082	1	1	1	0	1	1	1	1	1	1	1	1	1	1	1	1	1	1	1	1	1	1	1	1	1	1	25	algZ; two-component system, LytTR family, sensor histidine kinase AlgZ [EC:2.7.13.3]
K08083	1	1	1	0	1	1	1	1	1	0	1	1	1	1	1	1	1	1	1	1	1	1	1	1	1	1	24	algR; two-component system, LytTR family, response regulator AlgR
K07673	0	0	0	0	0	1	2	1	2	2	1	1	2	1	1	2	1	2	2	0	0	0	1	1	1	1	18	narX; two-component system, NarL family, nitrate/nitrite sensor histidine kinase NarX [EC:2.7.13.3]
K07684	1	1	1	0	1	2	2	2	2	2	2	2	3	2	2	3	2	3	3	2	2	2	2	1	1	1	25	narL; two-component system, NarL family, nitrate/nitrite response regulator NarL
K00370	0	0	0	0	0	1	1	1	1	1	0	0	1	0	0	1	1	1	1	0	0	0	0	0	0	0	10	narG, narZ, nxrA; nitrate reductase / nitrite oxidoreductase, alpha subunit [EC:1.7.5.1 1.7.99.-]
K00371	0	0	0	0	0	1	1	1	1	1	0	0	1	0	0	1	1	1	1	0	0	0	0	0	0	0	10	narH, narY, nxrB; nitrate reductase / nitrite oxidoreductase, beta subunit [EC:1.7.5.1 1.7.99.-]
K00374	0	0	0	0	0	1	1	1	1	1	0	0	1	0	0	1	1	1	1	0	0	0	0	0	0	0	10	narI, narV; nitrate reductase gamma subunit [EC:1.7.5.1 1.7.99.-]
K00373	0	0	0	0	0	1	1	1	1	1	0	0	1	0	0	1	1	1	1	0	0	0	0	0	0	0	10	narJ, narW; nitrate reductase molybdenum cofactor assembly chaperone NarJ/NarW
K07675	0	0	0	0	1	0	0	0	0	0	0	0	0	0	0	0	0	0	0	0	0	0	0	0	0	0	1	uhpB; two-component system, NarL family, sensor histidine kinase UhpB [EC:2.7.13.3]
K07677	0	0	0	0	0	0	0	0	0	0	1	1	1	1	1	1	1	1	1	1	1	1	1	1	1	1	16	rcsC; two-component system, NarL family, capsular synthesis sensor histidine kinase RcsC [EC:2.7.13.3]
K07678	0	0	0	0	1	1	1	1	1	1	1	1	1	1	1	1	1	0	0	1	1	1	1	1	1	1	20	barA, gacS, varS; two-component system, NarL family, sensor histidine kinase BarA [EC:2.7.13.3]
K07689	1	1	1	0	1	2	1	1	2	1	1	1	1	1	1	1	1	1	1	1	1	1	1	1	1	1	25	uvrY, gacA, varA; two-component system, NarL family, invasion response regulator UvrY
K03563	3	2	3	0	1	1	1	1	1	1	1	3	3	1	1	1	1	1	1	2	2	1	1	1	1	2	25	csrA; carbon storage regulator
K07679	0	0	0	0	0	1	1	1	1	1	1	1	1	1	1	1	1	0	0	1	1	1	1	1	1	0	18	evgS, bvgS; two-component system, NarL family, sensor histidine kinase EvgS [EC:2.7.13.3]
K07696	0	0	0	0	1	0	0	0	0	0	2	2	2	2	2	2	2	0	0	1	0	0	1	1	1	1	13	nreC; two-component system, NarL family, response regulator NreC
K00990	1	1	1	1	1	0	1	1	1	1	1	1	1	1	1	1	1	1	1	1	1	1	1	1	1	1	25	glnD; [protein-PII] uridylyltransferase [EC:2.7.7.59]
K04751	2	2	2	2	2	2	2	2	2	2	1	2	2	2	2	2	2	2	2	2	2	2	2	2	2	2	26	glnB; nitrogen regulatory protein P-II 1
K07708	1	1	1	0	1	1	1	1	1	1	1	1	1	1	1	1	1	1	1	1	1	1	1	1	1	1	25	glnL, ntrB; two-component system, NtrC family, nitrogen regulation sensor histidine kinase GlnL [EC:2.7.13.3]
K07712	1	1	1	0	1	1	1	0	1	1	1	1	1	1	1	1	1	1	1	1	1	1	1	1	1	0	23	glnG, ntrC; two-component system, NtrC family, nitrogen regulation response regulator GlnG
K01915	1	1	1	1	2	1	1	1	1	1	1	1	1	1	1	1	1	1	1	1	1	1	1	1	1	1	26	glnA, GLUL; glutamine synthetase [EC:6.3.1.2]
K13598	1	1	1	0	0	1	1	0	1	1	2	2	1	1	1	1	1	1	1	1	1	1	1	1	1	1	23	ntrY; two-component system, NtrC family, nitrogen regulation sensor histidine kinase NtrY [EC:2.7.13.3]
K13599	1	1	1	0	0	1	1	1	1	1	1	1	1	1	1	1	1	1	1	1	1	1	1	1	1	1	24	ntrX; two-component system, NtrC family, nitrogen regulation response regulator NtrX
K07713	0	0	0	0	0	2	2	2	2	2	2	1	0	1	1	0	0	0	0	1	1	1	0	0	0	0	12	zraR, hydG; two-component system, NtrC family, response regulator HydG
K07714	0	0	0	0	0	3	3	2	3	3	1	1	0	0	0	0	0	0	0	0	0	0	0	0	0	0	7	atoC; two-component system, NtrC family, response regulator AtoC
K10125	0	0	0	1	0	0	0	0	0	0	0	0	0	0	0	0	0	0	0	0	0	0	0	0	0	0	1	dctB; two-component system, NtrC family, C4-dicarboxylate transport sensor histidine kinase DctB [EC:2.7.13.3]
K02668	0	0	0	0	1	1	1	1	1	1	1	1	1	1	1	1	1	1	1	1	1	1	1	1	1	1	22	pilS, pehS; two-component system, NtrC family, sensor histidine kinase PilS [EC:2.7.13.3]
K02667	0	0	0	0	1	1	1	1	1	1	1	1	1	1	1	1	1	1	1	1	1	1	1	1	1	0	21	pilR, pehR; two-component system, NtrC family, response regulator PilR
K03092	1	1	1	0	1	1	1	1	1	1	1	1	1	1	1	1	1	1	1	1	1	1	1	1	1	1	25	rpoN; RNA polymerase sigma-54 factor
K02650	1	1	1	0	0	0	0	0	0	0	0	0	1	0	0	0	0	0	0	1	1	1	0	0	0	0	7	pilA; type IV pilus assembly protein PilA
K06282	0	0	0	0	2	1	1	1	1	1	1	1	1	1	1	1	1	1	1	1	1	1	1	1	1	1	22	hyaA, hybO; hydrogenase small subunit [EC:1.12.99.6]
K06281	0	0	0	0	1	1	1	1	1	1	1	1	1	1	1	1	1	1	1	1	1	1	1	1	1	1	22	hyaB, hybC; hydrogenase large subunit [EC:1.12.99.6]
K03620	0	0	0	0	1	1	1	0	1	1	1	1	1	1	1	2	2	1	1	1	1	1	1	1	1	1	21	hyaC; Ni/Fe-hydrogenase 1 B-type cytochrome subunit
K00575	0	0	0	0	4	1	2	2	2	2	2	2	2	2	2	2	2	2	2	2	2	2	2	2	2	2	22	cheR; chemotaxis protein methyltransferase CheR [EC:2.1.1.80]
K13924	0	0	0	0	0	1	1	1	1	1	0	0	0	0	0	0	0	0	0	0	0	0	0	0	0	0	5	cheBR; two-component system, chemotaxis family, CheB/CheR fusion protein [EC:2.1.1.80 3.1.1.61]
K03406	2	2	2	0	17	17	20	19	19	19	19	20	20	20	20	16	16	16	16	21	21	21	24	21	19	18	25	mcp; methyl-accepting chemotaxis protein
K03408	0	0	0	0	3	2	3	3	3	3	4	4	4	4	5	4	4	3	3	4	4	4	4	3	3	3	22	cheW; purine-binding chemotaxis protein CheW
K03407	0	0	0	0	3	1	2	2	2	2	2	2	2	2	2	2	2	0	0	2	2	2	1	2	2	2	20	cheA; two-component system, chemotaxis family, sensor kinase CheA [EC:2.7.13.3]
K03413	0	0	0	0	5	3	3	2	3	3	4	4	4	4	4	4	4	2	2	4	4	4	4	4	4	3	22	cheY; two-component system, chemotaxis family, chemotaxis protein CheY
K03412	0	0	0	0	4	0	0	1	1	1	2	2	2	2	2	2	2	1	1	2	2	2	2	2	1	2	20	cheB; two-component system, chemotaxis family, protein-glutamate methylesterase/glutaminase [EC:3.1.1.61 3.5.1.44]
K03415	0	0	0	0	1	1	1	1	1	1	2	2	2	2	2	2	2	1	1	2	1	1	2	2	2	2	22	cheV; two-component system, chemotaxis family, chemotaxis protein CheV
K02660	0	1	1	0	1	0	0	1	1	1	1	1	1	1	1	1	1	1	1	1	1	1	1	1	1	1	22	pilJ; twitching motility protein PilJ
K02659	1	1	1	0	1	1	1	1	1	1	1	1	1	1	1	1	1	1	1	1	1	1	1	1	1	1	25	pilI; twitching motility protein PilI
K06596	1	1	1	0	1	1	1	1	1	1	1	1	1	1	1	1	1	1	1	1	1	1	1	1	1	1	25	chpA; chemosensory pili system protein ChpA (sensor histidine kinase/response regulator)
K02657	1	1	1	0	1	1	1	1	1	1	1	1	1	1	1	1	1	1	1	1	1	1	1	1	1	1	25	pilG; twitching motility two-component system response regulator PilG
K02658	1	1	1	0	2	0	1	1	1	1	1	1	1	1	1	1	1	1	1	1	1	1	1	1	1	1	24	pilH; twitching motility two-component system response regulator PilH
K06598	1	1	1	0	1	1	1	1	1	1	1	1	1	1	1	1	1	0	0	1	1	1	1	1	0	2	22	chpC; chemosensory pili system protein ChpC
K13486	0	0	0	0	1	0	0	0	0	0	0	0	0	0	0	0	0	0	0	0	0	0	0	0	0	0	1	wspC; chemotaxis protein methyltransferase WspC
K13487	0	0	0	0	1	0	0	0	0	0	0	0	0	0	0	0	0	0	0	0	0	0	0	0	0	0	1	wspA; methyl-accepting chemotaxis protein WspA
K13488	0	0	0	0	1	0	0	0	0	0	0	0	0	0	0	0	0	0	0	0	0	0	0	0	0	0	1	wspB; chemotaxis-related protein WspB
K13489	0	0	0	0	1	0	0	0	0	0	0	0	0	0	0	0	0	0	0	0	0	0	0	0	0	0	1	wspD; chemotaxis-related protein WspD
K13490	0	0	0	0	1	0	0	0	0	0	0	0	0	0	0	0	0	0	0	0	0	0	0	0	0	0	1	wspE; two-component system, chemotaxis family, sensor histidine kinase and response regulator WspE
K11444	0	0	0	0	1	0	0	0	0	0	0	0	0	0	0	0	0	0	0	0	0	0	0	0	0	0	1	wspR; two-component system, chemotaxis family, response regulator WspR [EC:2.7.7.65]
K02488	0	0	0	1	4	3	5	4	4	4	4	6	7	6	6	6	6	4	4	7	7	7	8	4	4	5	23	pleD; two-component system, cell cycle response regulator [EC:2.7.7.65]
K11443	0	0	0	0	1	2	2	2	2	2	2	2	2	2	2	1	1	1	1	2	2	2	1	1	1	0	21	divK; two-component system, cell cycle response regulator DivK
K13587	1	1	1	0	18	4	4	4	4	4	2	2	2	2	2	2	2	2	2	2	2	2	2	2	2	2	25	cckA; two-component system, cell cycle sensor histidine kinase and response regulator CckA [EC:2.7.13.3]
K11690	0	0	0	1	3	2	2	2	2	2	2	1	2	2	2	2	2	2	2	2	2	2	2	2	2	2	23	dctM; C4-dicarboxylate transporter, DctM subunit
K13040	0	1	1	0	0	1	3	2	3	3	1	1	1	1	1	1	1	1	1	2	1	1	1	2	1	2	23	ttrS; two-component system, LuxR family, sensor histidine kinase TtrS [EC:2.7.13.3]
K08358	0	0	0	1	1	0	0	1	1	1	0	0	0	0	0	0	0	0	0	0	0	0	0	0	0	0	5	ttrB; tetrathionate reductase subunit B
K14986	2	2	2	0	0	2	2	2	2	2	2	2	2	2	2	2	2	2	2	2	2	2	2	2	2	2	24	fixL; two-component system, LuxR family, sensor kinase FixL [EC:2.7.13.3]
K14987	2	2	2	0	0	2	2	2	2	2	2	2	2	2	2	2	2	1	1	2	2	2	2	2	2	2	24	fixJ; two-component system, LuxR family, response regulator FixJ
K10941	0	0	0	0	1	1	1	1	1	1	1	1	1	1	1	1	1	0	0	1	1	1	0	1	1	1	19	flrA, fleQ, flaK; sigma-54 dependent transcriptional regulator, flagellar regulatory protein
K10942	0	0	0	0	1	1	1	1	1	1	1	1	1	1	1	1	1	1	1	1	1	1	1	1	1	1	22	flrB, fleS, flaL; two-component system, sensor histidine kinase FlrB [EC:2.7.13.3]
K10943	0	0	0	0	1	1	1	1	1	1	1	1	1	1	1	0	1	1	1	1	1	1	1	1	1	1	21	flrC, fleR, flaM; two-component system, response regulator FlrC
K10715	0	0	0	0	0	0	1	1	1	1	1	1	1	1	1	1	1	1	1	1	1	1	1	1	1	1	20	rpfC; two-component system, sensor histidine kinase RpfC [EC:2.7.13.3]
K13815	0	0	0	0	0	1	1	0	1	1	1	1	1	1	1	1	1	0	0	1	1	1	1	1	1	1	18	rpfG; two-component system, response regulator RpfG
K10914	1	1	1	0	2	1	1	1	1	1	1	1	1	1	1	1	1	0	0	1	1	1	0	1	1	0	21	crp; CRP/FNR family transcriptional regulator, cyclic AMP receptor protein
K13816	0	0	0	0	0	0	1	1	1	1	1	1	1	1	1	1	1	1	1	1	1	1	1	1	1	1	20	rpfF; DSF synthase
K07720	0	0	0	0	0	0	0	0	0	0	2	2	2	2	2	2	2	1	1	2	2	2	1	2	2	0	15	yesN; two-component system, response regulator YesN
K15011	0	0	0	0	1	0	0	0	0	0	0	0	0	0	0	0	0	0	0	0	0	0	0	0	0	0	1	regB, regS, actS; two-component system, sensor histidine kinase RegB [EC:2.7.13.3]
K15012	0	0	0	0	1	0	0	0	0	0	0	0	0	0	0	0	0	0	0	0	0	0	0	0	0	0	1	regA, regR, actR; two-component system, response regulator RegA
K00411	1	1	1	1	1	1	1	1	1	1	1	1	1	1	1	1	1	1	1	1	1	1	1	1	1	1	26	UQCRFS1, RIP1, petA; ubiquinol-cytochrome c reductase iron-sulfur subunit [EC:7.1.1.8]
K00412	1	1	1	1	1	1	1	1	1	1	1	1	1	1	1	1	1	1	1	1	1	1	1	1	1	1	26	CYTB, petB; ubiquinol-cytochrome c reductase cytochrome b subunit
K00413	1	1	1	1	1	1	1	1	1	1	1	1	1	1	1	1	1	1	1	1	1	1	1	1	1	1	26	CYC1, CYT1, petC; ubiquinol-cytochrome c reductase cytochrome c1 subunit
K00404	1	1	1	0	1	0	1	1	1	1	1	1	1	1	1	1	1	1	1	1	1	1	1	1	1	1	24	ccoN; cytochrome c oxidase cbb3-type subunit I [EC:7.1.1.9]
K00405	1	1	1	0	1	1	1	1	1	1	1	1	1	1	1	1	1	1	1	1	1	1	1	1	1	1	25	ccoO; cytochrome c oxidase cbb3-type subunit II
K00407	0	0	0	1	1	1	1	1	1	1	1	1	1	1	1	1	1	1	1	1	1	1	1	1	1	1	23	ccoQ; cytochrome c oxidase cbb3-type subunit IV
K00406	1	1	1	1	1	1	1	1	1	1	2	2	2	3	3	2	2	2	1	2	2	2	2	2	2	2	26	ccoP; cytochrome c oxidase cbb3-type subunit III
K00425	0	0	0	0	0	1	1	1	1	1	1	1	1	1	1	1	1	1	1	1	1	1	1	1	1	0	20	cydA; cytochrome bd ubiquinol oxidase subunit I [EC:7.1.1.7]
K12340	1	1	1	0	1	1	1	1	1	1	1	1	1	1	1	1	1	1	1	1	1	1	1	1	1	1	25	tolC, bepC, cyaE, raxC, sapF, rsaF, hasF; outer membrane protein
K01991	0	0	0	1	2	0	1	1	1	1	3	3	3	3	3	3	3	4	4	3	2	2	3	3	3	3	22	wza, gfcE; polysaccharide biosynthesis/export protein
K16692	0	0	0	1	0	0	0	0	0	0	1	1	1	1	1	0	1	1	1	1	0	0	1	1	1	0	13	etk-wzc; tyrosine-protein kinase Etk/Wzc [EC:2.7.10.3]
K01791	1	1	1	0	0	0	0	0	0	0	1	0	0	0	0	0	0	0	0	0	0	0	0	0	0	0	4	wecB; UDP-N-acetylglucosamine 2-epimerase (non-hydrolysing) [EC:5.1.3.14]
K07165	0	0	0	0	0	0	0	1	1	1	0	0	0	0	0	0	0	0	0	0	0	0	0	0	0	0	3	fecR; transmembrane sensor
K20974	0	0	0	1	3	1	1	1	1	1	7	6	8	9	9	9	8	3	3	5	5	5	8	6	6	7	23	K20974; two-component system, sensor histidine kinase [EC:2.7.13.3]
K20975	0	0	0	0	0	0	0	0	0	0	1	1	1	1	1	0	0	0	0	1	1	1	1	1	1	1	12	K20975; two-component system, sensor histidine kinase [EC:2.7.13.3]
K20976	0	0	0	0	2	1	1	1	1	1	6	6	6	6	6	9	9	5	5	4	4	4	6	7	6	6	22	hptB; histidine phosphotransfer protein HptB
K20977	0	0	0	0	2	1	1	1	1	1	2	2	1	1	1	1	1	0	0	1	1	1	1	1	1	2	20	hsbR; two-component system, HptB-dependent secretion and biofilm response regulator
K20978	0	0	0	0	2	2	2	1	1	1	2	2	2	2	2	2	2	2	2	2	2	2	2	2	2	1	22	hsbA; HptB-dependent secretion and biofilm anti anti-sigma factor
K02398	0	0	0	0	1	1	1	1	1	1	1	1	1	1	1	1	1	1	1	1	1	1	1	1	1	1	22	flgM; negative regulator of flagellin synthesis FlgM
ko04010	MAPK signaling pathway
ko04013	MAPK signaling pathway - fly
K04564	1	1	1	1	0	1	1	1	1	1	1	1	1	1	1	1	1	1	1	1	1	1	1	1	1	1	25	SOD2; superoxide dismutase, Fe-Mn family [EC:1.15.1.1]
ko04016	MAPK signaling pathway - plant
K00940	1	1	1	1	1	0	0	0	0	0	0	0	0	0	0	0	0	0	0	0	0	0	0	0	0	0	5	ndk, NME; nucleoside-diphosphate kinase [EC:2.7.4.6]
K17686	1	2	2	1	1	1	2	3	3	3	3	3	3	3	3	2	3	2	1	2	2	2	2	3	3	0	25	copA, ctpA, ATP7; P-type Cu+ transporter [EC:7.2.2.8]
ko04011	MAPK signaling pathway - yeast
ko04012	ErbB signaling pathway
ko04014	Ras signaling pathway
K01047	1	1	1	0	0	0	0	0	0	0	0	0	0	0	0	0	0	0	0	0	0	0	0	0	0	0	3	PLA2G, SPLA2; secretory phospholipase A2 [EC:3.1.1.4]
ko04015	Rap1 signaling pathway
ko04310	Wnt signaling pathway
ko04330	Notch signaling pathway
ko04340	Hedgehog signaling pathway
ko04341	Hedgehog signaling pathway - fly
ko04350	TGF-beta signaling pathway
ko04390	Hippo signaling pathway
ko04391	Hippo signaling pathway - fly
ko04392	Hippo signaling pathway - multiple species
ko04370	VEGF signaling pathway
ko04371	Apelin signaling pathway
[truncated: 2,689 more rows]

## Sheet: Supplementary table S6
Genetic profiles of nutritional metabolism pathways in symbionts from different genera
	Sulfurovum	SZUA-229	Ca.Vondammii	Ca.Endoriftia	QGON01
Amino acid metabolism
Serine biosynthesis, glycerate-3P => serine
serA	1	1	3	5	16
serC	0	1	3	5	16
serB	1	1	3	0	0
Threonine biosynthesis，aspartate => homoserine => threonine
lysC	1	1	3	4	15
asd	1	1	3	4	16
hom	1	1	3	5	16
thrB	1	0	0	0	0
thrC	1	0	3	5	0
Glycine cleavage system
gcvPA	0	1	3	4	16
gcvpB	0	1	3	5	16
gcvT	0	1	3	5	16
DLD	0	1	3	4	15
Valine/isoleucine biosynthesis,pyruvate => valine / 2-oxobutanoate => isoleucine
ilvB	1	1	3	5	16
ilvH	1	1	3	5	16
ilvC	1	1	3	5	16
ilvD	1	1	3	4	15
ilvE	1	1	3	4	16
Leucine biosynthesis ,2-oxoisovalerate => 2-oxoisocaproate
leuA	1	1	3	5	16
leuC	1	1	3	5	16
leuD	1	1	3	4	16
leuB	1	1	3	5	16
Isoleucine biosynthesis, pyruvate => 2-oxobutanoate
cimA	0	0	3	0	0
leuC	1	1	3	5	16
leuD	1	1	3	4	16
leuB	1	1	3	5	16
Isoleucine biosynthesis, threonine => 2-oxobutanoate => isoleucine
ilvA	1	1	3	5	16
ilvB	1	1	3	5	16
ilvH	1	1	3	5	16
ilvC	1	1	3	5	16
ilvD	1	1	3	4	15
ilvE	1	1	3	4	16
Lysine biosynthesis， DAP aminotransferase pathway, aspartate => lysine
lysC	1	1	3	4	15
asd	1	1	3	4	16
dapA	1	1	3	5	16
dapB	1	1	3	5	16
LL-diaminopimelate aminotransferase	0	0	3	0	16
dapF	1	1	3	5	16
lysA	1	1	3	5	16
Lysine biosynthesis, succinyl-DAP pathway, aspartate => lysine
lysC	1	1	3	4	15
asd	1	1	3	4	16
dapA	1	1	3	5	16
dapB	1	1	3	5	16
dapD	1	1	3	5	16
argD	0	1	3	5	16
dapC	0	0	0	4	0
dapE	1	1	0	5	0
dapF	1	1	3	5	16
lysA	1	1	3	5	16
Ornithine biosynthesis, glutamate => ornithine
argA	1	0	0	0	0
argAB	0	1	3	5	16
argJ	1	1	3	5	15
argB	1	1	3	5	16
argC	1	1	3	5	16
argD	0	1	3	5	16
argE	0	1	0	5	16
argJ	1	1	3	5	15
Arginine biosynthesis, ornithine => arginine
OTC	1	1	3	5	15
argG	1	1	3	5	15
argH	1	1	3	5	15
Proline biosynthesis, glutamate => proline
proB	0	1	3	5	15
proA	1	1	3	5	15
proC	1	1	3	5	15
Proline degradation, proline => glutamate
putA	0	1	0	5	9
Histidine biosynthesis, PRPP => histidine
hisG	1	1	3	5	16
hisZ	1	0	3	5	16
hisE	1	0	3	5	16
hisI	1	1	2	5	16
hisA	1	1	3	5	16
hisH	1	1	3	5	16
hisF	1	1	3	5	16
hisB	1	1	3	5	16
hisC	1	1	3	5	16
histidinol-phosphatase	1	0	0	0	0
IMPL2	0	1	0	0	0
hisD	1	1	3	5	16
Shikimate pathway, phosphoenolpyruvate + erythrose-4P => chorismate
aroF	1	1	3	5	16
aroB	1	1	3	5	16
aroQ	1	1	3	5	16
aroE	0	1	3	5	16
aroK	0	1	3	5	16
aroA	1	1	3	5	16
aroC	1	1	3	5	16
Tryptophan biosynthesis, chorismate => tryptophan
trpE	1	1	3	5	16
trpG	1	1	2	5	16
trpD	1	1	3	5	15
trpF	1	1	3	5	16
trpC	1	1	3	5	16
trpA	1	1	3	5	16	Note: Genes within cells of the same color indicate that the presence of any one of these genes is sufficient to complete the metabolic pathway.
trpB	1	1	2	5	16	The number indicates the count of symbiont genomes containing this gene within the genus.
Metabolism of cofactors and vitamins
Riboflavin biosynthesis, plants and bacteria, GTP => riboflavin/FMN/FAD
ribA	0	0	0	0	1
ribBA	1	1	3	4	16
ribD	1	1	3	5	16
yigB	0	1	0	0	0
ribBA	1	1	3	4	16
ribH	1	1	3	5	16
ribE	1	1	3	5	16
ribF	1	1	3	5	16
NAD biosynthesis, aspartate => quinolinate => NAD
nadB	1	1	3	5	16
nadA	1	1	3	5	16
nadC	1	1	3	4	16
nadD	1	1	3	4	16
NADSYN1	1	1	3	5	15
Coenzyme A biosynthesis, pantothenate => CoA
coaX	1	1	3	4	16
coaBC	1	1	3	5	16
coaD	1	1	3	5	16
coaE	1	1	3	5	16
Pimeloyl-ACP biosynthesis, BioC-BioH pathway, malonyl-ACP => pimeloyl-ACP
bioC	0	1	3	5	16
fabB	0	1	0	0	16
fabF	1	1	3	5	16
fabG	1	1	3	5	16
fabZ	1	1	3	5	16
fabI	1	1	3	5	16
bioH	0	1	3	5	16
Biotin biosynthesis, pimeloyl-ACP/CoA => biotin
bioF	0	1	2	5	16
bioA	1	1	3	5	15
bioD	1	1	3	5	16
bioB	1	1	3	5	16
Lipoic acid biosynthesis, plants and bacteria, octanoyl-ACP => dihydrolipoyl-E2/H
lipB	0	1	3	5	16
lipA	1	1	3	5	16
Tetrahydrofolate biosynthesis, GTP => THF
GCH1	1	0	0	0	0
folE2	0	1	3	5	16
GTP cyclohydrolase I	1	0	0	0	0
nudB	0	0	0	4	16
folB	0	1	3	5	16
folK	1	1	3	5	16
folP	1	1	3	5	16
folC	0	1	3	5	16
DHFR	0	1	3	5	16
Molybdenum cofactor biosynthesis, GTP => molybdenum cofactor
moaA	1	1	3	5	16
moaC	1	1	3	5	16
MOCS2B	1	1	3	5	16
mogA	1	1	0	0	0
moaB	0	0	3	4	16
moeA	1	1	3	5	16
Siroheme biosynthesis, glutamyl-tRNA => siroheme
hemA	1	1	3	5	16
hemL	1	1	3	5	16
hemB	1	1	3	5	16
hemC	1	1	3	4	16
hemD	1	1	3	5	16
cysG	0	1	2	5	16
Heme biosynthesis, plants and bacteria, glutamate => heme
EARS	1	1	3	5	15
hemA	1	1	3	5	16
hemL	1	1	3	5	16
hemB	1	1	3	5	16
hemC	1	1	3	4	16
hemD	1	1	3	5	16
hemE	1	1	3	5	16
hemN	1	1	3	5	16
CPOX	0	1	3	5	16
PPOX	0	0	0	5	14
hemJ	1	1	3	0	0
hemH	1	1	3	5	16
Cobalamin biosynthesis, cobyrinate a,c-diamide => cobalamin
MMAB	0	1	3	0	0
cobA	0	0	0	5	16
cobQ	0	1	5	0	0
cbiB	0	0	0	5	11
cobP	0	1	0	5	10
cobU	0	1	0	5	9
cobC	0	1	0	5	16
cobS	0	1	0	5	9
Ubiquinone biosynthesis, prokaryotes, chorismate (+ polyprenyl-PP) => ubiquinol
ubiC	0	1	3	5	16
ubiA	1	1	2	5	16
ubiD	1	1	3	5	16
ubiX	1	1	3	4	16
ubiI	0	1	2	5	16
ubiG	0	1	3	5	16
ubiH	0	1	3	5	16
ubiE	0	1	3	5	16
COQ7	0	1	3	5	16
ubiG	0	1	3	5	16
Biosynthesis of terpenoids and polyketides
Terpenoid backbone biosynthesis
C5 isoprenoid biosynthesis, non-mevalonate pathway
dxs	1	1	3	5	16
dxr	1	1	3	5	16
ispD	0	1	3	5	16
ispDF	1	0	0	0	0
ispE	1	1	3	5	16
ispF	0	1	3	4	16
ispDF	1	0	0	0	0
gcpE	1	1	3	5	16
ispH	1	1	3	5	16
idi	0	0	0	0	14
C10-C20 isoprenoid biosynthesis, bacteria
idi	0	0	0	0	14
GGPS	0	1	3	5	16
ispA	0	1	2	5	16
Biosynthesis of nucleotide sugars
Other carbohydrate metabolism
[truncated: 103 more rows]

## Sheet: Supplementary table S7
The symbiont genomes corresponding to the letters of the alphabet in prokaryotic defense systems
[truncated: 27 more rows]
